# Supplementary material for: H3K4me3 Histone ChIP-Seq Analysis Reveals Molecular Mechanisms Responsible for Neutrophil Dysfunction in HIV-Infected Individuals
Source: Front Immunol. 2021 Jul 15;12:682094. doi: 10.3389/fimmu.2021.682094 (PMC8320512; doi:10.3389/fimmu.2021.682094)
Supplement: Supplementary Table 2 — The list of all identified peaks within HIV and HCs divided into HIV specific, HC specific, and common for both groups. [file Table_2.xls]

## Sheet: HIV vs HC
		Supplementary Tabel 2.
		HIV-specific						HC-specific								common for HIV and HC
	Lp	seqnames	start	end	width	score		Lp	seqnames	start	end	width	score		Lp	seqnames	start	end	width	score_hiv	score_control
	1	chr1	180742	181099	358	0.0555690487756093		1	chr1	1435654	1435985	332	0.0150309460654288		1	chr1	778474	779245	772	0.0426242884310719	0.0945253816860567
	2	chr1	924608	924944	337	0.036117381489842		2	chr1	1600168	1600657	490	0.108753315649867		2	chr1	826704	828051	1348	0.0525564889688957	0.166005552285816
	3	chr1	1540205	1540532	328	0.0299097065462754		3	chr1	1658118	1659543	1426	0.22516346456185		3	chr1	958824	959983	1160	0.1033767180044	0.15929309135472
	4	chr1	1630399	1630725	327	0.018058690744921		4	chr1	1693773	1694104	332	0.0565870910698497		4	chr1	960284	961496	1213	0.0918602546884971	0.48254469912577
	5	chr1	3295430	3295756	327	0.012979683972912		5	chr1	1782250	1783256	1007	0.0806817540493256		5	chr1	966322	967144	823	0.038100884837748	0.0890542570659959
	6	chr1	3650938	3651269	332	0.0237020316027088		6	chr1	2148898	2149555	658	0.102262301161788		6	chr1	999582	1001318	1737	0.036117381489842	0.0896893031155687
	7	chr1	6148823	6149301	479	0.0237020316027088		7	chr1	2230953	2231612	660	0.0243161094224924		7	chr1	1013081	1014335	1255	0.0625799671717893	0.106158038586505
	8	chr1	6180062	6180430	369	0.0330520393811533		8	chr1	2233790	2234886	1097	0.0636064595712431		8	chr1	1019356	1020880	1525	0.113204941375927	0.282526693164991
	9	chr1	6254707	6255067	361	0.018058690744921		9	chr1	2554944	2555510	567	0.0256410256410256		9	chr1	1068644	1069743	1100	0.0423250564334086	0.0778916363655909
	10	chr1	7177243	7177569	327	0.018058690744921		10	chr1	3454452	3454912	461	0.0548187444739169		10	chr1	1115303	1116933	1631	0.125415908665187	0.33770367563471
	11	chr1	8287475	8287801	327	0.012979683972912		11	chr1	3611059	3611779	721	0.114058355437666		11	chr1	1157469	1158585	1117	0.0410745524219536	0.17885401465739
	12	chr1	8987052	8987378	327	0.0124153498871332		12	chr1	7679996	7680838	843	0.122015915119363		12	chr1	1231293	1233179	1887	0.0971432471989662	0.253043679235902
	13	chr1	9356234	9356567	334	0.018058690744921		13	chr1	8217411	8217742	332	0.0424403183023873		13	chr1	1272976	1274825	1850	0.0690785400653389	0.479535016218802
	14	chr1	9910828	9911132	305	0.0246132208157525		14	chr1	8317960	8318404	445	0.0291777188328912		14	chr1	1307185	1309260	2076	0.131832331660174	0.34453142846393
	15	chr1	10537243	10537661	419	0.012979683972912		15	chr1	8395464	8396004	541	0.0318587257692173		15	chr1	1324120	1325614	1495	0.0973773942528407	0.335383056659652
	16	chr1	10593786	10594090	305	0.0260196905766526		16	chr1	9292653	9293887	1235	0.229364497082766		16	chr1	1348278	1349203	926	0.077313769751693	0.0974259538456164
	17	chr1	10639463	10639789	327	0.018058690744921		17	chr1	9687362	9687832	471	0.0716180371352785		17	chr1	1349475	1350027	553	0.0400677200902935	0.136026433825407
	18	chr1	10735315	10735657	343	0.0169300225733634		18	chr1	10415228	10415787	560	0.0541033434650456		18	chr1	1374454	1376039	1586	0.0851096760674724	0.39860305993835
	19	chr1	12615826	12616152	327	0.0237020316027088		19	chr1	11060011	11060585	575	0.116710875331565		19	chr1	1398499	1400116	1618	0.0979810174205408	0.362543032902534
	20	chr1	16015563	16015889	327	0.0237020316027088		20	chr1	12143560	12143967	408	0.0182370820668693		20	chr1	1406631	1408039	1409	0.159041013039213	0.238730821636177
	21	chr1	16393193	16393565	373	0.0378103837471783		21	chr1	12150688	12151186	499	0.060790273556231		21	chr1	1471224	1472351	1128	0.0929932883136015	0.332069959876269
	22	chr1	16394990	16395521	532	0.0490970654627539		22	chr1	12184059	12185430	1372	0.142879180003171		22	chr1	1511217	1512710	1494	0.0816847793302918	0.267991851630883
	23	chr1	19665755	19666446	692	0.0124153498871332		23	chr1	12185643	12186172	530	0.0212201591511936		23	chr1	1573694	1575660	1967	0.169989173675204	0.403688265757231
	24	chr1	20553341	20553682	342	0.040084388185654		24	chr1	13730915	13731425	511	0.0340425531914894		24	chr1	1599064	1599996	933	0.0299097065462754	0.0866489832007073
	25	chr1	21291025	21291351	327	0.0316027088036117		25	chr1	15247181	15247634	454	0.0458950440608548		25	chr1	1614715	1616599	1885	0.155867725170094	0.459583067946971
	26	chr1	21603762	21604132	371	0.018058690744921		26	chr1	15415534	15417080	1547	0.0455634118876966		26	chr1	1692231	1693482	1252	0.0558690744920993	0.264730622764372
	27	chr1	22142879	22143205	327	0.012979683972912		27	chr1	15417237	15417681	445	0.0539345711759505		27	chr1	1723956	1725105	1150	0.0490970654627539	0.196286472148541
	28	chr1	22710614	22711284	671	0.027964698561464		28	chr1	15837124	15837599	476	0.0390699786884673		28	chr1	1745616	1746588	973	0.0551829045664232	0.0382978723404255
	29	chr1	24123343	24123669	327	0.018058690744921		29	chr1	15886319	15886770	452	0.0376899696048632		29	chr1	1777200	1780487	3288	0.190739364961441	0.631809007817812
	30	chr1	26231277	26231622	346	0.0299097065462754		30	chr1	16216883	16217246	364	0.0406719717064545		30	chr1	1889305	1892073	2769	0.168682712486467	0.552010620829403
	31	chr1	26411163	26411802	640	0.0849056903290123		31	chr1	16707305	16707982	678	0.0443768996960486		31	chr1	1908340	1909875	1536	0.0775868090280754	0.17142104654944
	32	chr1	26774861	26775165	305	0.0168776371308017		32	chr1	16895334	16896567	1234	0.0438506956482012		32	chr1	1918711	1920014	1304	0.0852144469525959	0.179904272787618
	33	chr1	27153981	27154311	331	0.0304740406320542		33	chr1	17309948	17310482	535	0.0231003039513678		33	chr1	2049449	2051258	1810	0.142376092553965	0.217758983496328
	34	chr1	27547273	27547830	558	0.0512107386982376		34	chr1	18999604	19000240	637	0.0984802431610942		34	chr1	2132719	2134012	1294	0.0441045740428545	0.0701273048301662
	35	chr1	27551868	27552279	412	0.0330520393811533		35	chr1	19476552	19477521	970	0.0367216789080325		35	chr1	2189549	2190354	806	0.0490970654627539	0.0548187444739169
	36	chr1	27592446	27592781	336	0.0260196905766526		36	chr1	20731925	20732583	659	0.0937223695844386		36	chr1	2194403	2195593	1191	0.0615124153498871	0.301119594516513
	37	chr1	27602087	27602394	308	0.0330520393811533		37	chr1	21334498	21334996	499	0.0282935455349248		37	chr1	2205273	2205973	701	0.0609480812641084	0.0674742474449004
	38	chr1	27671390	27671739	350	0.0208803611738149		38	chr1	21439803	21440370	568	0.0583296380801883		38	chr1	2226818	2227965	1148	0.045853930336886	0.314660883259563
	39	chr1	28862670	28863184	515	0.0507900677200903		39	chr1	21622205	21622595	391	0.0574712643678161		39	chr1	2228730	2230772	2043	0.18260414384725	0.237045248710693
	40	chr1	29259685	29260060	376	0.0299097065462754		40	chr1	23558886	23559985	1100	0.0696027132564183		40	chr1	2390921	2392482	1562	0.0820363967705168	0.403079019293253
	41	chr1	31756169	31756592	424	0.0299097065462754		41	chr1	24848337	24849028	692	0.0492108283010704		41	chr1	2411796	2413413	1618	0.111055550793243	0.236934256743501
	42	chr1	32337227	32337553	327	0.0253950338600451		42	chr1	25239617	25240153	537	0.0786914235190097		42	chr1	2525667	2527042	1376	0.0849056903290123	0.285234037178278
	43	chr1	32607119	32607486	368	0.018058690744921		43	chr1	25266490	25267084	595	0.0760389036251105		43	chr1	2546320	2549266	2947	0.085196191419582	0.352320484602216
	44	chr1	33080984	33081328	345	0.0395033860045147		44	chr1	25330360	25330691	332	0.0274093722369584		44	chr1	2555763	2557805	2043	0.0876622758141174	0.200932010029589
	45	chr1	34164945	34165366	422	0.0299097065462754		45	chr1	26306239	26306866	628	0.106019903305303		45	chr1	2585248	2587606	2359	0.0612429478082248	0.234033953329625
	46	chr1	34904314	34904640	327	0.018058690744921		46	chr1	26831448	26834411	2964	0.0871198256378007		46	chr1	2642316	2643614	1299	0.0539716896368895	0.245142824893375
	47	chr1	34929426	34929730	305	0.0147679324894515		47	chr1	26865084	26865609	526	0.0937223695844386		47	chr1	3070041	3070616	576	0.0237020316027088	0.0539345711759505
	48	chr1	35565320	35565915	596	0.052174313353843		48	chr1	27012461	27012959	499	0.166224580017683		48	chr1	3530152	3531625	1474	0.0887389554025266	0.34964028390294
	49	chr1	36083844	36084592	749	0.036117381489842		49	chr1	27360252	27360904	653	0.0671971706454465		49	chr1	3623754	3625945	2192	0.17097060700441	0.366909344018662
	50	chr1	36150267	36150588	322	0.0260196905766526		50	chr1	27365737	27366841	1105	0.231932362086434		50	chr1	3649332	3650397	1066	0.0857787810383747	0.155699961569367
	51	chr1	37034068	37034394	327	0.0299097065462754		51	chr1	27672031	27672535	505	0.033434650455927		51	chr1	3652035	3652982	948	0.0395033860045147	0.100216877766401
	52	chr1	37454930	37455358	429	0.0620767494356659		52	chr1	27885484	27886932	1449	0.0639386292357679		52	chr1	3747028	3747775	748	0.036117381489842	0.0571955312967785
	53	chr1	37946923	37947249	327	0.0237020316027088		53	chr1	27887365	27887883	519	0.0151975683890578		53	chr1	3771763	3773128	1366	0.0423250564334086	0.0536867876559733
	54	chr1	37995676	37996597	922	0.127539503386005		54	chr1	27887969	27888313	345	0.0303951367781155		54	chr1	3795678	3796990	1313	0.042559203487283	0.325022641823816
	55	chr1	37997698	37998112	415	0.0534458509142053		55	chr1	28124973	28125693	721	0.0203359858532272		55	chr1	3856474	3858034	1561	0.103064389646097	0.249950147675753
	56	chr1	39081355	39081688	334	0.0299097065462754		56	chr1	28125791	28127192	1402	0.136136619555548		56	chr1	3899597	3901617	2021	0.153667139723087	0.379540122386784
	57	chr1	39105163	39105719	557	0.0417607223476298		57	chr1	28171720	28172154	435	0.0158054711246201		57	chr1	4735471	4736530	1060	0.0558690744920993	0.0902977433424976
	58	chr1	39684022	39684368	347	0.0239099859353024		58	chr1	28592275	28592640	366	0.0619211553914415		58	chr1	5991324	5994539	3216	0.0669601045168951	0.335552097694431
	59	chr1	39799385	39799812	428	0.0400677200902935		59	chr1	29236402	29236929	528	0.0458399511957839		59	chr1	6025682	6028802	3121	0.0378103837471783	0.169819322277136
	60	chr1	40043874	40044178	305	0.020393811533052		60	chr1	30129859	30130704	846	0.061119755763923		60	chr1	6199110	6199917	808	0.0761851015801354	0.0742719007575941
	61	chr1	41366182	41366508	327	0.0237020316027088		61	chr1	30753567	30753894	328	0.0182370820668693		61	chr1	6235334	6236374	1041	0.0666993678823264	0.210381108253449
	62	chr1	42700676	42701232	557	0.122329136148178		62	chr1	32200494	32201017	524	0.108396421382482		62	chr1	6393211	6394079	869	0.0259593679458239	0.123372543328523
	63	chr1	44229239	44229617	379	0.0548523206751055		63	chr1	32205198	32205602	405	0.0621968884624791		63	chr1	6553833	6554794	962	0.0496613995485327	0.177446862259775
	64	chr1	44252349	44252653	305	0.0260196905766526		64	chr1	32753704	32754241	538	0.0512820512820513		64	chr1	6579736	6580778	1043	0.0437573220561762	0.248760679281589
	65	chr1	44523935	44524336	402	0.018058690744921		65	chr1	32972911	32973371	461	0.116710875331565		65	chr1	6598130	6603736	5607	0.197280798671632	0.514073405195929
	66	chr1	44637896	44638382	487	0.0558690744920993		66	chr1	35411784	35412159	376	0.0530503978779841		66	chr1	6612494	6615762	3269	0.147654719610887	0.404601194843308
	67	chr1	44646234	44646682	449	0.036117381489842		67	chr1	36160597	36161242	646	0.045203830163478		67	chr1	6624926	6625910	985	0.044139497671229	0.206263655640031
	68	chr1	46278702	46279060	359	0.0237020316027088		68	chr1	36320982	36321450	469	0.0716180371352785		68	chr1	6701179	6702083	905	0.0531990043591038	0.201787158793762
	69	chr1	46455908	46456267	360	0.0304740406320542		69	chr1	36373942	36374618	677	0.0708185187275429		69	chr1	6784017	6785255	1239	0.12901899527896	0.344225058385
	70	chr1	47416335	47416906	572	0.0299097065462754		70	chr1	36546482	36546819	338	0.0547112462006079		70	chr1	6785280	6786583	1304	0.0566326320033781	0.182197748448666
	71	chr1	47443447	47443773	327	0.0237020316027088		71	chr1	37989109	37990256	1148	0.185459514806543		71	chr1	7703825	7705772	1948	0.116143685331759	0.205628609590458
	72	chr1	47443920	47444467	548	0.0299097065462754		72	chr1	38012560	38012964	405	0.025531914893617		72	chr1	7770787	7772274	1488	0.10596424137942	0.488513272005568
	73	chr1	48776757	48777090	334	0.0237020316027088		73	chr1	38817931	38818667	737	0.0610643941531689		73	chr1	7782957	7784857	1901	0.0553047404063205	0.124668435013263
	74	chr1	50423299	50423641	343	0.0208803611738149		74	chr1	39215900	39216231	332	0.0433244916003537		74	chr1	7953744	7954669	926	0.02313769751693	0.195321943891276
	75	chr1	53326917	53327360	444	0.0169300225733634		75	chr1	39559367	39559787	421	0.0224924012158055		75	chr1	7960858	7962288	1431	0.076562514882228	0.143624680528569
	76	chr1	54259838	54260218	381	0.0237020316027088		76	chr1	39738631	39739251	621	0.0615070182935187		76	chr1	8025558	8026809	1252	0.0925507900677201	0.184408987930631
	77	chr1	59814279	59814800	522	0.0299097065462754		77	chr1	40315442	40316494	1053	0.106295905122024		77	chr1	8421528	8424688	3161	0.0945858851393611	0.284546316974784
	78	chr1	61057009	61057350	342	0.0253950338600451		78	chr1	40383827	40384238	412	0.0274093722369584		78	chr1	8702533	8703828	1296	0.0474993094646208	0.289517574623958
	79	chr1	61184088	61184555	468	0.0366817155756208		79	chr1	40386387	40386718	332	0.0442086648983201		79	chr1	8816862	8818477	1616	0.0849449794109336	0.34403451769556
	80	chr1	63135217	63135521	305	0.0161744022503516		80	chr1	40396726	40397470	745	0.0486295313881521		80	chr1	8876686	8879754	3069	0.170393573417404	0.465883541745611
	81	chr1	64470369	64470798	430	0.0406320541760722		81	chr1	40449859	40450347	489	0.0680813439434129		81	chr1	9128094	9129866	1773	0.109106971073711	0.528274733337096
	82	chr1	66114547	66114859	313	0.0393811533052039		82	chr1	40709487	40709891	405	0.0203359858532272		82	chr1	9182245	9183165	921	0.0237020316027088	0.0881711587507626
	83	chr1	67684661	67685111	451	0.0225733634311512		83	chr1	41661621	41662194	574	0.0503978779840849		83	chr1	9234131	9235629	1499	0.0519314353928749	0.310624591842494
	84	chr1	69568197	69568545	349	0.0299097065462754		84	chr1	43817237	43817658	422	0.0449848024316109		84	chr1	9428596	9429522	927	0.052222333342858	0.0748515851964128
	85	chr1	77282360	77282745	386	0.031038374717833		85	chr1	44731103	44731488	386	0.0636604774535809		85	chr1	9539051	9540549	1499	0.0811466379657939	0.389680165762337
	86	chr1	77632851	77633262	412	0.036117381489842		86	chr1	44807164	44808126	963	0.0342629246517728		86	chr1	9588460	9589788	1329	0.0672117133849568	0.118479221927498
	87	chr1	77977002	77977434	433	0.02313769751693		87	chr1	44819239	44819967	729	0.0410603092187832		87	chr1	9627110	9627627	518	0.0609480812641084	0.0389036251105217
	88	chr1	78651273	78652614	1342	0.0993227990970655		88	chr1	45206128	45206659	532	0.0479673420245687		88	chr1	9629412	9630536	1125	0.0598194130925508	0.0912098661915243
	89	chr1	80982708	80983280	573	0.0409832747568839		89	chr1	45688045	45688905	861	0.121245689991105		89	chr1	9651185	9655446	4262	0.193174891181149	0.681379149097418
	90	chr1	85032964	85033290	327	0.0237020316027088		90	chr1	46203208	46203629	422	0.0539345711759505		90	chr1	9688934	9690211	1278	0.0485327313769752	0.109637488947834
	91	chr1	85581349	85581678	330	0.0237020316027088		91	chr1	46532838	46533576	739	0.0513658999352323		91	chr1	9823137	9824498	1362	0.0881396976883733	0.200600377856431
	92	chr1	87136573	87136899	327	0.0237020316027088		92	chr1	53326100	53326772	673	0.0384902942496486		92	chr1	9909554	9910809	1256	0.0863431151241535	0.102206939551033
	93	chr1	87563753	87564141	389	0.0330520393811533		93	chr1	61076904	61078236	1333	0.098119048962776		93	chr1	9942740	9944207	1468	0.0551003578084471	0.34428176372417
	94	chr1	89022021	89022570	550	0.0152370203160271		94	chr1	65254094	65255194	1101	0.14235431968374		94	chr1	9996995	9998584	1590	0.121938626485445	0.289460869284787
	95	chr1	89064329	89064655	327	0.0203160270880361		95	chr1	66330759	66331100	342	0.0424403183023873		95	chr1	10032655	10034444	1790	0.101032469449762	0.313501514381925
	96	chr1	89270859	89271185	327	0.0355530474040632		96	chr1	68230030	68230461	432	0.0274093722369584		96	chr1	10209578	10211669	2092	0.122450971988075	0.413136826489724
	97	chr1	90387352	90387740	389	0.0237020316027088		97	chr1	76154271	76155102	832	0.0934485177331839		97	chr1	10398016	10401129	3114	0.185616703653964	0.315462282887081
	98	chr1	108699700	108700081	382	0.0208803611738149		98	chr1	78004421	78004797	377	0.0274093722369584		98	chr1	10430122	10431207	1086	0.102317103370765	0.150505376257394
	99	chr1	109112644	109113125	482	0.041196388261851		99	chr1	83998892	83999250	359	0.0300618921308576		99	chr1	10472054	10472759	706	0.0615124153498871	0.219774307375188
	100	chr1	109258507	109259314	808	0.0369333244436825		100	chr1	84298331	84298928	598	0.0247568523430592		100	chr1	10474645	10475532	888	0.059163404482289	0.13920327654737
	101	chr1	109543054	109543944	891	0.037749267397523		101	chr1	85707933	85708717	785	0.0438778389622117		101	chr1	10693529	10694616	1088	0.137549091509431	0.393990309030661
	102	chr1	110070402	110070744	343	0.0299097065462754		102	chr1	87151610	87152194	585	0.0716180371352785		102	chr1	10694893	10695368	476	0.0304740406320542	0.112290008841733
	103	chr1	110223502	110223828	327	0.0237020316027088		103	chr1	88873849	88874281	433	0.0442086648983201		103	chr1	11011907	11013456	1550	0.0680320217923441	0.468234260237195
	104	chr1	110341758	110342093	336	0.030239099859353		104	chr1	89124305	89126229	1925	0.16014797137321		104	chr1	11099153	11100158	1006	0.104696672413191	0.212923442417206
	105	chr1	110346126	110346455	330	0.0338600451467269		105	chr1	90717721	90718170	450	0.0318302387267905		105	chr1	11261944	11263262	1319	0.106094808126411	0.217317703084394
	106	chr1	110673737	110674766	1030	0.0403232975524886		106	chr1	90850665	90851697	1033	0.0494868301177912		106	chr1	11272810	11273960	1151	0.0451467268623025	0.200350981862354
	107	chr1	111507679	111508306	628	0.0220090293453725		107	chr1	91885635	91886130	496	0.032189820451009		107	chr1	11654184	11655382	1199	0.0208803611738149	0.0707338638373121
	108	chr1	111982357	111982796	440	0.0203160270880361		108	chr1	93777357	93777684	328	0.0407294832826748		108	chr1	11663906	11665244	1339	0.0927976366228216	0.368789488818836
	109	chr1	116814823	116815149	327	0.018058690744921		109	chr1	94602370	94602697	328	0.0370820668693009		109	chr1	11680307	11681838	1532	0.1360168173145	0.311757892388853
	110	chr1	119622765	119623380	616	0.036117381489842		110	chr1	100526751	100527086	336	0.0984802431610942		110	chr1	11719392	11720149	758	0.0739277652370203	0.131246791848406
	111	chr1	121396660	121397107	448	0.0299097065462754		111	chr1	109687581	109688065	485	0.0362511052166225		111	chr1	11735824	11737742	1919	0.134549231203944	0.294545806357985
	112	chr1	145280911	145281574	664	0.0237020316027088		112	chr1	111733730	111734057	328	0.033434650455927		112	chr1	11805090	11806688	1599	0.0582041952802304	0.24796008589112
	113	chr1	147620349	147621094	746	0.0299097065462754		113	chr1	113871071	113871921	851	0.0490176001547975		113	chr1	11907819	11909725	1907	0.0259593679458239	0.0969572613739892
	114	chr1	148334943	148335282	340	0.0237020316027088		114	chr1	115098997	115099725	729	0.0531355902595815		114	chr1	11925037	11927000	1964	0.068678902636099	0.388324612535911
	115	chr1	148521978	148522316	339	0.040084388185654		115	chr1	115642182	115642815	634	0.0397877984084881		115	chr1	11934429	11935323	895	0.0451467268623025	0.194797889808895
	116	chr1	150159062	150159388	327	0.0225733634311512		116	chr1	115761168	115761809	642	0.404863221884498		116	chr1	11979781	11981148	1368	0.0999426935007127	0.159458101204249
	117	chr1	150472455	150473048	594	0.0330520393811533		117	chr1	115828353	115828688	336	0.0310030395136778		117	chr1	12019161	12020203	1043	0.0546574627031523	0.228063767975727
	118	chr1	151707472	151707855	384	0.0293453724604966		118	chr1	120340806	120341404	599	0.0591855930814111		118	chr1	12166558	12169351	2794	0.0923940305994482	0.509956490073878
	119	chr1	153806418	153806725	308	0.0330520393811533		119	chr1	120341487	120342721	1235	0.0519184410600405		119	chr1	12229797	12231308	1512	0.0494657478577529	0.235001169043722
	120	chr1	153943860	153944265	406	0.0366817155756208		120	chr1	120844412	120844760	349	0.0583554376657825		120	chr1	13699478	13701418	1941	0.133611452410207	0.584171954237985
	121	chr1	153951287	153951598	312	0.0464135021097046		121	chr1	120850407	120851441	1035	0.0692423252951499		121	chr1	13748700	13750871	2172	0.0897807113625612	0.372768537405368
	122	chr1	154260690	154261098	409	0.0366817155756208		122	chr1	120913592	120914412	821	0.229448076990263		122	chr1	14924013	14925436	1424	0.0417607223476298	0.127766266504344
	123	chr1	154969925	154970251	327	0.02313769751693		123	chr1	120942307	120942747	441	0.0212765957446809		123	chr1	15409047	15413537	4491	0.135157219825191	0.463480149100105
	124	chr1	155016088	155016430	343	0.036117381489842		124	chr1	121184736	121185364	629	0.0642417743664992		124	chr1	15523599	15525526	1928	0.13361184926962	0.170371863401944
	125	chr1	155078905	155079231	327	0.0299097065462754		125	chr1	143184444	143184935	492	0.0699088145896656		125	chr1	15526161	15527487	1327	0.065675073736479	0.1786610552568
	126	chr1	155080611	155080970	360	0.0330520393811533		126	chr1	143210635	143211213	579	0.0723404255319149		126	chr1	15603084	15604058	975	0.0816280284341832	0.195293994340216
	127	chr1	155196066	155196370	305	0.0260196905766526		127	chr1	143221952	143222980	1029	0.0723404255319149		127	chr1	15616839	15618432	1594	0.0670553507760983	0.306370885167657
	128	chr1	155250348	155250856	509	0.0366817155756208		128	chr1	143237848	143238516	669	0.0735562310030395		128	chr1	15683818	15685345	1528	0.0266189482908059	0.242212959454339
	129	chr1	155256127	155256431	305	0.0260196905766526		129	chr1	143245538	143246111	574	0.086322188449848		129	chr1	15833584	15836987	3404	0.125859200629895	0.403632097909427
	130	chr1	155325128	155325536	409	0.031038374717833		130	chr1	143252880	143253207	328	0.00911854103343465		130	chr1	15846913	15850249	3337	0.199642509040457	0.536010846575777
	131	chr1	156071954	156072395	442	0.0431449679813825		131	chr1	143884460	143885129	670	0.101679929266136		131	chr1	15975222	15976377	1156	0.184537246049661	0.276308993036799
	132	chr1	156114835	156115236	402	0.0479683972911964		132	chr1	144076830	144078054	1225	0.139645363196354		132	chr1	16206147	16207513	1367	0.0771220866550466	0.262245262685468
	133	chr1	160084159	160084888	730	0.0569842494436031		133	chr1	145093474	145094016	543	0.144120247568523		133	chr1	16236835	16237290	456	0.0507900677200903	0.0537150059527169
	134	chr1	165235431	165235832	402	0.0355530474040632		134	chr1	145215816	145216393	578	0.057996930924297		134	chr1	16351263	16353083	1821	0.116604042251241	0.314302376518077
	135	chr1	165441573	165442039	467	0.0237020316027088		135	chr1	145960105	145961414	1310	0.153378267611576		135	chr1	16366801	16368286	1486	0.118735177300912	0.255476902652251
	136	chr1	165597911	165598351	441	0.0237020316027088		136	chr1	146369724	146370300	577	0.0809308812977192		136	chr1	16440380	16441594	1215	0.110045146726862	0.21226098430794
	137	chr1	166010349	166010653	305	0.019690576652602		137	chr1	146376176	146376675	500	0.0353669319186561		137	chr1	16498545	16500040	1496	0.055599606950437	0.405591253940484
	138	chr1	166165793	166166127	335	0.0330520393811533		138	chr1	146472285	146472655	371	0.0335985853227233		138	chr1	16514037	16515010	974	0.036117381489842	0.0618921308576481
	139	chr1	171783991	171784420	430	0.0282167042889391		139	chr1	147647963	147648291	329	0.0376899696048632		139	chr1	16612751	16614122	1372	0.347059113003337	0.48226708483495
	140	chr1	175396564	175396868	305	0.0471167369901547		140	chr1	148522537	148523145	609	0.0888338856057125		140	chr1	16644011	16645288	1278	0.349391455775574	0.47300852730053
	141	chr1	179108271	179108661	391	0.0267229254571027		141	chr1	149103384	149103773	390	0.0638297872340425		141	chr1	16889030	16889851	822	0.0344243792325056	0.131384658383925
	142	chr1	180264999	180265316	318	0.019690576652602		142	chr1	149558323	149558825	503	0.0443204631025614		142	chr1	16903965	16905486	1522	0.0717299578059072	0.264045321272027
	143	chr1	189036738	189037042	305	0.0393811533052039		143	chr1	149607032	149608273	1242	0.142685145619848		143	chr1	16913539	16914768	1230	0.051492905741127	0.291012069368636
	144	chr1	197917584	197918232	649	0.0406320541760722		144	chr1	149646615	149646963	349	0.0285714285714286		144	chr1	17011185	17012216	1032	0.069551596486048	0.208557400046762
	145	chr1	197921132	197921637	506	0.0458971880129408		145	chr1	149848366	149849121	756	0.0583554376657825		145	chr1	17053704	17054491	788	0.0863431151241535	0.0959620961088312
	146	chr1	197928966	197929300	335	0.0393811533052039		146	chr1	149899448	149900127	680	0.152077807250221		146	chr1	17117666	17119983	2318	0.049960631546196	0.337428211309356
	147	chr1	200079312	200079753	442	0.0354093842964318		147	chr1	150160462	150161228	767	0.0407001900031981		147	chr1	17308158	17309771	1614	0.0107223476297968	0.177336139038267
	148	chr1	201181202	201181572	371	0.036117381489842		148	chr1	150213638	150214309	672	0.0631643729222599		148	chr1	17437225	17439791	2567	0.124882132754236	0.558642189309834
	149	chr1	201468450	201468776	327	0.018058690744921		149	chr1	150486888	150487893	1006	0.123786680426446		149	chr1	18902031	18903328	1298	0.100342330929953	0.253816860566677
	150	chr1	201884641	201884967	327	0.018058690744921		150	chr1	150567475	150568857	1383	0.0715358009561971		150	chr1	18955283	18957266	1984	0.10626783883063	0.330187665110629
	151	chr1	202574812	202575250	439	0.0343545319757566		151	chr1	150611533	150612243	711	0.0333787513538064		151	chr1	19209350	19210970	1621	0.0499042775095008	0.371028677851862
	152	chr1	203628022	203628403	382	0.0349887133182844		152	chr1	150613740	150614405	666	0.08910961867675		152	chr1	19250969	19252188	1220	0.110045146726862	0.269429909782074
	153	chr1	204124623	204124991	369	0.0299097065462754		153	chr1	150761248	150761593	346	0.0327144120247569		153	chr1	19311568	19313018	1451	0.0968999723785848	0.322478695185959
	154	chr1	204496909	204497245	337	0.036117381489842		154	chr1	150761625	150766167	4543	0.174212507961591		154	chr1	19484173	19486503	2331	0.136142621748531	0.326100043268055
	155	chr1	205568966	205569445	480	0.0506329113924051		155	chr1	150771149	150771548	400	0.0145896656534954		155	chr1	19596554	19597895	1342	0.0883960688693952	0.275425625975883
	156	chr1	205680188	205680532	345	0.012979683972912		156	chr1	151055985	151056719	735	0.106984969053935		156	chr1	19799546	19800519	974	0.158577878103837	0.178110932843141
	157	chr1	205791624	205791962	339	0.036117381489842		157	chr1	151056799	151057550	752	0.0552068132405623		157	chr1	19882161	19883223	1063	0.106645252132722	0.352377996178436
	158	chr1	207833457	207833761	305	0.0253164556962025		158	chr1	151156444	151158589	2146	0.149511017229286		158	chr1	20507457	20508603	1147	0.0744920993227991	0.227761160336362
	159	chr1	212234443	212234769	327	0.0237020316027088		159	chr1	151721369	151721700	332	0.0194518125552608		159	chr1	20588894	20591563	2670	0.0694130925507901	0.156198484811838
	160	chr1	212255045	212255349	305	0.0253164556962025		160	chr1	151763300	151763757	458	0.0526647478224881		160	chr1	20633217	20635026	1810	0.225497502960571	0.711468722033652
	161	chr1	212607041	212607386	346	0.0304740406320542		161	chr1	151909136	151910032	897	0.124835594828258		161	chr1	20660632	20662121	1490	0.11438996358418	0.188442323145184
	162	chr1	213321772	213322076	305	0.0330520393811533		162	chr1	152037859	152038358	500	0.0344827586206897		162	chr1	20696552	20697079	528	0.114559819413093	0.0580528300264177
	163	chr1	213329707	213330047	341	0.0253164556962025		163	chr1	152047319	152048847	1529	0.0454806382172486		163	chr1	20717505	20718397	893	0.0254426569896467	0.16313239218595
	164	chr1	213996296	213996608	313	0.0225035161744023		164	chr1	153375124	153375462	339	0.0327144120247569		164	chr1	20785853	20787953	2101	0.178502204950901	0.358593815086845
	165	chr1	214017048	214017560	513	0.0548523206751055		165	chr1	153386572	153386899	328	0.0279635258358663		165	chr1	21175607	21177710	2104	0.181314747613287	0.264539275837882
	166	chr1	217270326	217270702	377	0.0355530474040632		166	chr1	153392663	153393002	340	0.0486295313881521		166	chr1	21289229	21290853	1625	0.13330825181841	0.380064176469165
	167	chr1	218575112	218575480	369	0.0237020316027088		167	chr1	153533183	153533837	655	0.0285714285714286		167	chr1	21343945	21346448	2504	0.159747819654383	0.443310516824823
	168	chr1	223060372	223060685	314	0.0344585091420534		168	chr1	153670642	153671977	1336	0.0519184410600405		168	chr1	21508884	21510644	1761	0.0506329113924051	0.311898983872572
	169	chr1	225690781	225691131	351	0.0299097065462754		169	chr1	153944826	153945323	498	0.0584126804963195		169	chr1	21781476	21783932	2457	0.178879618252993	0.536480076538771
	170	chr1	228314706	228315056	351	0.0253950338600451		170	chr1	154328649	154329064	416	0.0557029177718833		170	chr1	21936774	21937904	1131	0.0550309074111114	0.116271207393731
	171	chr1	228457289	228457860	572	0.0840679201074378		171	chr1	154456189	154456677	489	0.0340425531914894		171	chr1	22024246	22026410	2165	0.0971559467001934	0.242600490729618
	172	chr1	228458271	228458597	327	0.0299097065462754		172	chr1	155010416	155010839	424	0.0300618921308576		172	chr1	22052293	22054531	2239	0.126639823095948	0.403909980945931
	173	chr1	229432030	229432356	327	0.012979683972912		173	chr1	155127846	155128210	365	0.0370820668693009		173	chr1	22451431	22452474	1044	0.0445823927765237	0.280232411266894
	174	chr1	229624480	229624806	327	0.018058690744921		174	chr1	155194538	155194912	375	0.0442086648983201		174	chr1	23018954	23020311	1358	0.114402663085407	0.297002948140145
	175	chr1	233614181	233614516	336	0.0237020316027088		175	chr1	155240781	155241866	1086	0.0486859679816393		175	chr1	23167497	23169111	1615	0.132618510158014	0.13624841775979
	176	chr1	234356798	234357186	389	0.0146726862302483		176	chr1	155637311	155637990	680	0.0718400210696616		176	chr1	23343403	23345198	1796	0.125211922926727	0.450356759894544
	177	chr1	235599813	235600142	330	0.0283770354919311		177	chr1	155858970	155859770	801	0.0839964633068081		177	chr1	23367759	23369695	1937	0.201253361399231	0.42794578862077
	178	chr1	236142578	236142915	338	0.0246132208157525		178	chr1	155967505	155967898	394	0.0297872340425532		178	chr1	23483760	23484877	1118	0.0662826654983125	0.140889386964222
	179	chr1	236142987	236143366	380	0.0253950338600451		179	chr1	156217515	156217902	388	0.0194528875379939		179	chr1	23530452	23531393	942	0.0558690744920993	0.154843469076778
	180	chr1	237917678	237918014	337	0.0203160270880361		180	chr1	156420457	156421077	621	0.0751547303271441		180	chr1	23554339	23555225	887	0.0558690744920993	0.181009086291551
	181	chr1	239386769	239387219	451	0.0423250564334086		181	chr1	156421319	156422139	821	0.104332449160035		181	chr1	23691653	23692404	752	0.0548523206751055	0.11530533540805
	182	chr1	240493172	240493476	305	0.0330520393811533		182	chr1	156740743	156741831	1089	0.0956310014270396		182	chr1	23742885	23744521	1637	0.108450962463449	0.314911085490689
	183	chr1	243101335	243101846	512	0.0208803611738149		183	chr1	156963222	156963958	737	0.0394295604126859		183	chr1	23777618	23779047	1430	0.100333600022859	0.361824675691147
	184	chr1	243496162	243496488	327	0.0253950338600451		184	chr1	157819691	157820095	405	0.0279635258358663		184	chr1	23790512	23791781	1270	0.046435726236852	0.219720826984217
	185	chr1	244056341	244056709	369	0.019690576652602		185	chr1	158149513	158150102	590	0.0323561740289547		185	chr1	23799968	23801506	1539	0.0620767494356659	0.293882273265986
	186	chr1	245156034	245156839	806	0.0479683972911964		186	chr1	158803170	158803528	359	0.0188449848024316		186	chr1	23824826	23825965	1140	0.0888647598365574	0.247988035442181
	187	chr1	247639420	247639889	470	0.018058690744921		187	chr1	158841797	158842187	391	0.0565870910698497		187	chr1	23867505	23868738	1234	0.0983147761871652	0.299464121107555
	188	chr1	247936926	247937335	410	0.0417607223476298		188	chr1	159012787	159013398	612	0.0443768996960486		188	chr1	23958821	23960858	2038	0.152808335952605	0.349695645513694
	189	chr1	248711211	248711515	305	0.040084388185654		189	chr1	159015568	159016181	614	0.0654288240495137		189	chr1	23979379	23980758	1380	0.0478421959977522	0.30162026772445
	190	chr10	64272	64600	329	0.0423250564334086		190	chr1	161217606	161217992	387	0.0145896656534954		190	chr1	24321532	24322700	1169	0.0771919339117956	0.176256856374244
	191	chr10	4069187	4069535	349	0.0633522555901617		191	chr1	161227481	161227887	407	0.0249240121580547		191	chr1	24413267	24414080	814	0.0513544018058691	0.058550278286155
	192	chr10	4826077	4826655	579	0.0699774266365688		192	chr1	161304487	161304814	328	0.0200607902735562		192	chr1	24415381	24416492	1112	0.0259593679458239	0.0855463196622404
	193	chr10	5692636	5692962	327	0.0169300225733634		193	chr1	161526226	161526986	761	0.0691047275053144		193	chr1	24502193	24503483	1291	0.012979683972912	0.131219111043029
	194	chr10	7359825	7360129	305	0.0260196905766526		194	chr1	161547492	161548518	1027	0.112846043660424		194	chr1	24642211	24644210	2000	0.148984198645598	0.284514604984157
	195	chr10	7408688	7409047	360	0.0293453724604966		195	chr1	161621252	161622567	1316	0.0949115692329192		195	chr1	24744709	24746300	1592	0.170314995253561	0.323308850601587
	196	chr10	8468451	8468777	327	0.018058690744921		196	chr1	161623191	161623685	495	0.0618921308576481		196	chr1	24928699	24930862	2164	0.110135630673105	0.30208922894176
	197	chr10	12350897	12351299	403	0.0349887133182844		197	chr1	161624028	161624656	629	0.0212765957446809		197	chr1	25231670	25233254	1585	0.059255079006772	0.154596223048167
	198	chr10	13161343	13161794	452	0.0490970654627539		198	chr1	161629937	161631794	1858	0.10085326754439		198	chr1	25245095	25248253	3159	0.0967654370374604	0.361742977003432
	199	chr10	14184232	14184558	327	0.012979683972912		199	chr1	166489905	166490410	506	0.0524441076165214		199	chr1	25267388	25268136	749	0.036117381489842	0.161803713527851
	200	chr10	16520736	16521274	539	0.0507900677200903		200	chr1	166975618	166975999	382	0.0194528875379939		200	chr1	25336327	25337579	1253	0.036117381489842	0.182641178826065
	201	chr10	21727383	21727709	327	0.018058690744921		201	chr1	167616906	167617326	421	0.0477453580901857		201	chr1	25337682	25339603	1922	0.0655663342572221	0.271917688572127
	202	chr10	29469526	29469854	329	0.036117381489842		202	chr1	167617447	167617774	328	0.0243161094224924		202	chr1	25429775	25431934	2160	0.125242481101555	0.342511267162771
	203	chr10	35641045	35641371	327	0.018058690744921		203	chr1	167819995	167820505	511	0.134394341290893		203	chr1	25543387	25544238	852	0.0408531048693063	0.11801133569292
	204	chr10	35641454	35641869	416	0.012979683972912		204	chr1	168348115	168348720	606	0.0539345711759505		204	chr1	25616782	25617537	756	0.0598194130925508	0.184628821899548
	205	chr10	43076533	43077101	569	0.012979683972912		205	chr1	169585210	169586515	1306	0.113259374521297		205	chr1	25819550	25821074	1525	0.0976206690732221	0.302227901714329
	206	chr10	44864772	44865076	305	0.0330520393811533		206	chr1	169706865	169707196	332	0.0389036251105217		206	chr1	25859047	25860180	1134	0.0474040632054176	0.129284679614834
	207	chr10	53470113	53470505	393	0.0299097065462754		207	chr1	173825332	173825723	392	0.0795755968169761		207	chr1	25875210	25876069	860	0.0465702615779765	0.227180132169127
	208	chr10	58369294	58369598	305	0.0218002812939522		208	chr1	173866668	173867055	388	0.0397877984084881		208	chr1	25905059	25906615	1557	0.0366424264936995	0.181148027809803
	209	chr10	59362405	59362860	456	0.0423250564334086		209	chr1	174964665	174966559	1895	0.0688284569429104		209	chr1	25997634	25998334	701	0.0349887133182844	0.101679929266136
	210	chr10	60943607	60944284	678	0.0213446866874304		210	chr1	180131615	180132035	421	0.0145896656534954		210	chr1	26035052	26036196	1145	0.133715826435917	0.285178138076157
	211	chr10	61936299	61936603	305	0.0253164556962025		211	chr1	180132121	180132749	629	0.0548488439904434		211	chr1	26110472	26112527	2056	0.214037790540777	0.55049193897323
	212	chr10	63116980	63117394	415	0.0457102672292546		212	chr1	180428880	180429363	484	0.0358931359665035		212	chr1	26169747	26170351	605	0.0259593679458239	0.139508034152201
	213	chr10	67998583	67998909	327	0.012979683972912		213	chr1	181033809	181034460	652	0.0654288240495137		213	chr1	26233981	26235051	1071	0.060617894232204	0.223230108116388
	214	chr10	69451280	69451606	327	0.0237020316027088		214	chr1	181087693	181088041	349	0.0486295313881521		214	chr1	26279426	26280747	1322	0.0587336057376347	0.300680195324363
	215	chr10	71212454	71212780	327	0.012979683972912		215	chr1	182149526	182150165	640	0.0289019857618537		215	chr1	26335831	26336980	1150	0.018058690744921	0.161943730028836
	216	chr10	72007409	72007960	552	0.036117381489842		216	chr1	183604179	183605604	1426	0.0627505045700203		216	chr1	26431716	26432794	1079	0.0208803611738149	0.082367864466177
	217	chr10	72260749	72261118	370	0.036117381489842		217	chr1	184152270	184152668	399	0.0437689969604863		217	chr1	26471508	26473790	2283	0.25421821870446	0.620095727212382
	218	chr10	73358456	73359017	562	0.0355530474040632		218	chr1	184387231	184387603	373	0.0297872340425532		218	chr1	26500191	26501799	1609	0.113148190479819	0.482572917422514
	219	chr10	73790817	73791251	435	0.0378103837471783		219	chr1	185317533	185318450	918	0.0408942243865208		219	chr1	26529408	26530772	1365	0.0785809418585085	0.25718988763743
	220	chr10	73797770	73798087	318	0.0393811533052039		220	chr1	185420406	185420739	334	0.0212765957446809		220	chr1	26541294	26547012	5719	0.0696861318271725	0.386142128842055
	221	chr10	73800757	73801380	624	0.0513627358535493		221	chr1	186828679	186829636	958	0.166643017046539		221	chr1	26619935	26621952	2018	0.0782507548266042	0.224390283231076
	222	chr10	73807682	73808030	349	0.0225035161744023		222	chr1	192048536	192048880	345	0.0340425531914894		222	chr1	26692621	26693852	1232	0.0276523702031603	0.0375502218495615
	223	chr10	74114003	74114527	525	0.108298171589311		223	chr1	192158465	192160116	1652	0.179215746347074		223	chr1	26695083	26698541	3459	0.189679750327806	0.565382062300624
	224	chr10	75030749	75031112	364	0.040084388185654		224	chr1	192160805	192161186	382	0.0530503978779841		224	chr1	26787201	26789508	2308	0.123041498795135	0.391088661888368
	225	chr10	75938583	75938887	305	0.0161744022503516		225	chr1	195260802	195261129	328	0.0164133738601824		225	chr1	26826207	26829435	3229	0.0714569185295248	0.261749964391197
	226	chr10	77637092	77637656	565	0.0253950338600451		226	chr1	198621207	198621868	662	0.0237082066869301		226	chr1	26889505	26890855	1351	0.148175399161198	0.246578195587733
	227	chr10	79293321	79293808	488	0.0490970654627539		227	chr1	198657920	198658282	363	0.02210433244916		227	chr1	26899687	26901121	1435	0.0898934194359517	0.241770066568306
	228	chr10	79300867	79301229	363	0.0237020316027088		228	chr1	198681331	198681995	665	0.0274093722369584		228	chr1	26921440	26922470	1031	0.0900974051744118	0.215022346203564
	229	chr10	79446249	79446661	413	0.0237020316027088		229	chr1	198682407	198682813	407	0.0442086648983201		229	chr1	26993401	26994619	1219	0.0563115727379807	0.185678811284094
	230	chr10	84108888	84109214	327	0.0299097065462754		230	chr1	198937194	198937538	345	0.0267477203647416		230	chr1	27154356	27155629	1274	0.123848710841882	0.127985294236211
	231	chr10	86499879	86500208	330	0.0237020316027088		231	chr1	201538953	201539336	384	0.0353669319186561		231	chr1	27234292	27236307	2016	0.0782900439085255	0.436927806847103
	232	chr10	87203601	87203958	358	0.0152370203160271		232	chr1	201888738	201889193	456	0.0693009118541034		232	chr1	27321637	27323122	1486	0.122450971988075	0.229915425733474
	233	chr10	89207709	89208036	328	0.0214446952595937		233	chr1	202161098	202161598	501	0.0397877984084881		233	chr1	27341659	27343533	1875	0.112866817155756	0.120332492159345
	234	chr10	90748689	90748993	305	0.019690576652602		234	chr1	202471464	202473718	2255	0.0595174940002526		234	chr1	27488709	27490990	2282	0.153919145450562	0.358345225329818
	235	chr10	94403360	94403664	305	0.0365682137834037		235	chr1	202483500	202483896	397	0.027355623100304		235	chr1	27575464	27576227	764	0.0253950338600451	0.0531062969801048
	236	chr10	97849590	97849916	327	0.036117381489842		236	chr1	203075368	203076125	758	0.0579697876102865		236	chr1	27603086	27604537	1452	0.0524564803967324	0.0915417671103658
	237	chr10	99329342	99329771	430	0.0548523206751055		237	chr1	203185793	203186120	328	0.0249240121580547		237	chr1	27625070	27626253	1184	0.0163656884875846	0.0837223427098702
	238	chr10	99329958	99330315	358	0.0244572550663073		238	chr1	203289666	203291068	1403	0.0706798459549743		238	chr1	27631599	27635716	4118	0.105568572544313	0.296507649845874
	239	chr10	99536915	99537353	439	0.0281293952180028		239	chr1	203626680	203627737	1058	0.0759300616233852		239	chr1	27659589	27660350	762	0.0470044257761776	0.21046334443253
	240	chr10	100687337	100687663	327	0.0293453724604966		240	chr1	204073202	204073814	613	0.0563672571009328		240	chr1	27725240	27726860	1621	0.121387388760306	0.295015305066662
	241	chr10	100804005	100804331	327	0.0203160270880361		241	chr1	205313235	205314519	1285	0.0494870988634745		241	chr1	27772681	27773933	1253	0.0542713184939662	0.271446039897984
	242	chr10	100808489	100808815	327	0.018058690744921		242	chr1	206203480	206204036	557	0.136855783003985		242	chr1	27830166	27831583	1418	0.0259593679458239	0.41755634925114
	243	chr10	100827329	100827696	368	0.018058690744921		243	chr1	206204856	206205430	575	0.0699889008032809		243	chr1	27872217	27875941	3725	0.106349988729193	0.317368496018533
	244	chr10	101062609	101063101	493	0.0355530474040632		244	chr1	206563137	206563893	757	0.111405835543767		244	chr1	27913984	27914961	978	0.032340470453023	0.134756072980578
	245	chr10	101224469	101224822	354	0.0330520393811533		245	chr1	206574943	206576114	1172	0.0626943367222164		245	chr1	27959350	27961378	2029	0.153819136878399	0.41827739391936
	246	chr10	101292192	101292518	327	0.0237020316027088		246	chr1	206612099	206612748	650	0.0678074920921583		246	chr1	28088063	28089419	1357	0.0709973553288695	0.155699961569367
	247	chr10	101451594	101451990	397	0.0464135021097046		247	chr1	207323347	207324000	654	0.043436289804595		247	chr1	28172436	28177271	4836	0.101332098306839	0.290817228748263
	248	chr10	101574065	101574427	363	0.0237020316027088		248	chr1	207335507	207335990	484	0.0353669319186561		248	chr1	28232407	28233177	771	0.0389390519187359	0.252325590770198
	249	chr10	101774637	101775020	384	0.036117381489842		249	chr1	207754895	207755233	339	0.0786914235190097		249	chr1	28235762	28237019	1258	0.132618510158014	0.248207331919731
	250	chr10	102107848	102108181	334	0.036117381489842		250	chr1	209674178	209674551	374	0.0139817629179331		250	chr1	28246566	28247678	1113	0.0490970654627539	0.0681651925965939
	251	chr10	102408889	102409250	362	0.0304740406320542		251	chr1	209827949	209828355	407	0.0626139817629179		251	chr1	28259272	28260672	1401	0.0705457293164811	0.36235302970446
	252	chr10	103277367	103278019	653	0.0444605569366263		252	chr1	210328647	210329240	594	0.0483537983171145		252	chr1	28328344	28329945	1602	0.0474040632054176	0.139287931437601
	253	chr10	108466038	108466521	484	0.036117381489842		253	chr1	211606299	211607137	839	0.0422204843334704		253	chr1	28369247	28370506	1260	0.047264765551333	0.256277227297037
	254	chr10	117545486	117545963	478	0.0237020316027088		254	chr1	212432708	212433300	593	0.0366389052375846		254	chr1	28505270	28506973	1704	0.095372460496614	0.26260591939242
	255	chr10	118422024	118422477	454	0.0260196905766526		255	chr1	212566709	212567236	528	0.0417233048194163		255	chr1	28517989	28518850	862	0.0490970654627539	0.252934568488494
	256	chr10	118594389	118594903	515	0.0287937378759449		256	chr1	220089501	220090282	782	0.150974874966071		256	chr1	28552456	28553727	1272	0.0417607223476298	0.188664307079568
	257	chr10	119543330	119543656	327	0.0158013544018059		257	chr1	220876614	220877619	1006	0.0601522713041422		257	chr1	28581297	28583002	1706	0.0532597238493458	0.210989817226061
	258	chr10	120949104	120949542	439	0.0451467268623025		258	chr1	220894091	220894665	575	0.0503978779840849		258	chr1	28642084	28643812	1729	0.04757749076905	0.164735997678037
	259	chr10	121598210	121598581	372	0.0237020316027088		259	chr1	222617445	222617883	439	0.0893015030946065		259	chr1	28648043	28649107	1065	0.0671557562076749	0.0790254744033174
	260	chr10	123135390	123135897	508	0.036117381489842		260	chr1	223871041	223871431	391	0.0316109422492401		260	chr1	28668937	28669921	985	0.0477640146933229	0.515313666524231
	261	chr10	123666270	123666804	535	0.0534458509142053		261	chr1	224430421	224431298	878	0.0540743189312522		261	chr1	28736387	28738153	1767	0.210339060808387	0.42617932324462
	262	chr10	125603222	125603548	327	0.012979683972912		262	chr1	225425319	225425788	470	0.0392914251314838		262	chr1	28775160	28775722	563	0.0812641083521445	0.0492105595553871
	263	chr10	125863543	125863916	374	0.018058690744921		263	chr1	225467468	225467828	361	0.0450928381962865		263	chr1	28785235	28785787	553	0.0498217307515247	0.13851421261546
	264	chr10	126043441	126043747	307	0.0253164556962025		264	chr1	226033819	226034192	374	0.0424403183023873		264	chr1	28886372	28888093	1722	0.135934270556524	0.410316878035147
	265	chr10	129033771	129034184	414	0.0330520393811533		265	chr1	226674069	226675557	1489	0.0820649880811289		265	chr1	28914091	28916038	1948	0.0922333025370429	0.513134139032892
	266	chr10	129963542	129964459	918	0.0919864559819413		266	chr1	227542236	227542644	409	0.0316109422492401		266	chr1	29180559	29182686	2128	0.191477523470266	0.421316907597172
	267	chr10	132588376	132588760	385	0.0626410835214447		267	chr1	227728111	227728469	359	0.0539345711759505		267	chr1	29230548	29231286	739	0.0425937302562442	0.123067516978009
	268	chr11	175973	176299	327	0.018058690744921		268	chr1	228059362	228060133	772	0.0822281167108753		268	chr1	30717575	30718426	852	0.020003301870319	0.0828368256834875
	269	chr11	533050	533579	530	0.03816160432799		269	chr1	228130544	228131103	560	0.0285152607236246		269	chr1	30718576	30719487	912	0.0998649090556968	0.290898658690295
	270	chr11	720132	720893	762	0.0400677200902935		270	chr1	231529484	231529815	332	0.0150309460654288		270	chr1	30754335	30758379	4045	0.0740011842284894	0.36613885014472
	271	chr11	795935	796327	393	0.0237020316027088		271	chr1	233338976	233339320	345	0.0638297872340425		271	chr1	31064806	31066357	1552	0.08333412705216	0.183137283357386
	272	chr11	824104	824734	631	0.0423250564334086		272	chr1	234213992	234214573	582	0.0623355612350477		272	chr1	31154793	31155837	1045	0.0441133049499481	0.0696572686301226
	273	chr11	830496	831279	784	0.0423250564334086		273	chr1	234612598	234613481	884	0.0407294832826748		273	chr1	31296158	31297727	1570	0.0485327313769752	0.275951561278047
	274	chr11	1231624	1231950	327	0.018058690744921		274	chr1	234978613	234981033	2421	0.0774503559536575		274	chr1	31412777	31413983	1207	0.0993227990970655	0.0948559388764818
	275	chr11	1389580	1390015	436	0.0490970654627539		275	chr1	235011754	235012306	553	0.0433244916003537		275	chr1	31644266	31645690	1425	0.0874717832957111	0.268157398971779
	276	chr11	2708508	2708927	420	0.0152370203160271		276	chr1	235073776	235074219	444	0.0583554376657825		276	chr1	31788121	31789385	1265	0.0676808012115324	0.149097686368413
	277	chr11	3667154	3667771	618	0.107799716166148		277	chr1	235972090	235972421	332	0.0362511052166225		277	chr1	31936710	31939029	2320	0.122529153292504	0.368681721799844
	278	chr11	3797808	3798331	524	0.04627539503386		278	chr1	236141949	236142432	484	0.0512820512820513		278	chr1	31944549	31945433	885	0.0208803611738149	0.0141467727674624
	279	chr11	3827565	3828001	437	0.0509674638778562		279	chr1	236686285	236686812	528	0.0698496905393457		279	chr1	32013410	32015073	1664	0.114754677385046	0.48160435798
	280	chr11	3921997	3922323	327	0.0237020316027088		280	chr1	241531477	241531819	343	0.0335985853227233		280	chr1	32072422	32073853	1432	0.0537371457236017	0.315022077457881
	281	chr11	5690050	5690677	628	0.0299097065462754		281	chr1	244299425	244299927	503	0.0327144120247569		281	chr1	32107545	32109032	1488	0.0810248021258965	0.42526773788696
	282	chr11	6622122	6622482	361	0.0379746835443038		282	chr1	244322253	244323224	972	0.0741641337386018		282	chr1	32179342	32180581	1240	0.128759052363218	0.258681426179592
	283	chr11	7673198	7673571	374	0.0299097065462754		283	chr1	244815616	244817066	1451	0.122100838755277		283	chr1	32221652	32222772	1121	0.116252821670429	0.194631804976633
	284	chr11	8963302	8963628	327	0.0225733634311512		284	chr1	244918588	244919011	424	0.0601237842617153		284	chr1	32291354	32292780	1427	0.139954853273138	0.267881665900741
	285	chr11	10796895	10797463	569	0.0619156245138472		285	chr1	245051831	245052163	333	0.0433244916003537		285	chr1	32334479	32336872	2394	0.109536372958952	0.157827889889519
	286	chr11	11448798	11449124	327	0.018058690744921		286	chr1	246567238	246567565	328	0.0170212765957447		286	chr1	32350911	32352289	1379	0.0583692887961825	0.171063077299321
	287	chr11	14358815	14359183	369	0.0203160270880361		287	chr1	247007502	247007842	341	0.0486295313881521		287	chr1	32393932	32395065	1134	0.100451467268623	0.0659270785463009
	288	chr11	14517999	14518303	305	0.0246132208157525		288	chr1	247416048	247417158	1111	0.0813439434129089		288	chr1	32500357	32501097	741	0.0293453724604966	0.105744438979949
	289	chr11	15649988	15650585	598	0.0417607223476298		289	chr1	247906399	247907119	721	0.0285714285714286		289	chr1	32649912	32652024	2113	0.0890473151666968	0.347181260900997
	290	chr11	16297411	16297726	316	0.040084388185654		290	chr1	248739626	248742383	2758	0.159597042722501		290	chr1	32816576	32818588	2013	0.116625472659561	0.272328331976168
	291	chr11	16402952	16403256	305	0.0393811533052039		291	chr1	248804531	248804861	331	0.0145896656534954		291	chr1	32961692	32964455	2764	0.125342092814305	0.615839333080712
	292	chr11	17387232	17387686	455	0.0534458509142053		292	chr1	248816130	248816586	457	0.0212765957446809		292	chr1	32964555	32965209	655	0.0711318906699939	0.0995812942254615
	293	chr11	17719839	17720165	327	0.0237020316027088		293	chr1	248905620	248906573	954	0.273351446792386		293	chr1	33036241	33037189	949	0.0583038069929804	0.229475489049957
	294	chr11	17735911	17736365	455	0.0405709378264169		294	chr10	2084084	2084780	697	0.225531914893617		294	chr1	33126868	33127934	1067	0.0615124153498871	0.0875903993292108
	295	chr11	24644654	24644958	305	0.0274261603375527		295	chr10	3779750	3780177	428	0.0274093722369584		295	chr1	33180827	33182363	1537	0.0692908598514793	0.178965812861631
	296	chr11	30585922	30586566	645	0.0372714486638537		296	chr10	6201516	6202367	852	0.0539345711759505		296	chr1	33255713	33257433	1721	0.0558690744920993	0.145892356604022
	297	chr11	31811051	31811629	579	0.0220090293453725		297	chr10	7184792	7185593	802	0.0680813439434129		297	chr1	33346892	33350700	3809	0.104027964301702	0.512693127366642
	298	chr11	32138585	32138911	327	0.018058690744921		298	chr10	8681242	8681958	717	0.226747720364742		298	chr1	33430267	33431412	1146	0.077313769751693	0.214829386802974
	299	chr11	45649998	45650372	375	0.0299097065462754		299	chr10	9365515	9366136	622	0.122188449848024		299	chr1	34858934	34860089	1156	0.0680756763278122	0.135834011916184
	300	chr11	46542713	46543287	575	0.0304740406320542		300	chr10	10138662	10138989	328	0.0212765957446809		300	chr1	34865777	34866622	846	0.048697428033514	0.229252967624208
	301	chr11	47327111	47327440	330	0.0253164556962025		301	chr10	11823187	11823906	720	0.0449848024316109		301	chr1	34984675	34985647	973	0.0861990551571087	0.14348681399305
	302	chr11	47589815	47590324	510	0.0372714486638537		302	chr10	13158363	13158722	360	0.0316109422492401		302	chr1	35030822	35032422	1601	0.0925507900677201	0.215271742197641
	303	chr11	47994278	47994582	305	0.0253164556962025		303	chr10	13301910	13302501	592	0.0529966487413296		303	chr1	35079102	35080204	1103	0.036117381489842	0.092094308235174
	304	chr11	57459018	57459786	769	0.0299097065462754		304	chr10	14559640	14560115	476	0.0263601890894627		304	chr1	35191247	35193618	2372	0.15504781362212	0.517360702393718
	305	chr11	57476167	57476818	652	0.0490970654627539		305	chr10	14560361	14560805	445	0.0150309460654288		305	chr1	35268432	35269808	1377	0.133329682226731	0.337900128729182
	306	chr11	57499525	57500028	504	0.0423250564334086		306	chr10	14825886	14826336	451	0.117933130699088		306	chr1	35345272	35346097	826	0.0372714486638537	0.066204424091438
	307	chr11	61508898	61509857	960	0.0586990789686735		307	chr10	15208994	15209325	332	0.0327144120247569		307	chr1	35446119	35447004	886	0.0321670428893905	0.0380758884060425
	308	chr11	61580583	61581078	496	0.0345847104354976		308	chr10	16436852	16437495	644	0.0486295313881521		308	chr1	35556661	35558241	1581	0.076914132322453	0.340358345494076
	309	chr11	62144783	62145242	460	0.0490970654627539		309	chr10	17867082	17867411	330	0.0437689969604863		309	chr1	35576615	35578380	1766	0.117381489841986	0.269733592404172
	310	chr11	62648520	62649003	484	0.030239099859353		310	chr10	19717831	19718211	381	0.0547112462006079		310	chr1	35640860	35642446	1587	0.100481231724624	0.192422984205816
	311	chr11	62791643	62792128	486	0.0349887133182844		311	chr10	21527457	21527910	454	0.0462006079027356		311	chr1	35718480	35719297	818	0.0577267734059745	0.323887728803356
	312	chr11	62909572	62910574	1003	0.044590726824204		312	chr10	21717508	21717846	339	0.0613981762917933		312	chr1	35768999	35770319	1321	0.12290220114105	0.305957285561101
	313	chr11	63908906	63909300	395	0.0372714486638537		313	chr10	22322002	22322430	429	0.0666459732490547		313	chr1	35807389	35811653	4265	0.0750254783743368	0.433916780211718
	314	chr11	63999237	63999960	724	0.0299097065462754		314	chr10	23350627	23351208	582	0.113677811550152		314	chr1	35882982	35884029	1048	0.0825662040873345	0.31833651796968
	315	chr11	64007204	64007679	476	0.0299097065462754		315	chr10	26335269	26335903	635	0.0597120658749419		315	chr1	35930337	35932027	1691	0.139011915307026	0.379152322365822
	316	chr11	64116834	64117396	563	0.0795711060948081		316	chr10	26622127	26623001	875	0.0564500307713807		316	chr1	36088632	36089687	1056	0.0979417283386195	0.249090430234964
	317	chr11	64607806	64608132	327	0.0237020316027088		317	chr10	27319637	27320192	556	0.0797156133179611		317	chr1	36148836	36149997	1162	0.0896680032891708	0.295124684559754
	318	chr11	64622650	64622995	346	0.0237020316027088		318	chr10	30026870	30028122	1253	0.034705011300756		318	chr1	36155469	36157480	2012	0.181579849701403	0.571905326270697
	319	chr11	64712861	64713720	860	0.0661306683430008		319	chr10	30529293	30529669	377	0.0716180371352785		319	chr1	36223500	36225501	2002	0.0599491861207151	0.204635325545083
	320	chr11	64765132	64766127	996	0.0471909497004505		320	chr10	30996025	30996486	462	0.0151975683890578		320	chr1	36306184	36307636	1453	0.059255079006772	0.135224765452205
	321	chr11	64996103	64996997	895	0.036117381489842		321	chr10	30998708	30999689	982	0.0687736328235228		321	chr1	36322657	36324289	1633	0.0789758169747883	0.421288151809062
	322	chr11	65109453	65109873	421	0.036117381489842		322	chr10	32115122	32115711	590	0.117325227963526		322	chr1	36384371	36387150	2780	0.0735320964019138	0.328530847973254
	323	chr11	65607388	65607820	433	0.0163656884875846		323	chr10	32378602	32379152	551	0.0255036965968734		323	chr1	36397058	36398304	1247	0.0787329390138202	0.321015643686223
	324	chr11	66042612	66043674	1063	0.116715956605804		324	chr10	32980483	32980993	511	0.0420269874415142		324	chr1	36450249	36451229	981	0.0993227990970655	0.103506593675339
	325	chr11	66261784	66262145	362	0.012979683972912		325	chr10	35641922	35642579	658	0.0548187444739169		325	chr1	36463764	36464726	963	0.0355530474040632	0.219858424774052
	326	chr11	66294278	66295580	1303	0.0497348185400018		326	chr10	46019051	46019413	363	0.0224924012158055		326	chr1	36479724	36483462	3739	0.0675157076955803	0.280289654097431
	327	chr11	66346806	66347387	582	0.0318975753477282		327	chr10	46091816	46092864	1049	0.0468085106382979		327	chr1	37473789	37478077	4289	0.0904839462430113	0.2271532576008
	328	chr11	66624097	66624480	384	0.0330520393811533		328	chr10	47553300	47553925	626	0.0663129973474801		328	chr1	37479202	37480410	1209	0.0682137834036568	0.0636604774535809
	329	chr11	66643388	66644154	767	0.0615465452594349		329	chr10	47705668	47706002	335	0.0442086648983201		329	chr1	37513935	37515361	1427	0.106923450581478	0.225771636043096
	330	chr11	66857545	66858504	960	0.0299097065462754		330	chr10	49186032	49186372	341	0.0826747720364742		330	chr1	37553368	37554530	1163	0.0851096760674724	0.376941620375223
	331	chr11	67250238	67250791	554	0.0681490953192813		331	chr10	49187374	49188612	1239	0.0559270516717325		331	chr1	37595339	37596428	1090	0.0400677200902935	0.108176856159248
	332	chr11	68386531	68386923	393	0.0237020316027088		332	chr10	50418087	50418422	336	0.0194518125552608		332	chr1	37689828	37690591	764	0.0417607223476298	0.0714527585400659
	333	chr11	70820380	70820879	500	0.0299097065462754		333	chr10	50621932	50622259	328	0.0243161094224924		333	chr1	37691537	37693171	1635	0.0742877167249256	0.228119667077848
	334	chr11	72239902	72240368	467	0.018058690744921		334	chr10	56361156	56361600	445	0.0367216789080325		334	chr1	37807273	37809300	2028	0.165847945696933	0.51835371769341
	335	chr11	75566598	75566924	327	0.0253950338600451		335	chr10	61900374	61901005	632	0.0640485462202263		335	chr1	37858720	37860403	1684	0.104778822311754	0.228756056855837
	336	chr11	76544354	76544823	470	0.0661040787623066		336	chr10	61901067	61901526	460	0.0371352785145889		336	chr1	37931062	37932229	1168	0.0497002917710407	0.162553513984182
	337	chr11	77179639	77180070	432	0.036117381489842		337	chr10	63260963	63261627	665	0.034705011300756		337	chr1	38004212	38005739	1528	0.0938131998615754	0.269346061128893
	338	chr11	78196312	78196917	606	0.0626410835214447		338	chr10	68328688	68329043	356	0.0680813439434129		338	chr1	38045970	38047432	1463	0.107223476297968	0.130500216340275
	339	chr11	78219066	78219392	327	0.0237020316027088		339	chr10	68771948	68772275	328	0.0267477203647416		339	chr1	38858412	38860640	2229	0.0746433027592841	0.369894302322769
	340	chr11	82733374	82733708	335	0.0237020316027088		340	chr10	68827380	68827711	332	0.0362511052166225		340	chr1	38872441	38873996	1556	0.187037063494331	0.383848921926692
	341	chr11	84714517	84714876	360	0.0417607223476298		341	chr10	69044737	69045677	941	0.0318030954127799		341	chr1	38990757	38992770	2014	0.108238245817896	0.397857559412952
	342	chr11	85338093	85338419	327	0.0287810383747178		342	chr10	69057534	69058673	1140	0.0343456983222207		342	chr1	39026069	39026975	907	0.0620767494356659	0.122185493645508
	343	chr11	85810929	85811389	461	0.0490970654627539		343	chr10	69061437	69062290	854	0.0995815629711448		343	chr1	39408047	39409872	1826	0.117549758233245	0.177281852410246
	344	chr11	91754130	91754456	327	0.012979683972912		344	chr10	69092590	69093697	1108	0.0682759158181022		344	chr1	39490945	39492193	1249	0.0694130925507901	0.152770902367381
	345	chr11	92763167	92763531	365	0.018058690744921		345	chr10	69539396	69539801	406	0.078419452887538		345	chr1	39575548	39577133	1586	0.0662913964054062	0.492827177713458
	346	chr11	107896900	107897283	384	0.0450070323488045		346	chr10	69802090	69802690	601	0.0389036251105217		346	chr1	39787940	39789629	1690	0.103350922142533	0.266278060408655
	347	chr11	111913442	111913924	483	0.0403232975524886		347	chr10	70132455	70133045	591	0.108753315649867		347	chr1	39882951	39883746	796	0.134875846501129	0.339001717284916
	348	chr11	113273375	113273723	349	0.0330520393811533		348	chr10	71319089	71319722	634	0.178603006189213		348	chr1	39900689	39902578	1890	0.0652928981214263	0.235330919997098
	349	chr11	114063309	114063694	386	0.0299097065462754		349	chr10	71637977	71639512	1536	0.0899935232290331		349	chr1	39955015	39955927	913	0.0431449679813825	0.0632471465927079
	350	chr11	114251883	114252209	327	0.0237020316027088		350	chr10	71827470	71829498	2029	0.0891375682278103		350	chr1	39959976	39961022	1047	0.145598194130926	0.102537765487142
	351	chr11	114255228	114255589	362	0.0253950338600451		351	chr10	71888545	71889485	941	0.114722694766715		351	chr1	40039480	40043728	4249	0.117424350658628	0.380671810459045
	352	chr11	116274167	116274471	305	0.040084388185654		352	chr10	72087245	72088389	1145	0.115082545236617		352	chr1	40096535	40097633	1099	0.0571362465989148	0.207977178116577
	353	chr11	116858362	116858669	308	0.0316455696202532		353	chr10	72297192	72298218	1027	0.0973429114294852		353	chr1	40160894	40162887	1994	0.0944688116124239	0.387802977164679
	354	chr11	117518279	117518727	449	0.036117381489842		354	chr10	73865302	73865759	458	0.0303951367781155		354	chr1	40257236	40258823	1588	0.0402324167468323	0.216460941846122
	355	chr11	117756202	117756506	305	0.0330520393811533		355	chr10	73866463	73866990	528	0.0231003039513678		355	chr1	40373248	40376145	2898	0.158745749635683	0.608571106076609
	356	chr11	118608106	118608479	374	0.0299097065462754		356	chr10	75295042	75295499	458	0.0468611847922193		356	chr1	40476911	40477790	880	0.0672291751991441	0.199742541635425
	357	chr11	118897121	118897506	386	0.0253950338600451		357	chr10	75772090	75772596	507	0.0530503978779841		357	chr1	40508241	40509342	1102	0.0987584650112867	0.385563250640287
	358	chr11	118898462	118899366	905	0.0515147330088611		358	chr10	79248430	79248872	443	0.0698496905393457		358	chr1	40531054	40532095	1042	0.0302133039974855	0.134561501105888
	359	chr11	118900697	118901001	305	0.0330520393811533		359	chr10	79286111	79286442	332	0.0318302387267905		359	chr1	40665230	40666028	799	0.107223476297968	0.188414373594124
	360	chr11	118979461	118979867	407	0.0506329113924051		360	chr10	83795847	83796178	332	0.0274093722369584		360	chr1	40690952	40692848	1897	0.158876316382674	0.340164848602119
	361	chr11	119205458	119205784	327	0.0316455696202532		361	chr10	86399806	86400511	706	0.0548187444739169		361	chr1	40802013	40802714	702	0.018058690744921	0.143734866258711
	362	chr11	121929644	121929948	305	0.040084388185654		362	chr10	86535556	86535978	423	0.0276864490364124		362	chr1	40860920	40862909	1990	0.121218723509634	0.454694852713928
	363	chr11	122101614	122101945	332	0.018058690744921		363	chr10	86711418	86711937	520	0.050785678005047		363	chr1	40978973	40980736	1764	0.110196350163347	0.24478109320369
	364	chr11	123654109	123654917	809	0.0376885479072809		364	chr10	88102466	88104574	2109	0.11975146399211		364	chr1	41241207	41242795	1589	0.151214945408019	0.196538555599451
	365	chr11	124774908	124775339	432	0.0152370203160271		365	chr10	88850649	88851027	379	0.0274093722369584		365	chr1	41360818	41362552	1735	0.093409593838202	0.415980962055797
	366	chr11	125111833	125112291	459	0.0253950338600451		366	chr10	88851221	88852057	837	0.0421930722737766		366	chr1	41381984	41382449	466	0.0677200902934537	0.0468611847922193
	367	chr11	128297051	128297355	305	0.0281293952180028		367	chr10	88974973	88975401	429	0.0470554879212253		367	chr1	41738648	41739750	1103	0.0423250564334086	0.0620316098672665
	368	chr11	129869741	129870143	403	0.040084388185654		368	chr10	89251406	89252167	762	0.0937223695844386		368	chr1	42035090	42036449	1360	0.102543313236373	0.313084421081486
	369	chr11	130039933	130040260	328	0.0299097065462754		369	chr10	89333636	89334061	426	0.0145896656534954		369	chr1	42334285	42336202	1918	0.0935056338162319	0.286727725685906
	370	chr11	130337381	130337707	327	0.0203160270880361		370	chr10	89392102	89392613	512	0.0474424817051376		370	chr1	42455649	42457242	1594	0.129422998161747	0.497607357181825
	371	chr11	131407777	131408081	305	0.0253164556962025		371	chr10	91887334	91887735	402	0.0822281167108753		371	chr1	42657858	42658996	1139	0.0756207674943567	0.140697233800682
	372	chr11	133920017	133920475	459	0.0299097065462754		372	chr10	92757255	92757814	560	0.0371637655570157		372	chr1	42681514	42683649	2136	0.236892924155404	0.446515846589214
	373	chr12	10095	10591	497	0.0909308099424395		373	chr10	93742871	93743325	455	0.0406719717064545		373	chr1	42766182	42767975	1794	0.109180786924594	0.235331994979831
	374	chr12	174525	174851	327	0.0299097065462754		374	chr10	93893850	93894185	336	0.0151975683890578		374	chr1	42816603	42817514	912	0.0492355693980119	0.165232639700725
	375	chr12	569862	570188	327	0.0242663656884876		375	chr10	95290520	95291321	802	0.0724207804912134		375	chr1	42845979	42847254	1276	0.0727990970654628	0.10375383970395
	376	chr12	4013023	4013327	305	0.040084388185654		376	chr10	95656370	95656785	416	0.0380194518125553		376	chr1	42924011	42925074	1064	0.0761847047207221	0.268131868131868
	377	chr12	6583079	6583400	322	0.0147679324894515		377	chr10	95757531	95758163	633	0.0443199256111949		377	chr1	42957792	42959425	1634	0.062319627396634	0.363154698077662
	378	chr12	6620432	6621113	682	0.0519746930689297		378	chr10	95907383	95908128	746	0.0654288240495137		378	chr1	43171788	43172614	827	0.125671882986796	0.253237982364908
	379	chr12	6647098	6647519	422	0.0451467268623025		379	chr10	96119544	96120169	626	0.0503978779840849		379	chr1	43358189	43359304	1116	0.0994132830433085	0.293633146017592
	380	chr12	6672227	6672551	325	0.0330520393811533		380	chr10	97686747	97687861	1115	0.142244133953598		380	chr1	43366871	43368751	1881	0.0881008054658653	0.227844202752493
	381	chr12	6673085	6673389	305	0.019690576652602		381	chr10	98467820	98468164	345	0.0645446507515473		381	chr1	43389092	43390503	1412	0.0629228537049207	0.261747814425731
	382	chr12	6958675	6959364	690	0.036117381489842		382	chr10	100482156	100482870	715	0.108093007506067		382	chr1	43453675	43454440	766	0.0214446952595937	0.0450928381962865
	383	chr12	8227267	8227630	364	0.0485327313769752		383	chr10	101042763	101043310	548	0.0655403535080718		383	chr1	43649417	43651066	1650	0.0744920993227991	0.181177589834963
	384	chr12	8783831	8784135	305	0.0267229254571027		384	chr10	101067379	101068084	706	0.0560076753767143		384	chr1	43707076	43708133	1058	0.0908006400548618	0.384951854210842
	385	chr12	9064634	9065093	460	0.0237020316027088		385	chr10	102501596	102501927	332	0.0362511052166225		385	chr1	43946350	43947391	1042	0.0925507900677201	0.236466639254607
	386	chr12	11702934	11703260	327	0.0203160270880361		386	chr10	103661164	103661510	347	0.0309460654288241		386	chr1	43974276	43976274	1999	0.0785202223682665	0.436429014858949
	387	chr12	13097814	13098197	384	0.0208803611738149		387	chr10	104325010	104325337	328	0.0267477203647416		387	chr1	43979250	43979831	582	0.0338600451467269	0.0406719717064545
	388	chr12	13562986	13563443	458	0.0471167369901547		388	chr10	104325533	104326401	869	0.0424403183023873		388	chr1	43991136	43992209	1074	0.071835125550444	0.273985955350592
	389	chr12	17792174	17792501	328	0.0237020316027088		389	chr10	104327589	104328032	444	0.0182370820668693		389	chr1	44029844	44031484	1641	0.13882618510158	0.364644086654358
	390	chr12	20369678	20370067	390	0.0248306997742664		390	chr10	114304507	114305057	551	0.0310030395136778		390	chr1	44213045	44213844	800	0.0665914221218962	0.112816750380947
	391	chr12	22349036	22349439	404	0.018058690744921		391	chr10	114938026	114938738	713	0.0598757319960548		391	chr1	44354875	44355552	678	0.0451467268623025	0.113065340137974
	392	chr12	24228244	24228653	410	0.0490970654627539		392	chr10	117371144	117371471	328	0.0364741641337386		392	chr1	44406379	44407274	896	0.0253950338600451	0.0674772036474164
	393	chr12	24252584	24253039	456	0.0237020316027088		393	chr10	120979445	120979979	535	0.0574712643678161		393	chr1	44417414	44418498	1085	0.0169300225733634	0.0713992781490947
	394	chr12	24562923	24563249	327	0.012979683972912		394	chr10	124388841	124389449	609	0.0541288743049565		394	chr1	44631397	44632909	1513	0.118309744009804	0.461933786438555
	395	chr12	27012815	27013215	401	0.0203160270880361		395	chr10	124641287	124641980	694	0.027355623100304		395	chr1	44673739	44674945	1207	0.0789976442425224	0.233092268455438
	396	chr12	35614697	35615068	372	0.054176072234763		396	chr10	128062269	128065501	3233	0.106129820289762		396	chr1	44739180	44740294	1115	0.0558690744920993	0.0867062260312444
	397	chr12	39443158	39443555	398	0.0237020316027088		397	chr10	128150176	128150545	370	0.0424403183023873		397	chr1	44774937	44776244	1308	0.0873062929203456	0.305901655204663
	398	chr12	48296693	48297036	344	0.0440180586907449		398	chr10	128221300	128221713	414	0.0395136778115502		398	chr1	44786203	44786678	476	0.0152370203160271	0.0599590431578693
	399	chr12	48967966	48968297	332	0.0299311369545961		399	chr10	130301528	130301970	443	0.0406719717064545		399	chr1	44799571	44801896	2326	0.120584145307693	0.309353693506298
	400	chr12	48980190	48980563	374	0.0457102672292546		400	chr10	133013730	133014752	1023	0.0380194518125553		400	chr1	44813648	44814294	647	0.0147679324894515	0.0392083827153526
	401	chr12	48986787	48987208	422	0.0869074492099323		401	chr10	133235360	133235753	394	0.0442086648983201		401	chr1	44986057	44986843	787	0.0282167042889391	0.0620590219269603
	402	chr12	49020993	49021324	332	0.0293453724604966		402	chr11	504217	504655	439	0.0680813439434129		402	chr1	45010502	45011515	1014	0.100880472294451	0.279900779093736
	403	chr12	49295343	49295762	420	0.0316455696202532		403	chr11	555040	555496	457	0.0592396109637489		403	chr1	45011887	45012521	635	0.0423250564334086	0.0374120865683595
	404	chr12	50111339	50111743	405	0.0637697516930023		404	chr11	568292	569264	973	0.10582586892198		404	chr1	45303130	45304445	1316	0.0845453419816937	0.255584938416927
	405	chr12	51814314	51814966	653	0.0299097065462754		405	chr11	705785	706338	554	0.0415561450044209		405	chr1	45339642	45340751	1110	0.0644075047702501	0.129064039408867
	406	chr12	52948777	52949170	394	0.0163656884875846		406	chr11	1757939	1758494	556	0.0318302387267905		406	chr1	45490362	45491441	1080	0.116312747441844	0.245775720977482
	407	chr12	53230356	53230697	342	0.0423250564334086		407	chr11	1771106	1772204	1099	0.0522796352583587		407	chr1	45499768	45500591	824	0.0434537246049661	0.0704317936893139
	408	chr12	53366196	53366612	417	0.0259593679458239		408	chr11	1840011	1840713	703	0.160699975006651		408	chr1	45520771	45522233	1463	0.0934056252440685	0.176894321134967
	409	chr12	53479474	53479919	446	0.0682844243792325		409	chr11	1844278	1844658	381	0.0380194518125553		409	chr1	45550467	45551691	1225	0.0502257336343115	0.124587811308281
	410	chr12	53677108	53677462	355	0.030239099859353		410	chr11	2447251	2447593	343	0.0539345711759505		410	chr1	45583142	45585116	1975	0.15875011508923	0.534547257584675
	411	chr12	53938858	53939171	314	0.0471167369901547		411	chr11	2898383	2898800	418	0.0212765957446809		411	chr1	45685428	45687954	2527	0.137974127941125	0.321595328125042
	412	chr12	53954804	53955492	689	0.0626410835214447		412	chr11	3785372	3785699	328	0.0188449848024316		412	chr1	45750062	45751479	1418	0.0197516930022573	0.0779193171709679
	413	chr12	53973167	53973577	411	0.0548523206751055		413	chr11	3787569	3788342	774	0.107622971306023		413	chr1	45803203	45804387	1185	0.0507900677200903	0.123538896906468
	414	chr12	53982831	53983157	327	0.0237020316027088		414	chr11	3834176	3835129	954	0.0586610015076633		414	chr1	46132311	46133358	1048	0.0502257336343115	0.10262053915759
	415	chr12	53985212	53985793	582	0.0299097065462754		415	chr11	5595977	5596324	348	0.0206686930091185		415	chr1	46198020	46199079	1060	0.0700770383493188	0.0810149986965834
	416	chr12	54000226	54000747	522	0.0341723735050306		416	chr11	5624499	5625487	989	0.103230054367252		416	chr1	46246938	46248122	1185	0.0253164556962025	0.116105122561469
	417	chr12	54006048	54006456	409	0.036117381489842		417	chr11	5684497	5685358	862	0.0645188511659532		417	chr1	46301758	46304111	2354	0.0698337635289374	0.181893528335201
	418	chr12	54009255	54009849	595	0.0423250564334086		418	chr11	6480923	6482273	1351	0.113700117441864		418	chr1	46339884	46341160	1277	0.0455935905617307	0.20076538770596
	419	chr12	54033146	54033650	505	0.0501646172846561		419	chr11	6745954	6746309	356	0.0322188449848024		419	chr1	46393941	46394644	704	0.0615124153498871	0.052719840687559
	420	chr12	54051992	54052372	381	0.0314808729637144		420	chr11	10455776	10457535	1760	0.183468646784861		420	chr1	46603534	46604749	1216	0.0746044105367762	0.167497897065028
	421	chr12	54053813	54054228	416	0.0417607223476298		421	chr11	10459124	10459455	332	0.0371352785145889		421	chr1	46616167	46617113	947	0.0576787534169595	0.20960846441404
	422	chr12	54369926	54370290	365	0.04627539503386		422	chr11	10605548	10606714	1167	0.175264916057286		422	chr1	46667730	46668765	1036	0.0791405136313271	0.179491210672429
	423	chr12	54396131	54396457	327	0.018058690744921		423	chr11	10606859	10607261	403	0.0477453580901857		423	chr1	46718554	46719657	1104	0.0987275099770457	0.129617118025042
	424	chr12	54588399	54588737	339	0.0253950338600451		424	chr11	10930524	10931001	478	0.0397877984084881		424	chr1	47231672	47232380	709	0.0283726700383842	0.0658171615618424
	425	chr12	55646017	55646417	401	0.0208803611738149		425	chr11	10931162	10931627	466	0.0468611847922193		425	chr1	47313687	47315063	1377	0.0660874106669461	0.228395668894568
	426	chr12	55749665	55750031	367	0.0316455696202532		426	chr11	17013791	17014996	1206	0.133097105877737		426	chr1	47333353	47335024	1672	0.195349680766288	0.505563573135106
	427	chr12	56021271	56021699	429	0.0299097065462754		427	chr11	18698466	18699291	826	0.0796320334104633		427	chr1	47437063	47438843	1781	0.0980722950856105	0.273684960185327
	428	chr12	56034789	56035303	515	0.0399978728335445		428	chr11	22666694	22667025	332	0.0442086648983201		428	chr1	48471516	48472428	913	0.0508071326748642	0.101570818518728
	429	chr12	56079425	56079751	327	0.0191873589164786		429	chr11	27471773	27472458	686	0.0618381129753103		429	chr1	50959009	50960712	1704	0.0884742501738244	0.339609620020478
	430	chr12	56164204	56164688	485	0.0363515285437164		430	chr11	28107769	28108520	752	0.0912926398619722		430	chr1	50967841	50970700	2860	0.0543233070771145	0.331239804460641
	431	chr12	56603066	56603370	305	0.0260196905766526		431	chr11	30322856	30323425	570	0.0966522350234749		431	chr1	50976834	50978557	1724	0.0547705676359561	0.31333516080398
	432	chr12	57091137	57091570	434	0.0225035161744023		432	chr11	31369560	31370215	656	0.033350801802746		432	chr1	51235855	51237691	1837	0.189289240665073	0.286450917632136
	433	chr12	57288933	57289237	305	0.0386779184247539		433	chr11	32553782	32554109	328	0.025531914893617		433	chr1	51517955	51519833	1879	0.11328232896153	0.406672686569972
	434	chr12	57527998	57528527	530	0.0338600451467269		434	chr11	33315297	33315624	328	0.0322188449848024		434	chr1	51616802	51617841	1040	0.0904319576598629	0.241990706774272
	435	chr12	57529003	57529522	520	0.0302089385439387		435	chr11	33867500	33867839	340	0.0164133738601824		435	chr1	51729116	51730476	1361	0.0642380458007512	0.163050693498236
	436	chr12	57600745	57601145	401	0.00984528832630099		436	chr11	34358315	34359474	1160	0.107345894506569		436	chr1	51877289	51879578	2290	0.0755032971080061	0.214582140774364
	437	chr12	57608452	57608850	399	0.0787623066104079		437	chr11	35141256	35141838	583	0.0377996178436384		437	chr1	52032859	52033957	1099	0.108794245855994	0.164376953445185
	438	chr12	57610974	57611300	327	0.0237020316027088		438	chr11	39371137	39371539	403	0.0571428571428571		438	chr1	52054332	52056955	2624	0.0719172754490067	0.496942749107092
	439	chr12	57737645	57738403	759	0.0228249722992129		439	chr11	43787934	43788544	611	0.0359476913402079		439	chr1	52141733	52142835	1103	0.0203160270880361	0.0731383314655508
	440	chr12	63150207	63150533	327	0.018058690744921		440	chr11	44568919	44569331	413	0.0300624296222242		440	chr1	52365282	52366751	1470	0.108038625532982	0.286227589969336
	441	chr12	63668260	63668628	369	0.0259593679458239		441	chr11	45922374	45922923	550	0.0256141510726984		441	chr1	52403774	52405355	1582	0.0925507900677201	0.216877497655194
	442	chr12	65823850	65824243	394	0.0270880361173815		442	chr11	46237920	46238578	659	0.0790238619292178		442	chr1	52551945	52554193	2249	0.0798786721401517	0.259179143185013
	443	chr12	67657463	67657866	404	0.0407876230661041		443	chr11	46361403	46361976	574	0.129089301503095		443	chr1	52602126	52603011	886	0.0720522076495446	0.1707886879567
	444	chr12	68365028	68365446	419	0.0665914221218962		444	chr11	47388834	47390013	1180	0.0673374558921147		444	chr1	52632563	52633880	1318	0.0807251732688199	0.190431847438451
	445	chr12	72272845	72273293	449	0.0344243792325056		445	chr11	57530311	57531416	1106	0.0940007901123088		445	chr1	52697572	52698957	1386	0.10665914221219	0.182723415005146
	446	chr12	75207281	75207850	570	0.0558690744920993		446	chr11	57657239	57658425	1187	0.0847709883659994		446	chr1	52702821	52703797	977	0.028937004124163	0.0712877486905367
	447	chr12	76030023	76030486	464	0.0400677200902935		447	chr11	58574970	58575725	756	0.0405623234676793		447	chr1	52726107	52727611	1505	0.0863431151241535	0.265366475050995
	448	chr12	79448940	79449287	348	0.0299097065462754		448	chr11	59208678	59209116	439	0.0297872340425532		448	chr1	52921352	52921943	592	0.0383747178329571	0.094606542882405
	449	chr12	79774200	79774567	368	0.030239099859353		449	chr11	59209400	59211815	2416	0.151887535306464		449	chr1	52926998	52928035	1038	0.0925507900677201	0.138430363962279
	450	chr12	81611271	81611597	327	0.0237020316027088		450	chr11	59211847	59212300	454	0.0521662245800177		450	chr1	53196503	53197560	1058	0.128776117317992	0.404600388606258
	451	chr12	85301218	85301608	391	0.036117381489842		451	chr11	59565782	59566247	466	0.0291777188328912		451	chr1	53219993	53221017	1025	0.0658746940213923	0.217260997745224
	452	chr12	86891189	86891499	311	0.0330520393811533		452	chr11	59616344	59616875	532	0.0636064595712431		452	chr1	53237967	53239018	1052	0.0941866445695345	0.187420283311699
	453	chr12	102958263	102959162	900	0.0444605569366263		453	chr11	59810140	59811003	864	0.0612576222994418		453	chr1	53327363	53328168	806	0.0191873589164786	0.0813439434129089
	454	chr12	106587560	106587886	327	0.0237020316027088		454	chr11	60182349	60183080	732	0.0420546682468913		454	chr1	53738798	53739460	663	0.077313769751693	0.0857648099027409
	455	chr12	110698394	110698788	395	0.0203160270880361		455	chr11	61917076	61917870	795	0.162687886825818		455	chr1	53837651	53838754	1104	0.0714096922593365	0.279209027704992
	456	chr12	111034022	111034488	467	0.0428973277074543		456	chr11	62112282	62112685	404	0.0449848024316109		456	chr1	53889155	53890255	1101	0.0591332431668746	0.164680636067283
	457	chr12	111095912	111096250	339	0.0237020316027088		457	chr11	62761485	62762144	660	0.0877551404330568		457	chr1	53945102	53946802	1701	0.0960749016582374	0.242874880072239
	458	chr12	111453528	111453832	305	0.040084388185654		458	chr11	63491004	63491367	364	0.0574712643678161		458	chr1	54052057	54054175	2119	0.0479592695246894	0.209332731343003
	459	chr12	111516087	111516472	386	0.0423250564334086		459	chr11	64165659	64166261	603	0.0433244916003537		459	chr1	54199801	54200746	946	0.052843021465332	0.171864208181156
	460	chr12	111825923	111826227	305	0.019690576652602		460	chr11	64234075	64234499	425	0.0291777188328912		460	chr1	54405231	54407300	2070	0.0714616808424849	0.270949129129613
	461	chr12	112906867	112908024	1158	0.0609480812641084		461	chr11	64874232	64874608	377	0.0512820512820513		461	chr1	54487968	54489633	1666	0.104966139954853	0.257987524825382
	462	chr12	112978400	112979051	652	0.0727990970654628		462	chr11	65112193	65113050	858	0.0282935455349248		462	chr1	54715414	54716304	891	0.0790067720090293	0.333173967143153
	463	chr12	112979161	112979964	804	0.0417607223476298		463	chr11	65417986	65418797	812	0.0459229936119151		463	chr1	54763590	54764770	1181	0.0412527422985462	0.173328603409308
	464	chr12	113077351	113078039	689	0.0253950338600451		464	chr11	65419188	65420403	1216	0.0805178191825294		464	chr1	54800583	54801741	1159	0.164302972000775	0.140392744941534
	465	chr12	113471362	113471704	343	0.0355530474040632		465	chr11	65428532	65429220	689	0.0335985853227233		465	chr1	54887122	54887695	574	0.0417607223476298	0.0419452887537994
	466	chr12	113838745	113839071	327	0.018058690744921		466	chr11	65429924	65431050	1127	0.065733850400028		466	chr1	55214224	55216256	2033	0.193426103189797	0.4857236918132
	467	chr12	116508088	116508579	492	0.0428893905191874		467	chr11	65505802	65506344	543	0.0442086648983201		467	chr1	56477297	56478153	857	0.0645809323338826	0.229336816277389
	468	chr12	116880948	116881525	578	0.0558690744920993		468	chr11	65507323	65507650	328	0.027355623100304		468	chr1	56578175	56579453	1279	0.071835125550444	0.152219436225306
	469	chr12	120368213	120368541	329	0.036117381489842		469	chr11	65507699	65508456	758	0.0368044525784805		469	chr1	58545830	58546970	1141	0.117350137948332	0.326570885705148
	470	chr12	120368971	120369534	564	0.0290715394652875		470	chr11	65558340	65558713	374	0.0503978779840849		470	chr1	58575834	58577775	1942	0.095133154270366	0.35641133139299
	471	chr12	121037179	121038256	1078	0.0558690744920993		471	chr11	65775915	65776453	539	0.0427727567125953		471	chr1	58699360	58700318	959	0.0312725217717074	0.222760878153395
	472	chr12	122022624	122022950	327	0.012979683972912		472	chr11	65776727	65777054	328	0.0243161094224924		472	chr1	58781590	58785232	3643	0.122160470897505	0.288383736586231
	473	chr12	122273840	122274166	327	0.0293453724604966		473	chr11	65787120	65787586	467	0.0572791112042763		473	chr1	58815430	58816656	1227	0.036117381489842	0.096901899763235
	474	chr12	124457124	124457613	490	0.0237020316027088		474	chr11	65833563	65833954	392	0.0442086648983201		474	chr1	58903467	58904434	968	0.0524830699774266	0.242764694342097
	475	chr12	127008082	127008638	557	0.036117381489842		475	chr11	66081621	66081952	332	0.0371352785145889		475	chr1	59296057	59297440	1384	0.02313769751693	0.0610079575596817
	476	chr12	130441970	130442332	363	0.0237020316027088		476	chr11	66510357	66510916	560	0.0442086648983201		476	chr1	61050003	61051173	1171	0.107908455645405	0.363070849424481
	477	chr13	20118657	20119352	696	0.0547404063205418		477	chr11	67614196	67614576	381	0.0539345711759505		477	chr1	61081859	61084009	2151	0.0457281259028552	0.297555758010637
	478	chr13	20142650	20143016	367	0.0293453724604966		478	chr11	67806038	67806375	338	0.0751547303271441		478	chr1	61724605	61725657	1053	0.123041498795135	0.19043345991255
	479	chr13	21669990	21670652	663	0.0479683972911964		479	chr11	67955218	67955880	663	0.168877099911583		479	chr1	61741911	61743049	1139	0.0754290843977103	0.402886866129713
	480	chr13	21671804	21672154	351	0.041196388261851		480	chr11	68312655	68313375	721	0.0663129973474801		480	chr1	62435446	62438194	2749	0.16406406263394	0.390702205595823
	481	chr13	26050455	26050921	467	0.0245655976861509		481	chr11	70398209	70398770	562	0.0795755968169761		481	chr1	62687721	62688785	1065	0.044590726824204	0.0678891907798731
	482	chr13	27792389	27792932	544	0.0299097065462754		482	chr11	72040604	72041376	773	0.0434083402535347		482	chr1	62783357	62784772	1416	0.103745400399399	0.252823307775619
	483	chr13	32418193	32418497	305	0.019690576652602		483	chr11	72720935	72721353	419	0.0362511052166225		483	chr1	63316860	63317952	1093	0.0485454308782023	0.214581334537314
	484	chr13	35475394	35475908	515	0.0253950338600451		484	chr11	72721458	72722625	1168	0.235831324459351		484	chr1	63322031	63324320	2290	0.0983322380013525	0.381140771676355
	485	chr13	38072216	38072542	327	0.018058690744921		485	chr11	72807417	72808542	1126	0.07468711283825		485	chr1	63367097	63368262	1166	0.166226152717852	0.33248140951736
	486	chr13	45713961	45714287	327	0.0169300225733634		486	chr11	73386073	73386617	545	0.0328267477203647		486	chr1	63522836	63523765	930	0.136004514672686	0.146913858946141
	487	chr13	45851499	45851983	485	0.0237020316027088		487	chr11	73388908	73389341	434	0.0928381962864721		487	chr1	63592803	63594943	2141	0.162527819844876	0.399268205504449
	488	chr13	49127746	49128072	327	0.0237020316027088		488	chr11	75430116	75430613	498	0.0539345711759505		488	chr1	64504947	64506086	1140	0.0654627539503386	0.0929784815331404
	489	chr13	50127124	50127641	518	0.0327313769751693		489	chr11	76208554	76208920	367	0.0450928381962865		489	chr1	64744518	64745602	1085	0.0585820054417363	0.17368764764216
	490	chr13	52617166	52617876	711	0.0507900677200903		490	chr11	76670809	76671140	332	0.0389036251105217		490	chr1	64964872	64967239	2368	0.12079725881266	0.424493750319135
	491	chr13	52845711	52846407	697	0.0387953888111044		491	chr11	76767794	76768674	881	0.0445693216052717		491	chr1	65002460	65003014	555	0.0299097065462754	0.0477453580901857
	492	chr13	57632718	57633094	377	0.0237020316027088		492	chr11	78427642	78427977	336	0.0406719717064545		492	chr1	65064638	65069348	4711	0.107513580529125	0.279791399600644
	493	chr13	57634518	57635007	490	0.0216963041276554		493	chr11	81861058	81861389	332	0.0203359858532272		493	chr1	65147234	65149250	2017	0.104575233432707	0.244644839142271
	494	chr13	67227062	67227366	305	0.040084388185654		494	chr11	82889261	82890751	1491	0.0596276797303943		494	chr1	65419870	65421469	1600	0.0832301498858632	0.334719792313336
	495	chr13	67230270	67230853	584	0.0626410835214447		495	chr11	85854540	85855116	577	0.0539345711759505		495	chr1	66331422	66337333	5912	0.0947986017849149	0.31631958161672
	496	chr13	73062429	73062802	374	0.0428973277074543		496	chr11	86063934	86064332	399	0.0583554376657825		496	chr1	66752175	66752790	616	0.0293453724604966	0.064932988263876
	497	chr13	77918909	77919235	327	0.0299097065462754		497	chr11	94574799	94575130	332	0.0185676392572944		497	chr1	66924272	66925955	1684	0.120484533594943	0.354836481689013
	498	chr13	78601511	78601965	455	0.0445823927765237		498	chr11	95067143	95067786	644	0.0791894092701136		498	chr1	66929731	66931609	1879	0.132908217529757	0.310155093133817
	499	chr13	79288024	79288397	374	0.0282167042889391		499	chr11	102317345	102318205	861	0.0194518125552608		499	chr1	67052957	67054583	1627	0.087111038088979	0.327840440312927
	500	chr13	83880755	83881224	470	0.0124153498871332		500	chr11	105042693	105045462	2770	0.133872168428295		500	chr1	67429147	67431360	2214	0.123779260444546	0.218035791550098
	501	chr13	94711022	94711348	327	0.0299097065462754		501	chr11	107457362	107458412	1051	0.146363199041115		501	chr1	67685143	67686874	1732	0.10157061081426	0.378018753073779
	502	chr13	94711625	94711980	356	0.036117381489842		502	chr11	107565327	107566132	806	0.0559536574943765		502	chr1	68230669	68232882	2214	0.0763843250056354	0.171560525559058
	503	chr13	94712375	94712701	327	0.0237020316027088		503	chr11	112159090	112159447	358	0.0425531914893617		503	chr1	68496722	68497509	788	0.0208803611738149	0.0657894807564653
	504	chr13	96091611	96092008	398	0.0299097065462754		504	chr11	112163688	112164390	703	0.0693269801853808		504	chr1	70205169	70206658	1490	0.0430628180828198	0.170704033066469
	505	chr13	99959606	99959915	310	0.019690576652602		505	chr11	112279996	112280694	699	0.0326047637859817		505	chr1	70220970	70222152	1183	0.121387388760306	0.259620692342629
	506	chr13	99969940	99970548	609	0.0485327313769752		506	chr11	112289991	112290580	590	0.0760389036251105		506	chr1	70353716	70355090	1375	0.0454503243135126	0.125167764492783
	507	chr13	99970744	99971124	381	0.0299097065462754		507	chr11	112709142	112709598	457	0.0553191489361702		507	chr1	70410518	70411770	1253	0.163092550790068	0.167857210043564
	508	chr13	102800045	102800692	648	0.0344243792325056		508	chr11	118211070	118211401	332	0.0247568523430592		508	chr1	71080246	71081663	1418	0.0349887133182844	0.151418842834837
	509	chr13	107865904	107866296	393	0.0203160270880361		509	chr11	118211495	118213312	1818	0.0602076329148963		509	chr1	72282406	72284376	1971	0.105022097132135	0.283106646349493
	510	chr13	112067677	112068504	828	0.0468397291196388		510	chr11	118219530	118220172	643	0.0291777188328912		510	chr1	74197842	74199104	1263	0.209932279909707	0.126632697212301
	511	chr13	112606129	112606444	316	0.0147679324894515		511	chr11	118220265	118221467	1203	0.0485472952090707		511	chr1	74732833	74733489	657	0.0304740406320542	0.0504559270516717
	512	chr13	113338202	113338532	331	0.018058690744921		512	chr11	118221645	118222110	466	0.041695355268356		512	chr1	75724124	75725077	954	0.0750564334085779	0.211791216853579
	513	chr13	113978917	113979255	339	0.0237020316027088		513	chr11	118263839	118264538	700	0.0450928381962865		513	chr1	75785551	75786782	1232	0.0476382102592921	0.100494492057221
	514	chr14	21069340	21069644	305	0.0182841068917018		514	chr11	118565784	118566111	328	0.0164133738601824		514	chr1	76074305	76075351	1047	0.056120683360161	0.295401761359208
	515	chr14	23237243	23237776	534	0.0534458509142053		515	chr11	118610769	118611108	340	0.0344827586206897		515	chr1	77218937	77219932	996	0.0976297968397291	0.196400957809615
	516	chr14	23307748	23308162	415	0.0174943566591422		516	chr11	119363938	119364496	559	0.0831958699163395		516	chr1	77682100	77683835	1736	0.08543549764583	0.334141451602934
	517	chr14	23398669	23398995	327	0.0237020316027088		517	chr11	119381388	119381963	576	0.0618921308576481		517	chr1	77758865	77760131	1267	0.101700780701838	0.297890346386311
	518	chr14	23575851	23576363	513	0.0237020316027088		518	chr11	121456613	121457060	448	0.0291777188328912		518	chr1	77779326	77780192	867	0.0801354401805869	0.124421726476018
	519	chr14	23577092	23577503	412	0.0658485013001114		519	chr11	123301794	123302271	478	0.0318302387267905		519	chr1	77978060	77980167	2108	0.0689912309944027	0.242433062168939
	520	chr14	23638968	23639274	307	0.0464135021097046		520	chr11	123317906	123318504	599	0.192705167173252		520	chr1	84077649	84078644	996	0.0490970654627539	0.0353669319186561
	521	chr14	27669368	27669694	327	0.0248306997742664		521	chr11	125902927	125903349	423	0.0772012287052639		521	chr1	84478942	84480209	1268	0.0496613995485327	0.205961854237716
	522	chr14	28767628	28768650	1023	0.0341723735050306		522	chr11	126416543	126416930	388	0.0397877984084881		522	chr1	84505109	84507324	2216	0.0712140405685567	0.288605183029248
	523	chr14	29392120	29392572	453	0.0299097065462754		523	chr11	128905280	128905613	334	0.0565870910698497		523	chr1	84572392	84575096	2705	0.0691523559162214	0.24453465341213
	524	chr14	32939020	32939624	605	0.0846501128668172		524	chr11	130147490	130147817	328	0.00851063829787234		524	chr1	84620502	84621332	831	0.040944382534376	0.0721711157514532
	525	chr14	32939811	32940137	327	0.0237020316027088		525	chr11	133140780	133141258	479	0.068693009118541		525	chr1	84689779	84691066	1288	0.166633330475946	0.301704385123314
	526	chr14	33799748	33800138	391	0.0237020316027088		526	chr12	609974	610830	857	0.0325494021752276		526	chr1	85200689	85201966	1278	0.0428893905191874	0.0791633409388362
	527	chr14	33800461	33800958	498	0.0479683972911964		527	chr12	617023	617771	749	0.0475534736723291		527	chr1	85258977	85259920	944	0.105056623901096	0.206291605191092
	528	chr14	36518852	36519464	613	0.0314808729637144		528	chr12	618002	618365	364	0.0371352785145889		528	chr1	85275571	85277243	1673	0.0694559533674315	0.207591259315397
	529	chr14	36584001	36584330	330	0.0237020316027088		529	chr12	635936	637158	1223	0.0493771818790161		529	chr1	85464737	85465437	701	0.0316455696202532	0.0274093722369584
	530	chr14	37591507	37592034	528	0.0490970654627539		530	chr12	642292	642673	382	0.0285714285714286		530	chr1	86395849	86397005	1157	0.0790067720090293	0.230193308769978
	531	chr14	37592104	37592408	305	0.0260196905766526		531	chr12	1601550	1602085	536	0.047967610770252		531	chr1	86703995	86706597	2603	0.112384236109127	0.394817239498091
	532	chr14	48971313	48971647	335	0.040084388185654		532	chr12	1605536	1605867	332	0.0433244916003537		532	chr1	86913397	86915706	2310	0.115075736650443	0.347844793992997
	533	chr14	50363593	50363976	384	0.0248306997742664		533	chr12	3728447	3728838	392	0.0346504559270517		533	chr1	87327966	87330874	2909	0.103867236239297	0.420293255289587
	534	chr14	50759649	50759975	327	0.018058690744921		534	chr12	4143042	4143421	380	0.0358662613981763		534	chr1	87331106	87332421	1316	0.0409050934524547	0.116741243593775
	535	chr14	52971504	52971830	327	0.0169300225733634		535	chr12	4288867	4289549	683	0.054350320747973		535	chr1	87334695	87335776	1082	0.0542538566797789	0.138790751923547
	536	chr14	53950097	53950401	305	0.0260196905766526		536	chr12	4604704	4605272	569	0.086761050150632		536	chr1	88683063	88685885	2823	0.227373060548047	0.395649007387819
	537	chr14	58151888	58152214	327	0.0237020316027088		537	chr12	6310586	6310913	328	0.0504559270516717		537	chr1	88890293	88892182	1890	0.0778169874878164	0.162582001026609
	538	chr14	60637954	60638258	305	0.0267229254571027		538	chr12	6792354	6792707	354	0.0406719717064545		538	chr1	88991757	88993481	1725	0.122224762122468	0.282415969943483
	539	chr14	60648536	60648874	339	0.018058690744921		539	chr12	6821616	6822623	1008	0.104332449160035		539	chr1	89198290	89199063	774	0.0801354401805869	0.0502051873291785
	540	chr14	61322147	61322530	384	0.0393811533052039		540	chr12	6891149	6891528	380	0.0468611847922193		540	chr1	89271433	89273088	1656	0.0358649789029536	0.141553726293271
	541	chr14	63045166	63045492	327	0.0237020316027088		541	chr12	7843856	7845114	1259	0.0719789625879134		541	chr1	89524270	89525660	1391	0.0731677794604617	0.257022459076751
	542	chr14	64338749	64339087	339	0.0349887133182844		542	chr12	7960131	7961520	1390	0.138762802372487		542	chr1	89632767	89634122	1356	0.143531350306217	0.291201535075343
	543	chr14	65054489	65054815	327	0.0208803611738149		543	chr12	8123469	8124877	1409	0.097676156076743		543	chr1	89820241	89822343	2103	0.257942347439304	0.598623215864595
	544	chr14	67021801	67022133	333	0.0299097065462754		544	chr12	8180000	8180748	749	0.180289922843114		544	chr1	89843231	89844232	1002	0.107301260742984	0.157691098336733
	545	chr14	67473587	67473998	412	0.0318932098941814		545	chr12	8513236	8514757	1522	0.102593127097896		545	chr1	89994618	89995947	1330	0.0948466217739298	0.285151532253513
	546	chr14	67488489	67488815	327	0.0259593679458239		546	chr12	8539110	8541164	2055	0.193939516096523		546	chr1	91020985	91022698	1714	0.212474561311604	0.268214104310949
	547	chr14	73591803	73592306	504	0.0395160855057418		547	chr12	8565504	8565903	400	0.0503978779840849		547	chr1	91500515	91501762	1248	0.100541951214866	0.298413056740276
	548	chr14	74219725	74220040	316	0.040084388185654		548	chr12	8565992	8568016	2025	0.0645185824202699		548	chr1	92080036	92081108	1073	0.063352652449575	0.193968540630316
	549	chr14	75440616	75440942	327	0.018058690744921		549	chr12	9283566	9283994	429	0.0504559270516717		549	chr1	92298402	92299627	1226	0.139572280798672	0.121658752106294
	550	chr14	75542660	75543059	400	0.0316455696202532		550	chr12	9965489	9965870	382	0.0274093722369584		550	chr1	92482701	92487242	4542	0.102695310391684	0.250721447786745
	551	chr14	75980545	75980871	327	0.040084388185654		551	chr12	9965959	9966435	477	0.0530503978779841		551	chr1	92783954	92785804	1851	0.0888822216507447	0.301867245007377
	552	chr14	76775966	76776332	367	0.018058690744921		552	chr12	9973676	9974198	523	0.0565870910698497		552	chr1	92831939	92832826	888	0.12361019833446	0.192394497163389
	553	chr14	77139322	77139648	327	0.0203160270880361		553	chr12	10121040	10121596	557	0.0503978779840849		553	chr1	92960756	92962237	1482	0.140062402174155	0.145201142706645
	554	chr14	79278349	79278675	327	0.018058690744921		554	chr12	10127326	10128123	798	0.0618921308576481		554	chr1	93078770	93080415	1646	0.127895089420363	0.270809918865678
	555	chr14	79390031	79390391	361	0.0237020316027088		555	chr12	11656440	11656907	468	0.0503978779840849		555	chr1	93179228	93181309	2082	0.112275893489283	0.331073719628379
	556	chr14	79861145	79861810	666	0.0253950338600451		556	chr12	12337442	12337769	328	0.00851063829787234		556	chr1	93345172	93347289	2118	0.171448028878666	0.362824678378604
	557	chr14	81730213	81730539	327	0.0237020316027088		557	chr12	12337959	12338674	716	0.0585774216001655		557	chr1	93447540	93449136	1597	0.0729506973613611	0.164264886495261
	558	chr14	90062064	90062448	385	0.0558690744920993		558	chr12	12813179	12813685	507	0.0300618921308576		558	chr1	93846230	93847821	1592	0.0652234477240906	0.231352946393299
	559	chr14	90816053	90816382	330	0.02313769751693		559	chr12	15911016	15911890	875	0.172831423895254		559	chr1	93878415	93879661	1247	0.123297473116743	0.326708214749301
	560	chr14	91234014	91234385	372	0.0299097065462754		560	chr12	21657667	21658113	447	0.0474164133738602		560	chr1	93908411	93910313	1903	0.135057608112441	0.435547529017815
	561	chr14	93939096	93939503	408	0.0290715394652875		561	chr12	24902645	24903397	753	0.0928381962864721		561	chr1	94236974	94238015	1042	0.0592765094150927	0.17286071717473
	562	chr14	93939537	93939886	350	0.0299097065462754		562	chr12	25052043	25054945	2903	0.200214996546618		562	chr1	94247174	94248038	865	0.0733634311512415	0.117569249043937
	563	chr14	94129434	94130011	578	0.0417607223476298		563	chr12	29782510	29784052	1543	0.0812364451395999		563	chr1	94417677	94419432	1756	0.12531193149889	0.323667894834439
	564	chr14	94768979	94770055	1077	0.0304740406320542		564	chr12	30851007	30851690	684	0.0778647617972636		564	chr1	94541238	94542298	1061	0.0299097065462754	0.107013993587728
	565	chr14	94922405	94922731	327	0.018058690744921		565	chr12	31964092	31964944	853	0.0492401215805471		565	chr1	94820052	94820777	726	0.0671557562076749	0.114474373755372
	566	chr14	96592731	96593264	534	0.012979683972912		566	chr12	32139384	32139900	517	0.0285714285714286		566	chr1	95072514	95073529	1016	0.119056633425722	0.207895479428862
	567	chr14	99174339	99174725	387	0.0259593679458239		567	chr12	32399025	32400020	996	0.155614500442087		567	chr1	95116873	95118092	1220	0.0633657488102155	0.14503398289165
	568	chr14	99175203	99176231	1029	0.0734193883285234		568	chr12	32485741	32487035	1295	0.0867331005995716		568	chr1	95233649	95234773	1125	0.065675073736479	0.114088186208509
	569	chr14	99603268	99604031	764	0.147554711038724		569	chr12	34022371	34022741	371	0.0194518125552608		569	chr1	96721222	96722769	1548	0.0648285726078108	0.309773205517886
	570	chr14	100159285	100159726	442	0.018058690744921		570	chr12	38906484	38906925	442	0.0565870910698497		570	chr1	97919769	97921551	1783	0.108868061706876	0.299105883111753
	571	chr14	102776815	102777250	436	0.0417607223476298		571	chr12	39442804	39443146	343	0.0610079575596817		571	chr1	99849646	99850670	1025	0.0589379883355081	0.286614852498932
	572	chr14	103519658	103519985	328	0.0324575439799602		572	chr12	40216877	40217474	598	0.0486295313881521		572	chr1	99969426	99970789	1364	0.0576005721125303	0.23530646413992
	573	chr14	103923331	103923657	327	0.018058690744921		573	chr12	42589549	42589953	405	0.0291777188328912		573	chr1	100037580	100039665	2086	0.226044772091576	0.398960491697102
	574	chr14	105070177	105070545	369	0.018058690744921		574	chr12	47889236	47889595	360	0.0419452887537994		574	chr1	100132182	100133727	1546	0.108673203734923	0.245858763393613
	575	chr14	105167669	105168276	608	0.0664822857832259		575	chr12	48981218	48981618	401	0.0354781926315309		575	chr1	100249212	100250262	1051	0.0687181917180203	0.206817809238939
	576	chr14	105528580	105529704	1125	0.0512321691065583		576	chr12	49967182	49967621	440	0.0574712643678161		576	chr1	100265646	100267136	1491	0.0409269207201887	0.183912077162261
	577	chr15	22494558	22494967	410	0.0417607223476298		577	chr12	50518040	50518367	328	0.0364741641337386		577	chr1	100351211	100353756	2546	0.109623285170475	0.394320866221086
	578	chr15	22664587	22664913	327	0.018058690744921		578	chr12	51321541	51321928	388	0.0362511052166225		578	chr1	100538853	100540182	1330	0.0526477666339654	0.127407222271492
	579	chr15	25733006	25733343	338	0.018058690744921		579	chr12	52006581	52007081	501	0.0654288240495137		579	chr1	100894645	100896793	2149	0.0731590485533681	0.17258390912096
	580	chr15	26082251	26082613	363	0.0237020316027088		580	chr12	52033074	52033585	512	0.0822281167108753		580	chr1	101025472	101026282	811	0.0604008121331035	0.144288482366252
	581	chr15	31282260	31282601	342	0.0253164556962025		581	chr12	52227900	52228370	471	0.0516717325227964		581	chr1	103525674	103527006	1333	0.196434297542964	0.336766828182822
	582	chr15	31372118	31372504	387	0.0253950338600451		582	chr12	52917676	52918076	401	0.0340425531914894		582	chr1	107056513	107057714	1202	0.0712013410673296	0.115579993496354
	583	chr15	33413526	33413852	327	0.0293453724604966		583	chr12	53370755	53371241	487	0.0654288240495137		583	chr1	107963404	107966005	2602	0.116052407666689	0.318861647034795
	584	chr15	37100175	37100518	344	0.0299097065462754		584	chr12	53378938	53379409	472	0.0592396109637489		584	chr1	108199526	108200859	1334	0.195874725770145	0.298304752229917
	585	chr15	40054372	40054676	305	0.019690576652602		585	chr12	53492653	53493028	376	0.0212765957446809		585	chr1	108559561	108561011	1451	0.0344243792325056	0.154816594508451
	586	chr15	40925785	40926352	568	0.0351534099748232		586	chr12	53499579	53499957	379	0.0512820512820513		586	chr1	108660424	108661976	1553	0.152364647128484	0.384954272921991
	587	chr15	41501442	41501752	311	0.0316455696202532		587	chr12	53618083	53618490	408	0.0327144120247569		587	chr1	108691644	108694008	2365	0.111546069028139	0.284184316539416
	588	chr15	41857137	41857463	327	0.018058690744921		588	chr12	53697922	53698268	347	0.027355623100304		588	chr1	108746169	108747779	1611	0.159700990243608	0.392443946369111
	589	chr15	43123037	43123341	305	0.0386779184247539		589	chr12	54188414	54189112	699	0.117844982114975		589	chr1	108876543	108877940	1398	0.1624750375429	0.211542358350869
	590	chr15	43793588	43794089	502	0.0304740406320542		590	chr12	54315106	54315650	545	0.043161094224924		590	chr1	108962656	108963994	1339	0.0558512158184987	0.440327170994816
	591	chr15	45378227	45378568	342	0.0237020316027088		591	chr12	54325047	54325537	491	0.0591025506652799		591	chr1	109041166	109042439	1274	0.0908617564045172	0.275950755040997
	592	chr15	48425430	48425859	430	0.0327313769751693		592	chr12	54411931	54414386	2456	0.0644632208095157		592	chr1	109075364	109076341	978	0.058564543627549	0.160231013789341
	593	chr15	52788776	52789359	584	0.0299097065462754		593	chr12	54497645	54498301	657	0.0759878419452888		593	chr1	109089759	109091822	2064	0.0952284005295692	0.311317686959653
	594	chr15	60677070	60677396	327	0.0237020316027088		594	chr12	54498559	54499130	572	0.0473040776782523		594	chr1	109099943	109101316	1374	0.0835381127906202	0.388294781765068
	595	chr15	64152556	64152882	327	0.018058690744921		595	chr12	55973067	55973574	508	0.0535212403150774		595	chr1	109113585	109114917	1333	0.0208803611738149	0.149123217208324
	596	chr15	64499258	64499719	462	0.0237020316027088		596	chr12	55996429	55997470	1042	0.094663785712942		596	chr1	109213620	109214929	1310	0.132478418785102	0.308332728655546
	597	chr15	64678065	64678566	502	0.0293453724604966		597	chr12	56079805	56080324	520	0.0231003039513678		597	chr1	109282312	109283818	1507	0.0784424379232506	0.135667658338238
	598	chr15	64894669	64895027	359	0.018058690744921		598	chr12	56570363	56570785	423	0.0474164133738602		598	chr1	109396578	109398600	2023	0.103915256228312	0.483373242067299
	599	chr15	66707402	66707763	362	0.0302002076368451		599	chr12	57216189	57216654	466	0.0397877984084881		599	chr1	109425658	109426788	1131	0.0638562670451118	0.184216566021408
	600	chr15	67600463	67600789	327	0.0237020316027088		600	chr12	57240287	57240781	495	0.0247568523430592		600	chr1	109483417	109484739	1323	0.0426199229775251	0.165815011596376
	601	chr15	67692604	67693021	418	0.036117381489842		601	chr12	57520967	57521486	520	0.0382978723404255		601	chr1	109493850	109494923	1074	0.0556865191619599	0.179379412468187
	602	chr15	70074042	70074379	338	0.018058690744921		602	chr12	57744512	57745499	988	0.0552350315373059		602	chr1	109509371	109509936	566	0.041196388261851	0.0772278345279079
	603	chr15	73596981	73597507	527	0.0402236858397386		603	chr12	64595001	64595412	412	0.0182370820668693		603	chr1	109547588	109549494	1907	0.0965566889860401	0.171617499643912
	604	chr15	74799083	74799473	391	0.0282167042889391		604	chr12	64619082	64619835	754	0.0237082066869301		604	chr1	109619463	109622263	2801	0.0726074139688164	0.393437230414486
	605	chr15	78691748	78692052	305	0.0330520393811533		605	chr12	64625415	64626216	802	0.0401758671751335		605	chr1	109655759	109656510	752	0.16196388261851	0.160562377216816
	606	chr15	79090194	79090584	391	0.0237020316027088		606	chr12	65741237	65741891	655	0.0484373782246123		606	chr1	109739833	109740732	900	0.0976297968397291	0.213420084439894
	607	chr15	80696502	80696847	346	0.0293453724604966		607	chr12	69330419	69330746	328	0.0212765957446809		607	chr1	109910462	109911862	1401	0.136017214173913	0.26393137310232
	608	chr15	82680480	82680810	331	0.0237020316027088		608	chr12	69330930	69331497	568	0.0504559270516717		608	chr1	109984537	109985681	1145	0.112866817155756	0.221212365526379
	609	chr15	83653747	83654103	357	0.012979683972912		609	chr12	69347993	69350087	2095	0.141473371333973		609	chr1	110034232	110035503	1272	0.0878444342848435	0.395180314916192
	610	chr15	85543825	85544156	332	0.0344585091420534		610	chr12	69350322	69351099	778	0.0443768996960486		610	chr1	110209713	110211930	2218	0.0782293244182835	0.28177931141981
	611	chr15	85896103	85897029	927	0.0580871217532931		611	chr12	72271937	72272385	449	0.0442086648983201		611	chr1	110337678	110340399	2722	0.170032431351259	0.391252865500848
	612	chr15	88627483	88627890	408	0.019690576652602		612	chr12	75480510	75482960	2451	0.29689571861252		612	chr1	110406837	110408377	1541	0.198081264108352	0.257216493460074
	613	chr15	89368197	89368772	576	0.0416170592399984		613	chr12	77325009	77325336	328	0.0121580547112462		613	chr1	110872839	110876305	3467	0.0191873589164786	0.268848881614839
	614	chr15	91916101	91916433	333	0.0299097065462754		614	chr12	80938846	80939209	364	0.0380194518125553		614	chr1	110962923	110964735	1813	0.0981941309255079	0.246856078624237
	615	chr15	93052012	93052390	379	0.0253557447781238		615	chr12	80939826	80940282	457	0.0133738601823708		615	chr1	111139318	111141124	1807	0.11667746124271	0.391503067731975
	616	chr15	96331891	96332297	407	0.0237020316027088		616	chr12	91876852	91877364	513	0.0353669319186561		616	chr1	111203518	111204992	1475	0.115900410511377	0.222042789687691
	617	chr15	98600406	98600763	358	0.0620767494356659		617	chr12	93244284	93244983	700	0.0806274674213046		617	chr1	111448619	111450158	1540	0.0483283487791017	0.181122496969892
	618	chr15	100849793	100850261	469	0.0327313769751693		618	chr12	93742450	93742929	480	0.0353669319186561		618	chr1	111473646	111474569	924	0.0274261603375527	0.0453148221306695
	619	chr16	86507	86833	327	0.0237020316027088		619	chr12	94207709	94208040	332	0.0123784261715296		619	chr1	111515306	111516373	1068	0.0567933600657834	0.259812308014802
	620	chr16	1872418	1872744	327	0.018058690744921		620	chr12	94208159	94208512	354	0.0285714285714286		620	chr1	111619412	111621828	2417	0.0497653767148295	0.258348719023701
	621	chr16	1947060	1947426	367	0.0304740406320542		621	chr12	94676328	94676655	328	0.0267477203647416		621	chr1	111737674	111740804	3131	0.0813938813803088	0.382023332500222
	622	chr16	1976871	1977403	533	0.0299097065462754		622	chr12	95431646	95432253	608	0.290577507598784		622	chr1	111755036	111756697	1662	0.0973773942528407	0.359394677222997
	623	chr16	3119638	3120294	657	0.0248521301825871		623	chr12	98007887	98008419	533	0.116717325227964		623	chr1	112395709	112396672	964	0.0863431151241535	0.17122808714885
	624	chr16	3129439	3129765	327	0.0299097065462754		624	chr12	98646531	98646954	424	0.0362511052166225		624	chr1	112618357	112622515	4159	0.0853049308988389	0.304079559472076
	625	chr16	3729399	3729794	396	0.0490970654627539		625	chr12	101279864	101280466	603	0.0814017237348125		625	chr1	112674249	112675655	1407	0.0590943509443667	0.341380116581877
	626	chr16	8867473	8867808	336	0.0163656884875846		626	chr12	103799679	103800062	384	0.0415561450044209		626	chr1	112706714	112707746	1033	0.0746563991199246	0.195406061290141
	627	chr16	10385989	10386361	373	0.0282167042889391		627	chr12	104215487	104216240	754	0.118619507174166		627	chr1	112714087	112715958	1872	0.0493657392855896	0.141911964289074
	628	chr16	12901770	12902258	489	0.0349970473659647		628	chr12	104638146	104638525	380	0.0300618921308576		628	chr1	112955707	112956796	1090	0.0727990970654628	0.164955025409904
	629	chr16	24610181	24610743	563	0.012979683972912		629	chr12	104643688	104644969	1282	0.0698787150731391		629	chr1	113072567	113073857	1291	0.0771788375511552	0.216183596300984
	630	chr16	24776964	24777296	333	0.0471167369901547		630	chr12	104682383	104683289	907	0.0424403183023873		630	chr1	113389994	113391245	1252	0.0415130820737016	0.110522737228533
	631	chr16	24823360	24823752	393	0.0386779184247539		631	chr12	104720414	104720782	369	0.0395136778115502		631	chr1	113758127	113760142	2016	0.195171490889695	0.45955673087001
	632	chr16	25692210	25692587	378	0.0237020316027088		632	chr12	104986247	104986749	503	0.11033112155636		632	chr1	113811334	113813074	1741	0.0807819241649284	0.294711084953198
	633	chr16	26345890	26346216	327	0.018058690744921		633	chr12	105330276	105331134	859	0.0783339917602573		633	chr1	113904304	113905888	1585	0.0568671759166659	0.155617456644603
	634	chr16	28062999	28063939	941	0.0479683972911964		634	chr12	107956865	107957432	568	0.088145896656535		634	chr1	113928828	113931168	2341	0.234491924704657	0.454804769698387
	635	chr16	28836262	28836596	335	0.0237020316027088		635	chr12	108629927	108630260	334	0.0547112462006079		635	chr1	114510092	114512307	2216	0.132748283186178	0.40874364080527
	636	chr16	28984727	28985135	409	0.0485327313769752		636	chr12	109093172	109093622	451	0.0786914235190097		636	chr1	114581240	114582161	922	0.0417607223476298	0.0825342180441227
	637	chr16	30358940	30359244	305	0.0168776371308017		637	chr12	110605081	110606299	1219	0.047635172360044		637	chr1	114669301	114670545	1245	0.0852144469525959	0.0981448485483702
	638	chr16	30722516	30722842	327	0.0214446952595937		638	chr12	110820513	110820842	330	0.0389057750759878		638	chr1	114716089	114717115	1027	0.0158013544018059	0.126743420433809
	639	chr16	30997263	30997770	508	0.0558690744920993		639	chr12	112408892	112409716	825	0.0760684656502705		639	chr1	114757170	114758462	1293	0.0969257682404523	0.251221314757632
	640	chr16	34582795	34583170	376	0.0874717832957111		640	chr12	112712764	112713095	332	0.0565349544072948		640	chr1	114780160	114781012	853	0.226297968397291	0.0684137823536209
	641	chr16	38279929	38280255	327	0.0237020316027088		641	chr12	116275535	116275923	389	0.0358662613981763		641	chr1	115089055	115090201	1147	0.1065583399212	0.235830518222301
	642	chr16	49281101	49281405	305	0.0323488045007032		642	chr12	116558734	116559999	1266	0.0855181013654968		642	chr1	115975797	115978445	2649	0.116442917329422	0.49382019301315
	643	chr16	49490470	49490796	327	0.018058690744921		643	chr12	118135898	118136623	726	0.0672810192986275		643	chr1	116372428	116374612	2185	0.135833865124947	0.357238261860419
	644	chr16	49586353	49586679	327	0.0355530474040632		644	chr12	118359198	118359574	377	0.0574712643678161		644	chr1	116418243	116419044	802	0.0703548399386614	0.234697217675941
	645	chr16	49635728	49636221	494	0.0316455696202532		645	chr12	120302025	120302670	646	0.0360586833073994		645	chr1	116568942	116571897	2956	0.117067970905443	0.337732968914187
	646	chr16	49637729	49638195	467	0.031038374717833		646	chr12	120325615	120326067	453	0.068693009118541		646	chr1	117059403	117060925	1523	0.075980718982262	0.169377235628153
	647	chr16	49856704	49857310	607	0.0359042679848749		647	chr12	120584512	120584920	409	0.0742705570291777		647	chr1	117121336	117122447	1112	0.0596368577624114	0.156695395580209
	648	chr16	50633344	50633699	356	0.0124153498871332		648	chr12	121287750	121288149	400	0.0267477203647416		648	chr1	117366143	117368287	2145	0.139628237975954	0.365392274636589
	649	chr16	50863125	50863487	363	0.018058690744921		649	chr12	121658489	121658921	433	0.0358662613981763		649	chr1	117605224	117607394	2171	0.103133443184019	0.236464220543458
	650	chr16	51113983	51114348	366	0.036117381489842		650	chr12	121789270	121789981	712	0.0329358584677734		650	chr1	117928689	117930322	1634	0.0742833512713788	0.226270965522616
	651	chr16	51151174	51151687	514	0.0253164556962025		651	chr12	122422818	122423327	510	0.0620060790273556		651	chr1	119139881	119141105	1225	0.0474040632054176	0.160674981658107
	652	chr16	51607133	51607471	339	0.0365682137834037		652	chr12	122711505	122711846	342	0.0442086648983201		652	chr1	119647531	119648697	1167	0.0378103837471783	0.0462261387426464
	653	chr16	52758573	52758920	348	0.0330520393811533		653	chr12	122871217	122871551	335	0.0194528875379939		653	chr1	120068776	120069726	951	0.121235391604995	0.250417765164647
	654	chr16	53993514	53993840	327	0.0299097065462754		654	chr12	122872134	122872465	332	0.0212201591511936		654	chr1	120175623	120176746	1124	0.0756207674943567	0.209386749225341
	655	chr16	54286008	54286343	336	0.018058690744921		655	chr12	122888052	122888804	753	0.0424690740904974		655	chr1	120354715	120355102	388	0.036117381489842	0.0716180371352785
	656	chr16	54286832	54287233	402	0.0237020316027088		656	chr12	122966223	122966672	450	0.0495137046861185		656	chr1	120414925	120415600	676	0.0299097065462754	0.113174182139699
	657	chr16	54806948	54807298	351	0.0299097065462754		657	chr12	123151057	123151783	727	0.0555658574734143		657	chr1	120558216	120559164	949	0.0376885479072809	0.173272166815821
	658	chr16	55033547	55033851	305	0.040084388185654		658	chr12	123448115	123448706	592	0.0325773517262879		658	chr1	120723699	120724761	1063	0.0799739183993549	0.240554798588548
	659	chr16	55056769	55057087	319	0.0316455696202532		659	chr12	124466064	124466659	596	0.0786914235190097		659	chr1	121097175	121097982	808	0.0444605569366263	0.126272309251033
	660	chr16	56191320	56191897	578	0.036117381489842		660	chr12	124917355	124917837	483	0.037164034302699		660	chr1	144882750	144883627	878	0.0237020316027088	0.145117562799148
	661	chr16	56681953	56682370	418	0.0485327313769752		661	chr12	126011734	126012308	575	0.0285714285714286		661	chr1	145214434	145215596	1163	0.0859256190213129	0.102566521275252
	662	chr16	57474638	57474964	327	0.012979683972912		662	chr12	126831799	126832129	331	0.0382978723404255		662	chr1	145425252	145426112	861	0.0423250564334086	0.0608719722439458
	663	chr16	57528695	57529065	371	0.0237020316027088		663	chr12	128854464	128855574	1111	0.109363637096579		663	chr1	145607852	145608607	756	0.032692087893248	0.120580544425005
	664	chr16	57996790	57997522	733	0.038100884837748		664	chr12	131808785	131809389	605	0.0433244916003537		664	chr1	145823610	145824777	1168	0.108139030964559	0.342457249280433
	665	chr16	58025773	58026336	564	0.0485327313769752		665	chr12	131827990	131829094	1105	0.131438945011946		665	chr1	145845029	145846169	1141	0.0553047404063205	0.169018728886667
	666	chr16	62036417	62036749	333	0.0163656884875846		666	chr12	131830289	131830645	357	0.0725022104332449		666	chr1	145858162	145859922	1761	0.0715743889158753	0.378984893805143
	667	chr16	65121802	65122290	489	0.036117381489842		667	chr12	131985349	131985703	355	0.0431871625562014		667	chr1	145885833	145886294	462	0.0253950338600451	0.0449848024316109
	668	chr16	65181298	65181624	327	0.018058690744921		668	chr12	132560032	132560422	391	0.0512820512820513		668	chr1	145918098	145919787	1690	0.0799223266756198	0.137850142032094
	669	chr16	66469465	66469916	452	0.0379746835443038		669	chr12	132770009	132771011	1003	0.0783614038199511		669	chr1	145926532	145928186	1655	0.0573576941515622	0.217511468722034
	670	chr16	66478653	66478957	305	0.0260196905766526		670	chr12	132908175	132909123	949	0.0847717946030492		670	chr1	145957263	145958396	1134	0.113639105574129	0.391448243612587
	671	chr16	66940220	66940909	690	0.0626410835214447		671	chr13	18211831	18212417	587	0.141033434650456		671	chr1	145964015	145965178	1164	0.0230984084350087	0.0651262164101489
	672	chr16	67167500	67168097	598	0.0585470818133618		672	chr13	20120337	20121310	974	0.0680813439434129		672	chr1	145992981	145997866	4886	0.0661040787623066	0.294796814826162
	673	chr16	67199172	67199675	504	0.018058690744921		673	chr13	20127585	20128313	729	0.0442086648983201		673	chr1	146228044	146229220	1177	0.0626410835214447	0.348951488716712
	674	chr16	67390676	67390996	321	0.0464135021097046		674	chr13	20702903	20703303	401	0.0362511052166225		674	chr1	146376759	146377660	902	0.0253950338600451	0.0972880873100976
	675	chr16	67675645	67675951	307	0.019690576652602		675	chr13	21075377	21076339	963	0.12431180949156		675	chr1	146386597	146387642	1046	0.0417607223476298	0.0930892047546486
	676	chr16	67883815	67884199	385	0.0260196905766526		676	chr13	23889074	23889676	603	0.0581906965619365		676	chr1	146938131	146939535	1405	0.115371000053973	0.117237616870779
	677	chr16	68530108	68530459	352	0.036117381489842		677	chr13	24541823	24542432	610	0.0981432360742706		677	chr1	147171644	147173916	2273	0.147086416930975	0.365583084071712
	678	chr16	70664368	70664694	327	0.012979683972912		678	chr13	26558173	26558551	379	0.0382978723404255		678	chr1	147225241	147225991	751	0.030239099859353	0.0867064947769276
	679	chr16	70679753	70680079	327	0.0253950338600451		679	chr13	28139686	28140191	506	0.0141467727674624		679	chr1	147242454	147243815	1362	0.095462944442857	0.215603374370799
	680	chr16	71851166	71851496	331	0.029535864978903		680	chr13	29847705	29848170	466	0.0884173297966401		680	chr1	147599024	147600782	1759	0.0846191578325761	0.212675658897229
	681	chr16	71860092	71860573	482	0.0344370787337327		681	chr13	30673749	30674331	583	0.0809588308487795		681	chr1	147669407	147670932	1526	0.030578017798351	0.321512823200277
	682	chr16	72107408	72107763	356	0.0152370203160271		682	chr13	30739713	30741131	1419	0.0578313835834012		682	chr1	147928252	147929066	815	0.0253950338600451	0.103284072249589
	683	chr16	72425716	72426073	358	0.0436005625879044		683	chr13	32033177	32034279	1103	0.0733603153999339		683	chr1	148151386	148152437	1052	0.0598194130925508	0.0589638778927113
	684	chr16	72503460	72503786	327	0.0237020316027088		684	chr13	33033280	33033819	540	0.0382978723404255		684	chr1	148388441	148389181	741	0.0237020316027088	0.0819814081736312
	685	chr16	72787045	72788242	1198	0.0552781508256263		685	chr13	37090920	37091330	411	0.0346504559270517		685	chr1	148402222	148403071	850	0.0423250564334086	0.137133128549123
	686	chr16	72793463	72793990	528	0.0548523206751055		686	chr13	37091480	37092491	1012	0.0329638080188337		686	chr1	148458673	148459780	1108	0.0993227990970655	0.256664489826632
	687	chr16	72958062	72958424	363	0.0237020316027088		687	chr13	39253773	39254100	328	0.0212765957446809		687	chr1	148951719	148953151	1433	0.0618029164404568	0.199302873697591
	688	chr16	74366870	74367196	327	0.0237020316027088		688	chr13	41016420	41016751	332	0.0530503978779841		688	chr1	149176508	149177181	674	0.0727990970654628	0.25983998882018
	689	chr16	75265546	75265874	329	0.018058690744921		689	chr13	41017147	41019459	2313	0.166116006761641		689	chr1	149390402	149391163	762	0.018058690744921	0.117821063749164
	690	chr16	80803489	80803965	477	0.0586990789686735		690	chr13	41324475	41325479	1005	0.0212765957446809		690	chr1	149636083	149637024	942	0.0649674734024821	0.115829120744748
	691	chr16	81678129	81678791	663	0.0699774266365688		691	chr13	43055195	43055619	425	0.0813439434129089		691	chr1	149792415	149793188	774	0.0444605569366263	0.203529437058417
	692	chr16	83967779	83968105	327	0.018058690744921		692	chr13	46171488	46171839	352	0.0291793313069909		692	chr1	149810869	149813799	2931	0.0812641083521445	0.084688752186918
	693	chr16	84661581	84661945	365	0.0260196905766526		693	chr13	46173021	46173359	339	0.0327144120247569		693	chr1	149843234	149844489	1256	0.0519746930689297	0.20557539794517
	694	chr16	85614484	85614810	327	0.036117381489842		694	chr13	46175815	46176142	328	0.0182370820668693		694	chr1	149849448	149850579	1132	0.0581129176151607	0.0764549219428163
	695	chr16	85633826	85634183	358	0.0372714486638537		695	chr13	46211470	46212205	736	0.0237082066869301		695	chr1	149884668	149888816	4149	0.0545923777593635	0.371054477437456
	696	chr16	86510607	86511353	747	0.0490970654627539		696	chr13	46373387	46373946	560	0.0256410256410256		696	chr1	149927270	149928496	1227	0.0846501128668172	0.184850805833931
	697	chr16	86567395	86567753	359	0.0299097065462754		697	chr13	46374135	46374634	500	0.0358662613981763		697	chr1	150010154	150011232	1079	0.0987584650112867	0.172058242564479
	698	chr16	86568016	86568671	656	0.0485327313769752		698	chr13	46378040	46378524	485	0.0383242094173862		698	chr1	150067161	150067869	709	0.0733634311512415	0.0498735551560203
	699	chr16	86604483	86605024	542	0.0304740406320542		699	chr13	48321514	48321847	334	0.0212765957446809		699	chr1	150149018	150152326	3309	0.163647360249926	0.544829198680996
	700	chr16	87491067	87491398	332	0.0299097065462754		700	chr13	48491637	48492607	971	0.0497918564683055		700	chr1	150234087	150236848	2762	0.0961010943795182	0.431401858107654
	701	chr16	87491766	87492240	475	0.0558424849114051		701	chr13	49110064	49110671	608	0.0324109981483422		701	chr1	150268249	150269431	1183	0.218961625282167	0.202369530689413
	702	chr16	87644422	87644794	373	0.0393811533052039		702	chr13	50130407	50130940	534	0.0462269449796963		702	chr1	150281477	150282377	901	0.0203160270880361	0.0734989881725025
	703	chr16	88734449	88734792	344	0.0299097065462754		703	chr13	51844281	51845309	1029	0.0662315674054486		703	chr1	150293411	150294406	996	0.0513544018058691	0.121188984651934
	704	chr16	89156626	89156952	327	0.0237020316027088		704	chr13	78603370	78603712	343	0.0382978723404255		704	chr1	150320853	150322197	1345	0.0700639419886784	0.286615658735982
	705	chr16	89171216	89171644	429	0.0293453724604966		705	chr13	95151320	95151903	584	0.0662613981762918		705	chr1	150363340	150365983	2644	0.142380854866925	0.42278184031669
	706	chr16	89935047	89935681	635	0.0439569423410896		706	chr13	95301226	95301796	571	0.0857648099027409		706	chr1	150515172	150516202	1031	0.0577355043130681	0.150063827099777
	707	chr17	841434	841807	374	0.018058690744921		707	chr13	98542774	98543272	499	0.0486322188449848		707	chr1	150548553	150549711	1159	0.0661568610642817	0.246217807626465
	708	chr17	842949	843289	341	0.0490970654627539		708	chr13	99496307	99496699	393	0.0503978779840849		708	chr1	150560230	150562612	2383	0.037771094665257	0.145559649448131
	709	chr17	1098138	1098936	799	0.0417170678121617		709	chr13	99496786	99497171	386	0.0212201591511936		709	chr1	150573723	150580585	6863	0.121652490848422	0.482159317815958
	710	chr17	2023925	2024251	327	0.0237020316027088		710	chr13	100588197	100588939	743	0.157080239398655		710	chr1	150628554	150630280	1727	0.0676240503154239	0.145284185122776
	711	chr17	2030021	2030428	408	0.0423250564334086		711	chr13	108215634	108215986	353	0.0689655172413793		711	chr1	150875833	150877451	1619	0.0389390519187359	0.248401635048737
	712	chr17	2697961	2698265	305	0.0330520393811533		712	chr13	109267279	109268376	1098	0.0509789061513199		712	chr1	150925280	150926864	1585	0.0496613995485327	0.167941596188111
	713	chr17	2698389	2698715	327	0.0208803611738149		713	chr13	109268688	109269015	328	0.0382978723404255		713	chr1	150973442	150975464	2023	0.107626288602515	0.371358428805237
	714	chr17	2814559	2814891	333	0.0299097065462754		714	chr13	109780982	109781309	328	0.0200607902735562		714	chr1	151003368	151007109	3742	0.0687916107094894	0.132877540654503
	715	chr17	5097186	5097512	327	0.0203160270880361		715	chr13	110664123	110664903	781	0.0513105383244782		715	chr1	151007944	151009172	1229	0.0365467833750829	0.123924546961964
	716	chr17	7405650	7405978	329	0.0237020316027088		716	chr13	113153420	113153920	501	0.0253929733753652		716	chr1	151047226	151048540	1315	0.0727990970654628	0.120470358694863
	717	chr17	7417385	7417797	413	0.0299097065462754		717	chr13	113726375	113726752	378	0.0760389036251105		717	chr1	151057734	151059992	2259	0.125342092814305	0.401422202155878
	718	chr17	7436722	7437215	494	0.036117381489842		718	chr13	114065158	114065813	656	0.0644376899696049		718	chr1	151070197	151071443	1247	0.144359992761284	0.188416792305274
	719	chr17	7438024	7438472	449	0.0237020316027088		719	chr13	114128550	114129172	623	0.0578870139398386		719	chr1	151145874	151147297	1424	0.0869074492099323	0.379702713525164
	720	chr17	7444978	7445308	331	0.036117381489842		720	chr14	20332978	20333463	486	0.061230210239748		720	chr1	151165573	151166936	1364	0.0304740406320542	0.21430587021196
	721	chr17	9003662	9004006	345	0.0237020316027088		721	chr14	20609676	20610115	440	0.0297872340425532		721	chr1	151189606	151190621	1016	0.0349887133182844	0.172555422078533
	722	chr17	9022347	9023431	1085	0.0497649798554162		722	chr14	20781264	20782258	995	0.0634675180529913		722	chr1	151198051	151199681	1631	0.0943735653532208	0.320990112846312
	723	chr17	11241609	11242129	521	0.0423250564334086		723	chr14	21086177	21086539	363	0.0170212765957447		723	chr1	151254064	151255587	1524	0.0993227990970655	0.185956156829231
	724	chr17	12550019	12550345	327	0.0299097065462754		724	chr14	21269718	21270226	509	0.0194518125552608		724	chr1	151280770	151283467	2698	0.130507614938423	0.474147202760556
	725	chr17	17399724	17400050	327	0.018058690744921		725	chr14	21320097	21320735	639	0.0725022104332449		725	chr1	151327021	151328429	1409	0.0615124153498871	0.362849402981465
	726	chr17	18103568	18103894	327	0.0107223476297968		726	chr14	22427410	22427972	563	0.0728631358858798		726	chr1	151346613	151347859	1247	0.020393811533052	0.153323443492189
	727	chr17	18625305	18625860	556	0.0490970654627539		727	chr14	22556568	22556899	332	0.0300618921308576		727	chr1	151398872	151400380	1509	0.100616163925162	0.29233376063897
	728	chr17	19063567	19063897	331	0.036117381489842		728	chr14	22713080	22713454	375	0.0267477203647416		728	chr1	151457532	151459790	2259	0.0690348855298708	0.197422191406051
	729	chr17	19534013	19534440	428	0.0248306997742664		729	chr14	22829542	22830352	811	0.199411715699317		729	chr1	151510728	151511955	1228	0.0920773367875977	0.22964076764517
	730	chr17	21980301	21980627	327	0.0304740406320542		730	chr14	23182727	23183168	442	0.0267477203647416		730	chr1	151540058	151541052	995	0.02313769751693	0.138458044767656
	731	chr17	26963035	26963361	327	0.012979683972912		731	chr14	24006671	24007244	574	0.0347324233604498		731	chr1	151611681	151613809	2129	0.101375355982894	0.302891703552012
	732	chr17	27631765	27632266	502	0.0417607223476298		732	chr14	24188188	24188909	722	0.0523876710230342		732	chr1	151789970	151791729	1760	0.0700552110815848	0.129173956393325
	733	chr17	28405935	28406340	406	0.0225733634311512		733	chr14	24314255	24316125	1871	0.0733060287719128		733	chr1	152034191	152037667	3477	0.0756334669955838	0.376280505994372
	734	chr17	28432535	28432861	327	0.0237020316027088		734	chr14	24442238	24443411	1174	0.13669023566309		734	chr1	153357162	153361014	3853	0.0669295463420674	0.268020876164677
	735	chr17	28547682	28548081	400	0.0417607223476298		735	chr14	29629993	29630330	338	0.0747720364741641		735	chr1	153389704	153391721	2018	0.0387953888111044	0.185735785368948
	736	chr17	28758871	28759924	1054	0.0408531048693063		736	chr14	44960944	44961288	345	0.0415561450044209		736	chr1	153534721	153536483	1763	0.0781031231248393	0.157689754608317
	737	chr17	28906200	28906547	348	0.0386779184247539		737	chr14	49867844	49868233	390	0.0610079575596817		737	chr1	153544677	153546118	1442	0.0671557562076749	0.069326173948331
	738	chr17	29005475	29005826	352	0.036117381489842		738	chr14	49868321	49868791	471	0.025779429667911		738	chr1	153633651	153634844	1194	0.106619456270855	0.257464276980051
	739	chr17	29542755	29543125	371	0.0309423347398031		739	chr14	50003238	50003760	523	0.0464204418716524		739	chr1	153658096	153659299	1204	0.101015801354402	0.312478937057074
	740	chr17	29613175	29613606	432	0.0259593679458239		740	chr14	50396392	50397215	824	0.0421366356802894		740	chr1	153727165	153728777	1613	0.0801354401805869	0.0814294045401896
	741	chr17	31889507	31889811	305	0.0330520393811533		741	chr14	50859842	50860647	806	0.0948844259189087		741	chr1	153775038	153776388	1351	0.113413292567934	0.261334214819174
	742	chr17	35150846	35151502	657	0.0972119038774752		742	chr14	51093494	51093946	453	0.0224924012158055		742	chr1	153783089	153783987	899	0.0445823927765237	0.264455964676067
	743	chr17	35313495	35313821	327	0.0237020316027088		743	chr14	51846639	51847408	770	0.0340425531914894		743	chr1	153921695	153923923	2229	0.11909076333527	0.246826247853394
	744	chr17	35346128	35346454	327	0.018058690744921		744	chr14	52520073	52520400	328	0.0158054711246201		744	chr1	153945595	153946991	1397	0.0857914805396018	0.321600165547341
	745	chr17	38563348	38563716	369	0.0237020316027088		745	chr14	53108712	53109122	411	0.0267477203647416		745	chr1	153957529	153958844	1316	0.120341267346725	0.286891391807019
	746	chr17	39175164	39175573	410	0.0248306997742664		746	chr14	53217668	53218075	408	0.00972644376899696		746	chr1	153962829	153964219	1391	0.0535156981709543	0.219499918032567
	747	chr17	39530703	39531286	584	0.0253164556962025		747	chr14	55191351	55192122	772	0.0647115418208595		747	chr1	153966980	153967977	998	0.100355427290593	0.179849986159597
	748	chr17	39563541	39563967	427	0.036117381489842		748	chr14	59464661	59465071	411	0.0282935455349248		748	chr1	153976780	153978247	1468	0.133607483816073	0.291892480227036
	749	chr17	39605520	39605928	409	0.0405709378264169		749	chr14	59870240	59871446	1207	0.132932902265257		749	chr1	153990037	153991337	1301	0.0630923126744197	0.290814541291431
	750	chr17	39606063	39606539	477	0.036117381489842		750	chr14	59965470	59965869	400	0.0218844984802432		750	chr1	154181350	154183650	2301	0.113803802230667	0.313361766626624
	751	chr17	39953207	39953533	327	0.0304740406320542		751	chr14	61477188	61477596	409	0.0406719717064545		751	chr1	154219680	154220651	972	0.0372460496613995	0.130336818964845
	752	chr17	40074190	40074517	328	0.0299097065462754		752	chr14	61568332	61569315	984	0.0415840945554812		752	chr1	154220814	154221907	1094	0.0950589415600702	0.158932703393452
	753	chr17	40092974	40093303	330	0.0393811533052039		753	chr14	61569412	61569854	443	0.0316109422492401		753	chr1	154272027	154273063	1037	0.0756207674943567	0.0778096689321928
	754	chr17	40177582	40178069	488	0.00984528832630099		754	chr14	63853308	63853877	570	0.0424403183023873		754	chr1	154324693	154326193	1501	0.0705064402345598	0.304685849733539
	755	chr17	40264835	40265139	305	0.0281293952180028		755	chr14	64338189	64338537	349	0.0477453580901857		755	chr1	154404770	154408624	3855	0.100029605712236	0.302088691450394
	756	chr17	40303577	40304018	442	0.0393811533052039		756	chr14	64465160	64465752	593	0.0276034066202812		756	chr1	154557673	154559681	2009	0.126145336266918	0.391613790953483
	757	chr17	41811753	41812217	465	0.0558690744920993		757	chr14	64708265	64709432	1168	0.0765922509869685		757	chr1	154606829	154609056	2228	0.157686928720874	0.481496322215324
	758	chr17	41987402	41987751	350	0.0282167042889391		758	chr14	65156930	65157281	352	0.0212765957446809		758	chr1	154627060	154628236	1177	0.0953847631384277	0.219499918032567
	759	chr17	42308940	42309266	327	0.018058690744921		759	chr14	69614262	69614634	373	0.0170212765957447		759	chr1	154936021	154937752	1732	0.0998692745092437	0.247020282236717
	760	chr17	42659118	42659593	476	0.0428893905191874		760	chr14	69616105	69616508	404	0.0335985853227233		760	chr1	154955434	154956465	1032	0.0299097065462754	0.106960244451073
	761	chr17	42679347	42679786	440	0.0372460496613995		761	chr14	69653015	69654546	1532	0.115167200126848		761	chr1	154961144	154962549	1406	0.0747564076920879	0.35193322207262
	762	chr17	44110962	44111288	327	0.018058690744921		762	chr14	70359228	70360080	853	0.0916801711372511		762	chr1	154973560	154976064	2505	0.0406320541760722	0.171976275131081
	763	chr17	44221736	44222094	359	0.0276523702031603		763	chr14	70599981	70601108	1128	0.1035329307523		763	chr1	154982860	154983580	721	0.0253950338600451	0.0547112462006079
	764	chr17	44558404	44559292	889	0.069551596486048		764	chr14	70883086	70883413	328	0.0145896656534954		764	chr1	155000739	155005209	4471	0.063352652449575	0.431262647843719
	765	chr17	44656113	44656611	499	0.0423250564334086		765	chr14	73612612	73612953	342	0.0364741641337386		765	chr1	155007595	155009733	2139	0.054666193610246	0.113259105775613
	766	chr17	44830192	44830573	382	0.019690576652602		766	chr14	74257640	74258063	424	0.0503978779840849		766	chr1	155050393	155052054	1662	0.143960752191458	0.318472234539733
	767	chr17	46771482	46771837	356	0.0417607223476298		767	chr14	75258394	75259608	1215	0.0733863837312113		767	chr1	155063335	155064428	1094	0.0670208240071371	0.21566007970997
	768	chr17	46773508	46773834	327	0.0237020316027088		768	chr14	75296171	75297017	847	0.0549028618727812		768	chr1	155084771	155086481	1711	0.0613556558816152	0.179324857094483
	769	chr17	46818496	46818908	413	0.036117381489842		769	chr14	75333692	75334368	677	0.0316109422492401		769	chr1	155134999	155137006	2008	0.0671557562076749	0.208032270981647
	770	chr17	46978695	46979021	327	0.018058690744921		770	chr14	76956268	76956842	575	0.133510167992927		770	chr1	155139876	155140669	794	0.0406320541760722	0.0660103897081153
	771	chr17	47460863	47461167	305	0.0253164556962025		771	chr14	77498450	77498824	375	0.0194518125552608		771	chr1	155172614	155173575	962	0.0708453581735577	0.229225018073147
	772	chr17	47847511	47847861	351	0.0393811533052039		772	chr14	77965897	77966441	545	0.0367767717731034		772	chr1	155208485	155209825	1341	0.0788718398084915	0.346409154552955
	773	chr17	47848003	47848421	419	0.0253164556962025		773	chr14	81169820	81170881	1062	0.147798032244107		773	chr1	155210316	155211608	1293	0.029535864978903	0.0881700837680295
	774	chr17	48054418	48055185	768	0.0345847104354976		774	chr14	84937780	84938318	539	0.16048632218845		774	chr1	155226870	155227665	796	0.0366817155756208	0.0975095337531141
	775	chr17	48059106	48059607	502	0.0350577668562067		775	chr14	85531686	85532245	560	0.0577507598784195		775	chr1	155244060	155245303	1244	0.0547404063205418	0.199440471487427
	776	chr17	48577704	48578036	333	0.0548523206751055		776	chr14	85934425	85935224	800	0.0358654551611265		776	chr1	155254691	155255914	1224	0.130361173814898	0.113092483451985
	777	chr17	48593000	48593974	975	0.0958185304772155		777	chr14	88006524	88006891	368	0.0486295313881521		777	chr1	155261858	155262599	742	0.0451467268623025	0.0587432376867447
	778	chr17	48614198	48614766	569	0.0299097065462754		778	chr14	88551392	88551766	375	0.0182370820668693		778	chr1	155272590	155273859	1270	0.0430540871757262	0.140420694492595
	779	chr17	48625780	48626516	737	0.0337163820390954		779	chr14	88554510	88555184	675	0.0610079575596817		779	chr1	155277262	155277824	563	0.0913391782787731	0.104278431277698
	780	chr17	49224428	49225110	683	0.0355657469052903		780	chr14	89364679	89365067	389	0.0267477203647416		780	chr1	155308567	155309298	732	0.0366817155756208	0.129396477819075
	781	chr17	49902138	49902465	328	0.0237020316027088		781	chr14	89430412	89430753	342	0.0450928381962865		781	chr1	155322594	155324847	2254	0.147906328478949	0.236576556239065
	782	chr17	50356916	50357267	352	0.040084388185654		782	chr14	91098331	91098704	374	0.0316109422492401		782	chr1	155561922	155563985	2064	0.172919583583355	0.424051932415836
	783	chr17	50536648	50536990	343	0.040084388185654		783	chr14	91116389	91117084	696	0.0618921308576481		783	chr1	155609566	155610320	755	0.120767494356659	0.13196407407706
	784	chr17	50561186	50561740	555	0.0558424849114051		784	chr14	91836075	91836812	738	0.0620060790273556		784	chr1	155687777	155690104	2328	0.165496328256708	0.335605309339719
	785	chr17	50863237	50863673	437	0.0378103837471783		785	chr14	92655076	92655409	334	0.0188449848024316		785	chr1	155745170	155746008	839	0.049630841373705	0.153323443492189
	786	chr17	51731359	51731691	333	0.0454848510824737		786	chr14	93074281	93074678	398	0.0382978723404255		786	chr1	155856702	155857579	878	0.036117381489842	0.138568767989164
	787	chr17	55320539	55320865	327	0.018058690744921		787	chr14	94392069	94392485	417	0.033433575473194		787	chr1	155909660	155911864	2205	0.0374020154108447	0.299327867046136
	788	chr17	56371093	56371419	327	0.0203160270880361		788	chr14	95185480	95187135	1656	0.181701375171661		788	chr1	155933975	155935002	1028	0.038100884837748	0.100163128629746
	789	chr17	56594049	56594879	831	0.0510892997177536		789	chr14	95319454	95319850	397	0.117595048629531		789	chr1	155974320	155979861	5542	0.107908455645405	0.374537421492667
	790	chr17	58005438	58005937	500	0.0217006695812022		790	chr14	96391248	96392657	1410	0.0905189210398308		790	chr1	156020176	156021174	999	0.113431151241535	0.204606838502657
	791	chr17	58521788	58522167	380	0.0417607223476298		791	chr14	99074688	99075368	681	0.0355615037933453		791	chr1	156053102	156055535	2434	0.05638975404241	0.294959674710225
	792	chr17	59838093	59838479	387	0.0287810383747178		792	chr14	99075752	99076172	421	0.078419452887538		792	chr1	156082095	156083057	963	0.0248608610896807	0.0844398936842077
	793	chr17	61400048	61400685	638	0.0548789102557997		793	chr14	99684055	99684768	714	0.12019328189541		793	chr1	156154368	156156466	2099	0.0558690744920993	0.119477074649488
	794	chr17	61410975	61411720	746	0.0558690744920993		794	chr14	100192482	100192973	492	0.0327144120247569		794	chr1	156193343	156195296	1954	0.0638300743238309	0.264650267805073
	795	chr17	62671632	62671961	330	0.0299097065462754		795	chr14	100221623	100221956	334	0.0279635258358663		795	chr1	156212618	156214133	1516	0.06129930184492	0.326733745589211
	796	chr17	63957106	63957465	360	0.0506329113924051		796	chr14	100546577	100547014	438	0.0291793313069909		796	chr1	156281870	156283421	1552	0.106923450581478	0.240914917804133
	797	chr17	64020275	64020631	357	0.0253164556962025		797	chr14	100586759	100587130	372	0.0397877984084881		797	chr1	156295160	156295915	756	0.0739277652370203	0.202475685234306
	798	chr17	64500012	64500454	443	0.040896362545361		798	chr14	101760164	101760618	455	0.0539345711759505		798	chr1	156337620	156339104	1485	0.0784424379232506	0.164928688332944
	799	chr17	65488286	65488612	327	0.0237020316027088		799	chr14	102314295	102314766	472	0.0716180371352785		799	chr1	156456566	156457642	1077	0.0620981798439866	0.286364381522122
	800	chr17	65901685	65902011	327	0.018058690744921		800	chr14	102370124	102371459	1336	0.058107385400122		800	chr1	156499117	156501864	2748	0.184435650039845	0.424464457039659
	801	chr17	66964707	66965326	620	0.0248608610896807		801	chr14	102371617	102372157	541	0.0150309460654288		801	chr1	156504870	156505763	894	0.0163656884875846	0.0539345711759505
	802	chr17	74356659	74357040	382	0.038100884837748		802	chr14	102394106	102395086	981	0.0834742904442097		802	chr1	156591354	156592323	970	0.0883873379623015	0.183966632535965
	803	chr17	74961751	74962147	397	0.0191873589164786		803	chr14	102524507	102524967	461	0.0857648099027409		803	chr1	156601147	156601914	768	0.031038374717833	0.086844898803813
	804	chr17	75097827	75098231	405	0.0372714486638537		804	chr14	103075636	103076130	495	0.1105216622458		804	chr1	156727967	156729419	1453	0.0705417607223476	0.200406612218791
	805	chr17	75753580	75753995	416	0.0471167369901547		805	chr14	103118315	103118926	612	0.094606542882405		805	chr1	156750834	156752423	1590	0.207022109831636	0.457430146278275
	806	chr17	76139945	76140563	619	0.0481069012264543		806	chr14	104116493	104116877	385	0.0397877984084881		806	chr1	156766708	156768315	1608	0.0574446063630851	0.265533097374623
	807	chr17	76491891	76492218	328	0.0253950338600451		807	chr14	104795802	104796193	392	0.0725022104332449		807	chr1	157044846	157046596	1751	0.05518727001997	0.403936855514258
	808	chr17	76492600	76493373	774	0.0620767494356659		808	chr14	104865339	104865843	505	0.0429662536045515		808	chr1	157137644	157139163	1520	0.134002755791766	0.306868333427394
	809	chr17	76493604	76493954	351	0.0124153498871332		809	chr14	105033360	105033720	361	0.107869142351901		809	chr1	158180623	158181699	1077	0.0620767494356659	0.0978134851208952
	810	chr17	76840303	76840607	305	0.019690576652602		810	chr14	105064651	105065961	1311	0.115606868064682		810	chr1	158830417	158841656	11240	0.05518727001997	0.348951488716712
	811	chr17	77400559	77400932	374	0.0349887133182844		811	chr14	105086816	105087810	995	0.0441551845073489		811	chr1	159009650	159011871	2222	0.0228944226965486	0.205216891203685
	812	chr17	78414853	78415179	327	0.0304740406320542		812	chr14	105093115	105093637	523	0.0733863837312113		812	chr1	159780685	159781787	1103	0.171126572753855	0.310681565927347
	813	chr17	79799079	79799405	327	0.0237020316027088		813	chr14	105487351	105487751	401	0.0548187444739169		813	chr1	159854232	159855283	1052	0.0733634311512415	0.157855839440579
	814	chr17	80475912	80476443	532	0.0417607223476298		814	chr15	24955086	24955510	425	0.0188449848024316		814	chr1	159922236	159926069	3834	0.113651805075356	0.400951090973101
	815	chr17	80911552	80911878	327	0.018058690744921		815	chr15	24956158	24956491	334	0.025531914893617		815	chr1	160031302	160032243	942	0.0490970654627539	0.133734301892776
	816	chr17	81183869	81184195	327	0.0237020316027088		816	chr15	25999176	25999693	518	0.143465045592705		816	chr1	160098099	160098829	731	0.041747229127576	0.198611122308848
	817	chr17	81491290	81491630	341	0.0299097065462754		817	chr15	28096036	28096838	803	0.0751547303271441		817	chr1	160261648	160263106	1459	0.113213672283021	0.272191540423382
	818	chr17	81531378	81531704	327	0.018058690744921		818	chr15	30903666	30904311	646	0.046337130709838		818	chr1	160284558	160285369	812	0.0253950338600451	0.155837828104886
	819	chr17	81536608	81536981	374	0.018058690744921		819	chr15	31434940	31435412	473	0.0340425531914894		819	chr1	160342328	160344081	1754	0.0790194715102564	0.123510678609725
	820	chr17	81735604	81736045	442	0.0299097065462754		820	chr15	31440590	31441344	755	0.0613132526558792		820	chr1	160710969	160711869	901	0.0358649789029536	0.065733850400028
	821	chr17	82106158	82106587	430	0.0208803611738149		821	chr15	34153801	34154635	835	0.0433244916003537		821	chr1	161019255	161021822	2568	0.140735078879777	0.295815360965764
	822	chr17	82293670	82293996	327	0.0270880361173815		822	chr15	38681008	38681620	613	0.129483282674772		822	chr1	161038214	161039206	993	0.055308709000454	0.127435440568236
	823	chr17	82374511	82374815	305	0.0330520393811533		823	chr15	40161014	40161393	380	0.0786914235190097		823	chr1	161044418	161046597	2180	0.0563159381915275	0.477462449509405
	824	chr17	83246896	83247222	327	0.0423810136106904		824	chr15	40252761	40253157	397	0.0256410256410256		824	chr1	161067446	161070171	2726	0.0654925184063396	0.274292862920889
	825	chr18	63444	64083	640	0.141720480803116		825	chr15	40873799	40874355	557	0.0630257001496913		825	chr1	161097984	161098786	803	0.0327313769751693	0.0741609087904026
	826	chr18	7567524	7567864	341	0.0237020316027088		826	chr15	40902820	40903805	986	0.0465300901104276		826	chr1	161117410	161118839	1430	0.13560408352462	0.339087984649247
	827	chr18	25187917	25188243	327	0.018058690744921		827	chr15	41502192	41502523	332	0.0353669319186561		827	chr1	161132183	161133511	1329	0.132366107571125	0.288247482524812
	828	chr18	25351726	25352242	517	0.0423810136106904		828	chr15	41661386	41662273	888	0.0730007336757153		828	chr1	161153417	161154766	1350	0.0400677200902935	0.169737623589421
	829	chr18	26546831	26548514	1684	0.0550309074111114		829	chr15	42493329	42493829	501	0.0583554376657825		829	chr1	161159035	161160176	1142	0.0923551383769402	0.235414499904595
	830	chr18	32085314	32085825	512	0.0407011077139945		830	chr15	42510906	42511437	532	0.0401215805471125		830	chr1	161165779	161166948	1170	0.0496613995485327	0.0941666061988879
	831	chr18	32769565	32770511	947	0.0447208967117816		831	chr15	42581261	42581667	407	0.068693009118541		831	chr1	161176878	161177816	939	0.0684316592215841	0.234557738666323
	832	chr18	35654453	35654779	327	0.0248306997742664		832	chr15	44724353	44725166	814	0.0384075205792007		832	chr1	161201681	161202886	1206	0.0610040384413902	0.168907468173792
	833	chr18	37258937	37259415	479	0.0299097065462754		833	chr15	44725262	44727010	1749	0.103728040118356		833	chr1	161214569	161216263	1695	0.0615251148511142	0.158409724293804
	834	chr18	37565407	37565733	327	0.0237020316027088		834	chr15	45200584	45201170	587	0.0508415771071677		834	chr1	161216494	161217510	1017	0.0665914221218962	0.0608991155579564
	835	chr18	39841379	39841841	463	0.0299097065462754		835	chr15	45430381	45430946	566	0.101679929266136		835	chr1	161305028	161306275	1248	0.0569842494436031	0.214498829612549
	836	chr18	46334184	46334603	420	0.0299097065462754		836	chr15	45637645	45638432	788	0.0280454932692644		836	chr1	161313889	161315298	1410	0.0581391103364415	0.307145947718215
	837	chr18	46601184	46601535	352	0.0299097065462754		837	chr15	45705308	45705733	426	0.0408942243865208		837	chr1	161389373	161390760	1388	0.0434537246049661	0.0951340906586688
	838	chr18	47594674	47595000	327	0.0299097065462754		838	chr15	48311485	48311861	377	0.0170212765957447		838	chr1	161398920	161400369	1450	0.130925507900677	0.205769701074176
	839	chr18	50194606	50195006	401	0.0355530474040632		839	chr15	48313994	48314443	450	0.0340425531914894		839	chr1	161440225	161440887	663	0.0699774266365688	0.160728462049078
	840	chr18	51174436	51175136	701	0.0672113165255435		840	chr15	48314620	48315380	761	0.0206686930091185		840	chr1	161504907	161508778	3872	0.0538109615744842	0.32151470442006
	841	chr18	55224111	55224550	440	0.0203160270880361		841	chr15	49170086	49171276	1191	0.0318858690832279		841	chr1	161523810	161525988	2179	0.0634959186977931	0.176728505048388
	842	chr18	57435416	57435772	357	0.0423250564334086		842	chr15	51093848	51094502	655	0.0583554376657825		842	chr1	161530119	161531250	1132	0.0609480812641084	0.0331301615967794
	843	chr18	57435787	57436091	305	0.040084388185654		843	chr15	51621080	51621411	332	0.0194518125552608		843	chr1	161611570	161612773	1204	0.0451467268623025	0.118840416125816
	844	chr18	57436162	57436728	567	0.036117381489842		844	chr15	51731293	51732035	743	0.0868994541775173		844	chr1	161626016	161629099	3084	0.0499431697320088	0.179022249455118
	845	chr18	61816005	61816309	305	0.0253164556962025		845	chr15	55222907	55223255	349	0.0433244916003537		845	chr1	161726040	161727746	1707	0.0412090877630781	0.284543898263634
	846	chr18	67516142	67516753	612	0.0417607223476298		846	chr15	55247332	55247681	350	0.0274093722369584		846	chr1	161749555	161750414	860	0.0759934184834891	0.206318748505102
	847	chr18	77250882	77251186	305	0.0189873417721519		847	chr15	55288164	55288547	384	0.0121580547112462		847	chr1	161765871	161767198	1328	0.064242411254298	0.247767126490531
	848	chr18	78995199	78995525	327	0.0237020316027088		848	chr15	55403622	55403949	328	0.0133738601823708		848	chr1	162069249	162070348	1100	0.103945417543726	0.1225149758532
	849	chr18	79405913	79406300	388	0.0434537246049661		849	chr15	57306396	57306746	351	0.0539345711759505		849	chr1	162497469	162498730	1262	0.128749924596711	0.254785151263508
	850	chr18	79683278	79683677	400	0.0237020316027088		850	chr15	58142387	58143576	1190	0.0389318434072653		850	chr1	162560906	162562432	1527	0.0627315674676877	0.205683702455529
	851	chr18	79684881	79685250	370	0.012979683972912		851	chr15	58145963	58146337	375	0.0504559270516717		851	chr1	162790347	162791266	920	0.0626410835214447	0.082921211828035
	852	chr18	79964768	79965223	456	0.0355530474040632		852	chr15	63042615	63042946	332	0.0335985853227233		852	chr1	163321602	163322660	1059	0.0648984198645598	0.0949121067242857
	853	chr19	639862	640254	393	0.040084388185654		853	chr15	63043393	63043957	565	0.0478845683541208		853	chr1	164558778	164559174	397	0.018058690744921	0.0362511052166225
	854	chr19	821565	821910	346	0.0330520393811533		854	chr15	63191629	63192036	408	0.0237082066869301		854	chr1	165630330	165631796	1467	0.089072714169151	0.170565897785267
	855	chr19	1295495	1295832	338	0.040084388185654		855	chr15	63448480	63448853	374	0.0371352785145889		855	chr1	165697496	165699130	1635	0.149855701917307	0.294490982238598
	856	chr19	1425660	1425986	327	0.012979683972912		856	chr15	63487310	63487855	546	0.0203359858532272		856	chr1	165768154	165769589	1436	0.0333171414692688	0.155038578442834
	857	chr19	1725127	1725485	359	0.018058690744921		857	chr15	64093183	64094745	1563	0.169238562855584		857	chr1	165827282	165828664	1383	0.0749778552447353	0.160728730794762
	858	chr19	1912621	1913054	434	0.0299097065462754		858	chr15	64381084	64381738	655	0.123040104918315		858	chr1	166838923	166840394	1472	0.0857787810383747	0.0835834011916184
	859	chr19	2015006	2015361	356	0.0299097065462754		859	chr15	64823665	64824409	745	0.0645446507515473		859	chr1	166875534	166876654	1121	0.0785202223682665	0.243953625244895
	860	chr19	2326632	2327001	370	0.0239099859353024		860	chr15	65293500	65293949	450	0.0322188449848024		860	chr1	167219740	167222521	2782	0.188222085702584	0.665102835535704
	861	chr19	3224713	3225044	332	0.0299097065462754		861	chr15	65303986	65304393	408	0.0468611847922193		861	chr1	167454720	167456245	1526	0.054176072234763	0.102067998032782
	862	chr19	3381507	3381833	327	0.0237020316027088		862	chr15	66356057	66357131	1075	0.159043964106327		862	chr1	167552665	167554227	1563	0.169243077978112	0.42731343002803
	863	chr19	3548557	3548905	349	0.0304740406320542		863	chr15	67834485	67834890	406	0.0397877984084881		863	chr1	167629830	167632730	2901	0.0883174907055525	0.313666524231455
	864	chr19	3611932	3612292	361	0.0237020316027088		864	chr15	68754780	68755376	597	0.0735562310030395		864	chr1	167714142	167715060	919	0.130361173814898	0.0680829564175126
	865	chr19	3785894	3786342	449	0.036117381489842		865	chr15	69322679	69323007	329	0.0559270516717325		865	chr1	167721246	167723200	1955	0.0581565721506288	0.474590364392272
	866	chr19	3977778	3978201	424	0.027613081121239		866	chr15	69754325	69755040	716	0.0380194518125553		866	chr1	167935329	167937696	2368	0.114702291942484	0.346657206818615
	867	chr19	4951694	4951998	305	0.0330520393811533		867	chr15	70099843	70100182	340	0.0450928381962865		867	chr1	168178391	168179861	1471	0.0710100548300966	0.161005001357166
	868	chr19	6767261	6767617	357	0.0338600451467269		868	chr15	70100295	70100869	575	0.104914014818637		868	chr1	168225542	168226851	1310	0.150754588488537	0.37788169277531
	869	chr19	7595633	7596383	751	0.0355530474040632		869	chr15	72197434	72197918	485	0.0436292492051846		869	chr1	169105708	169107151	1444	0.077313769751693	0.137106253980795
	870	chr19	7987759	7988085	327	0.0299097065462754		870	chr15	72636683	72637236	554	0.101679929266136		870	chr1	169367270	169368947	1678	0.0571362465989148	0.139950389546868
	871	chr19	8399850	8400297	448	0.0490970654627539		871	chr15	73303907	73304287	381	0.0589665653495441		871	chr1	169460181	169460798	618	0.0671557562076749	0.0627763041556145
	872	chr19	8485539	8486198	660	0.0535506217993288		872	chr15	74099952	74100509	558	0.0928381962864721		872	chr1	169485154	169486414	1261	0.151683239515768	0.344805011569502
	873	chr19	8610459	8610785	327	0.018058690744921		873	chr15	74433315	74434149	835	0.0865678220043591		873	chr1	169707693	169712136	4444	0.0203160270880361	0.130087422970769
	874	chr19	10291012	10291338	327	0.0225733634311512		874	chr15	74889744	74890359	616	0.142463967922515		874	chr1	169794526	169795524	999	0.0666211865778971	0.087287791689846
	875	chr19	10430680	10431006	327	0.0237020316027088		875	chr15	74995600	74995960	361	0.0316109422492401		875	chr1	169892869	169894586	1718	0.10797790604274	0.411783960720131
	876	chr19	10491739	10492309	571	0.0761851015801354		876	chr15	75046973	75047392	420	0.0212765957446809		876	chr1	170074035	170074955	921	0.0358649789029536	0.100355013047603
	877	chr19	10636356	10636819	464	0.0282167042889391		877	chr15	75178643	75178974	332	0.0503978779840849		877	chr1	170531556	170532935	1380	0.120133313014131	0.0901870201209893
	878	chr19	10870975	10871389	415	0.0299097065462754		878	chr15	75347158	75347605	448	0.0601237842617153		878	chr1	171484758	171486903	2146	0.146131573182463	0.252988855116515
	879	chr19	11578823	11579149	327	0.0225733634311512		879	chr15	75347941	75348310	370	0.0282935455349248		879	chr1	171741286	171742931	1646	0.138299949519483	0.365667738961943
	880	chr19	12713266	12713685	420	0.030239099859353		880	chr15	75451961	75452666	706	0.0775874162521265		880	chr1	171780911	171782228	1318	0.0308514539341467	0.164597593651152
	881	chr19	12995792	12996236	445	0.0304740406320542		881	chr15	76339254	76340628	1375	0.178909376268144		881	chr1	171841107	171842025	919	0.105099881577151	0.221241121314489
	882	chr19	13002497	13002901	405	0.036117381489842		882	chr15	76346239	76346749	511	0.0505368195023367		882	chr1	172443514	172444346	833	0.0743698666234884	0.233978054227504
	883	chr19	13135204	13135634	431	0.0383136014833017		883	chr15	77944253	77944752	500	0.13262599469496		883	chr1	172531719	172534250	2532	0.158615976607519	0.368403570017657
	884	chr19	13963183	13963658	476	0.0203160270880361		884	chr15	78264461	78264866	406	0.0174077328882905		884	chr1	173476519	173477207	689	0.152746425884123	0.236133932098716
	885	chr19	15223577	15223903	327	0.0237020316027088		885	chr15	78944586	78945361	776	0.0889169280218436		885	chr1	173477314	173478126	813	0.105174094287447	0.233425244357013
	886	chr19	15401155	15401603	449	0.0237020316027088		886	chr15	82720296	82720912	617	0.400607902735562		886	chr1	173714761	173715692	932	0.0679236791725005	0.227236031271248
	887	chr19	15428136	15428695	560	0.0318932098941814		887	chr15	84657974	84658611	638	0.0563672571009328		887	chr1	173823880	173825265	1386	0.0366511574007931	0.238870031900113
	888	chr19	17091822	17092181	360	0.0378103837471783		888	chr15	85545401	85545853	453	0.0419452887537994		888	chr1	173867112	173867971	860	0.0536117381489842	0.0401479176240732
	889	chr19	17406380	17406919	540	0.0558690744920993		889	chr15	85555300	85557049	1750	0.173660773073832		889	chr1	173868048	173869349	1302	0.0449467097179758	0.16128127191957
	890	chr19	17779166	17779701	536	0.0423250564334086		890	chr15	88912963	88913664	702	0.131660660200646		890	chr1	174020789	174023101	2313	0.199816333463503	0.46022107019906
	891	chr19	17835900	17836241	342	0.0237020316027088		891	chr15	89087718	89088073	356	0.0548187444739169		891	chr1	174158877	174160652	1776	0.102248049832843	0.443172381543621
	892	chr19	18150112	18150423	312	0.040084388185654		892	chr15	89090845	89091529	685	0.0499840096318453		892	chr1	174998694	175000838	2145	0.149786648379385	0.268684409256676
	893	chr19	18293239	18293584	346	0.0423250564334086		893	chr15	89358583	89359251	669	0.0973442551579015		893	chr1	175022711	175023920	1210	0.111134128957085	0.123567383948895
	894	chr19	18667477	18667817	341	0.0355530474040632		894	chr15	89821152	89821507	356	0.0298417894162575		894	chr1	175191391	175192981	1591	0.0976853571575976	0.23619009994652
	895	chr19	18668236	18668562	327	0.0237020316027088		895	chr15	90004549	90004916	368	0.0309460654288241		895	chr1	176204667	176208991	4325	0.130698901175656	0.45079992152626
	896	chr19	18668742	18669229	488	0.0423250564334086		896	chr15	90020192	90020523	332	0.0406719717064545		896	chr1	178037557	178038250	694	0.0790067720090293	0.0751837548609375
	897	chr19	18932266	18932652	387	0.0490970654627539		897	chr15	90035155	90035694	540	0.0468611847922193		897	chr1	178093399	178094594	1196	0.0801354401805869	0.079549797231382
	898	chr19	19224781	19225375	595	0.0434537246049661		898	chr15	90065157	90065651	495	0.0503978779840849		898	chr1	178542006	178543144	1139	0.0417607223476298	0.0759848857427728
	899	chr19	19540887	19541278	392	0.0490970654627539		899	chr15	90400482	90401248	767	0.0486295313881521		899	chr1	178724659	178726605	1947	0.141173608531525	0.537006280586618
	900	chr19	21483353	21483808	456	0.036117381489842		900	chr15	90956649	90957439	791	0.0837486797868309		900	chr1	179025371	179027039	1669	0.13401148669886	0.3682100731257
	901	chr19	21677953	21678279	327	0.0299097065462754		901	chr15	91412224	91412621	398	0.0256410256410256		901	chr1	179081605	179082945	1341	0.0849227552837862	0.212288665113317
	902	chr19	29525984	29526449	466	0.0299097065462754		902	chr15	92380672	92381101	430	0.0261398176291793		902	chr1	179228690	179230276	1587	0.0783245706774866	0.26760727655812
	903	chr19	30060336	30060662	327	0.0237020316027088		903	chr15	92733987	92734433	447	0.0999115826702034		903	chr1	179293431	179294851	1421	0.0795711060948081	0.260919002738519
	904	chr19	30444747	30445160	414	0.0471167369901547		904	chr15	92820215	92820782	568	0.0583554376657825		904	chr1	179365188	179366411	1224	0.114541960739492	0.253845347609104
	905	chr19	33521522	33521985	464	0.0299097065462754		905	chr15	92915107	92915516	410	0.0285714285714286		905	chr1	179876979	179878086	1108	0.0490970654627539	0.123040373663998
	906	chr19	33800611	33801007	397	0.00846501128668172		906	chr15	93088157	93089192	1036	0.051063829787234		906	chr1	179881537	179884035	2499	0.115718252040651	0.54750348697524
	907	chr19	35732237	35732581	345	0.0299097065462754		907	chr15	93236169	93236502	334	0.0322188449848024		907	chr1	179954035	179956109	2075	0.143496029818429	0.316346456185048
	908	chr19	37251824	37252152	329	0.0299097065462754		908	chr15	93862703	93863918	1216	0.0316109422492401		908	chr1	180154119	180155691	1573	0.144077825718395	0.290566757771453
	909	chr19	38229393	38229903	511	0.0423250564334086		909	chr15	94233315	94233660	346	0.0557029177718833		909	chr1	180229151	180231206	2056	0.100594336657428	0.33253730861948
	910	chr19	38496242	38496563	322	0.0464135021097046		910	chr15	94233893	94234448	556	0.0318302387267905		910	chr1	180502031	180503303	1273	0.168986706797091	0.428612277915286
	911	chr19	38519077	38519403	327	0.0299097065462754		911	chr15	94234626	94235081	456	0.0261398176291793		911	chr1	180631850	180632953	1104	0.142918996231423	0.243345991255015
	912	chr19	38870112	38870459	348	0.018058690744921		912	chr15	98865513	98866156	644	0.0586610015076633		912	chr1	180953779	180954595	817	0.0993227990970655	0.0901856763925729
	913	chr19	39193572	39193937	366	0.018058690744921		913	chr15	98873814	98875518	1705	0.078003165824149		913	chr1	181021113	181023075	1963	0.103710476771025	0.420898739314
	914	chr19	39308255	39308559	305	0.0260196905766526		914	chr15	98899880	98900663	784	0.0583554376657825		914	chr1	181088168	181091232	3065	0.156410231988139	0.465081873372409
	915	chr19	39314926	39315252	327	0.018058690744921		915	chr15	99059080	99059570	491	0.0972590627763042		915	chr1	181104651	181105992	1342	0.04397003870173	0.279790324617911
	916	chr19	41326251	41326667	417	0.0327313769751693		916	chr15	99349963	99350435	473	0.0412532686193728		916	chr1	181482141	181483331	1191	0.0360951573626946	0.110165036724098
	917	chr19	42006442	42006815	374	0.018058690744921		917	chr15	99928238	99928775	538	0.126436781609195		917	chr1	181504987	181505700	714	0.0135440180586907	0.0283771254424226
	918	chr19	42375790	42376139	350	0.0163656884875846		918	chr15	100553285	100553659	375	0.0450928381962865		918	chr1	182029227	182030467	1241	0.0965920094738279	0.232320430853079
	919	chr19	42401607	42402060	454	0.0282167042889391		919	chr15	101242020	101243241	1222	0.0575000201559262		919	chr1	182388846	182392740	3895	0.11346964660463	0.278934100871005
	920	chr19	44448190	44448690	501	0.0304740406320542		920	chr15	101746085	101746416	332	0.0530503978779841		920	chr1	182588458	182589330	873	0.0220090293453725	0.0929236574137528
	921	chr19	44992140	44992466	327	0.0237020316027088		921	chr16	10239	10582	344	0.0618921308576481		921	chr1	182789185	182791416	2232	0.0655405383953545	0.226159436064058
	922	chr19	45152093	45152663	571	0.036117381489842		922	chr16	34341	35229	889	0.046806629418515		922	chr1	182838934	182840639	1706	0.196248567337518	0.40766543312398
	923	chr19	45470355	45470890	536	0.0468397291196388		923	chr16	1379101	1379654	554	0.099027409372237		923	chr1	183022580	183024384	1805	0.0602615144790188	0.083306861883531
	924	chr19	45616237	45616801	565	0.0299097065462754		924	chr16	1938338	1938956	619	0.0606499883095628		924	chr1	183470171	183473379	3209	0.101262647909503	0.34110357727379
	925	chr19	45677241	45677598	358	0.018058690744921		925	chr16	1939098	1940026	929	0.0521662245800177		925	chr1	183586611	183590996	4386	0.0836158972356361	0.257107113966982
	926	chr19	45711986	45712369	384	0.0450070323488045		926	chr16	2148583	2149064	482	0.0397877984084881		926	chr1	183633090	183636728	3639	0.142085194603982	0.349918435685127
	927	chr19	45782031	45782357	327	0.0237020316027088		927	chr16	2459661	2460316	656	0.0884173297966401		927	chr1	184051308	184052233	926	0.114559422553679	0.311070709676726
	928	chr19	45786369	45786703	335	0.036117381489842		928	chr16	2516345	2516672	328	0.0249240121580547		928	chr1	184753499	184755653	2155	0.137814193597546	0.397940870574766
	929	chr19	45876984	45877661	678	0.0237020316027088		929	chr16	2603065	2603753	689	0.0928381962864721		929	chr1	184972322	184974779	2458	0.106550005873519	0.553860128621684
	930	chr19	45939892	45940240	349	0.0203160270880361		930	chr16	3055271	3055769	499	0.0406719717064545		930	chr1	185045047	185046688	1642	0.0789758169747883	0.273077057449765
	931	chr19	45940308	45941018	711	0.0423250564334086		931	chr16	3182810	3183597	788	0.0786914235190097		931	chr1	185155928	185158210	2283	0.0993831217278941	0.370060924646398
	932	chr19	46602838	46603199	362	0.0237020316027088		932	chr16	3259400	3260051	652	0.0442651014918073		932	chr1	185314182	185317374	3193	0.141434345166094	0.480306585075477
	933	chr19	46661328	46661823	496	0.036117381489842		933	chr16	3853664	3854471	808	0.0388213889314403		933	chr1	186374065	186376450	2386	0.0977115498788785	0.298525661181567
	934	chr19	46821618	46821944	327	0.0124153498871332		934	chr16	3857500	3857989	490	0.0504559270516717		934	chr1	186679119	186681451	2333	0.0383048705762081	0.185651130478717
	935	chr19	47068931	47069550	620	0.0283770354919311		935	chr16	4116659	4117114	456	0.0760389036251105		935	chr1	192806450	192812933	6484	0.0978246548116823	0.391005619472237
	936	chr19	47243586	47243933	348	0.0203160270880361		936	chr16	4273158	4273929	772	0.0442925135515011		936	chr1	193058664	193060446	1783	0.0920638435675439	0.222566575024389
	937	chr19	47430121	47430448	328	0.0175808720112518		937	chr16	4616690	4617108	419	0.0256141510726984		937	chr1	193104346	193105875	1530	0.121852111133335	0.366220011341068
	938	chr19	47447720	47448240	521	0.0275218034561693		938	chr16	4628230	4629015	786	0.0370820668693009		938	chr1	193121435	193123143	1709	0.11358235467802	0.22900599034128
	939	chr19	47725683	47726009	327	0.018058690744921		939	chr16	4768328	4769205	878	0.0780018220957326		939	chr1	197145925	197147413	1489	0.0527648401609027	0.207618940120774
	940	chr19	48203629	48203996	368	0.0378103837471783		940	chr16	4957598	4958094	497	0.0919540229885057		940	chr1	197200910	197202279	1370	0.0795711060948081	0.20687370834106
	941	chr19	48443111	48443968	858	0.0416170592399984		941	chr16	8842144	8842617	474	0.0553191489361702		941	chr1	197774327	197775938	1612	0.149521546291269	0.278490670493605
	942	chr19	48461921	48462541	621	0.0761851015801354		942	chr16	11612058	11612634	577	0.0450928381962865		942	chr1	197902293	197903210	918	0.0566326320033781	0.152716346993676
	943	chr19	48497408	48497760	353	0.0490970654627539		943	chr16	11624948	11625788	841	0.040562054721996		943	chr1	198156505	198158312	1808	0.146266108523588	0.328202978239662
	944	chr19	48630663	48630989	327	0.0287810383747178		944	chr16	11629415	11629932	518	0.0910698496905393		944	chr1	198158418	198159383	966	0.0553047404063205	0.0954366982980336
	945	chr19	48933652	48933988	337	0.0358649789029536		945	chr16	14285540	14286038	499	0.0776153658031868		945	chr1	198638790	198642875	4086	0.0299097065462754	0.25898591503874
	946	chr19	49072050	49072417	368	0.0203160270880361		946	chr16	14911845	14912274	430	0.101679929266136		946	chr1	200301911	200302796	886	0.078815088912383	0.250363747282309
	947	chr19	49908309	49908635	327	0.0237020316027088		947	chr16	15672513	15673818	1306	0.0458399511957839		947	chr1	200408829	200410631	1803	0.15225630450864	0.51885143469883
	948	chr19	50210653	50210979	327	0.018058690744921		948	chr16	16208735	16209462	728	0.0319417681853485		948	chr1	200620344	200621747	1404	0.0596451918100917	0.175982467031623
	949	chr19	50323021	50323528	508	0.0330520393811533		949	chr16	16209634	16210431	798	0.0507037105716489		949	chr1	200669071	200670662	1592	0.105052258447549	0.583897027403997
	950	chr19	50328635	50328939	305	0.0330520393811533		950	chr16	18561555	18562201	647	0.10872724731859		950	chr1	200738868	200739865	998	0.0433751464411235	0.285370828731064
	951	chr19	50499077	50499469	393	0.018058690744921		951	chr16	19140914	19141241	328	0.0322188449848024		951	chr1	200890955	200891736	782	0.0445823927765237	0.0734989881725025
	952	chr19	50518739	50519511	773	0.0234412949681401		952	chr16	19513410	19513888	479	0.0367767717731034		952	chr1	201021719	201023879	2161	0.0895334679480463	0.570163316751725
	953	chr19	50668166	50668549	384	0.0299097065462754		953	chr16	20675822	20676319	498	0.0297872340425532		953	chr1	201153936	201154698	763	0.132618510158014	0.13401057245518
	954	chr19	50695001	50695595	595	0.018058690744921		954	chr16	21507053	21507384	332	0.0503978779840849		954	chr1	201170804	201171519	716	0.0677200902934537	0.174018473578268
	955	chr19	50719427	50719956	530	0.036117381489842		955	chr16	21820064	21820873	810	0.10378340172911		955	chr1	201480454	201480943	490	0.0725383604308941	0.0760389036251105
	956	chr19	51098430	51099297	868	0.0581478412435352		956	chr16	22195692	22196338	647	0.105523261282616		956	chr1	201506667	201507434	768	0.0490970654627539	0.107926385182438
	957	chr19	51601051	51601377	327	0.0299097065462754		957	chr16	22959450	22960060	611	0.378723404255319		957	chr1	201648452	201649086	635	0.0248608610896807	0.0362511052166225
	958	chr19	51690667	51691280	614	0.0208803611738149		958	chr16	25049071	25049589	519	0.0780582586892198		958	chr1	201828862	201829801	940	0.0926325431068695	0.133760638969737
	959	chr19	53162431	53162757	327	0.0248306997742664		959	chr16	27367637	27368266	630	0.0467241244937503		959	chr1	201954787	201956054	1268	0.109163325110406	0.144232852009815
	960	chr19	53866837	53867176	340	0.0169300225733634		960	chr16	28180574	28181027	454	0.0335985853227233		960	chr1	201982260	201983786	1527	0.198253897953158	0.409352618523565
	961	chr19	53882073	53882443	371	0.0464135021097046		961	chr16	28609140	28610126	987	0.148434959513463		961	chr1	202143139	202145140	2002	0.157921472634162	0.505506061558886
	962	chr19	53889723	53890027	305	0.0330520393811533		962	chr16	29074977	29075393	417	0.0610079575596817		962	chr1	202159844	202161022	1179	0.0423250564334086	0.0893015030946065
	963	chr19	53981926	53982545	620	0.0586990789686735		963	chr16	29126481	29126824	344	0.0267477203647416		963	chr1	202341447	202342259	813	0.0417607223476298	0.150118651219165
	964	chr19	54096929	54097243	315	0.0527426160337553		964	chr16	29156739	29158358	1620	0.101903794420302		964	chr1	202348433	202349638	1206	0.097867912487737	0.290815616274164
	965	chr19	54180698	54181164	467	0.0457110609480813		965	chr16	29811378	29811737	360	0.0733863837312113		965	chr1	202806910	202808851	1942	0.155516107729869	0.323365824686441
	966	chr19	54388434	54388861	428	0.0276523702031603		966	chr16	29811957	29812383	427	0.0468611847922193		966	chr1	202810327	202811788	1462	0.0655623656630886	0.27047828669252
	967	chr19	55284044	55284461	418	0.018058690744921		967	chr16	30472451	30474091	1641	0.111105109124185		967	chr1	202860797	202862247	1451	0.0550959923549003	0.271527469840016
	968	chr19	55450233	55450854	622	0.0513627358535493		968	chr16	30657572	30658171	600	0.0725022104332449		968	chr1	202888129	202889514	1386	0.1532333723843	0.3758655626594
	969	chr19	55482628	55483183	556	0.0479683972911964		969	chr16	30918647	30918974	328	0.0462006079027356		969	chr1	202926538	202927933	1396	0.046765516409343	0.195377574247714
	970	chr19	55578510	55578980	471	0.0340723649328673		970	chr16	31130336	31130698	363	0.0601237842617153		970	chr1	202957173	202958843	1671	0.0821447393903604	0.473843251392775
	971	chr19	55579194	55579520	327	0.0237020316027088		971	chr16	31259731	31260937	1207	0.143738359952593		971	chr1	202966682	202968095	1414	0.0598194130925508	0.185625330893123
	972	chr19	55592510	55592841	332	0.0248306997742664		972	chr16	31427554	31428237	684	0.0742705570291777		972	chr1	203006395	203008197	1803	0.0877142643972658	0.335108667317031
	973	chr19	55616231	55616915	685	0.0335993085121582		973	chr16	31869801	31870355	555	0.0370533110811908		973	chr1	203026151	203026962	812	0.0220090293453725	0.121131741821397
	974	chr19	55642714	55643142	429	0.0299097065462754		974	chr16	31876487	31876871	385	0.0344827586206897		974	chr1	203267328	203267880	553	0.0248306997742664	0.0478845683541208
	975	chr19	55652423	55652859	437	0.0590717299578059		975	chr16	34583306	34583642	337	0.105216622458002		975	chr1	203273202	203274411	1210	0.0186230248306998	0.158323725675156
	976	chr19	56088565	56089092	528	0.0766526019690577		976	chr16	46394478	46395105	628	0.0769230769230769		976	chr1	203304363	203309167	4805	0.0490446800201922	0.290069309511716
	977	chr19	57499417	57499723	307	0.0344585091420534		977	chr16	46789882	46790453	572	0.104417372795949		977	chr1	203326992	203328049	1058	0.0671557562076749	0.282028707413887
	978	chr19	58562611	58563129	519	0.0660270880361174		978	chr16	46972000	46972334	335	0.0300618921308576		978	chr1	203629082	203629952	871	0.0733634311512415	0.19474414067224
	979	chr2	1648620	1648988	369	0.0124153498871332		979	chr16	48608068	48608446	379	0.0274093722369584		979	chr1	203795298	203796814	1517	0.0511500192079956	0.202617851700757
	980	chr2	1788961	1789287	327	0.012979683972912		980	chr16	50743007	50743338	332	0.0371352785145889		980	chr1	203861283	203862265	983	0.0276523702031603	0.282084069024641
	981	chr2	5692790	5693094	305	0.0260196905766526		981	chr16	52024743	52025089	347	0.0954407294832827		981	chr1	204407297	204411982	4686	0.0576787534169595	0.291644965452742
	982	chr2	6832931	6833299	369	0.0395033860045147		982	chr16	53099160	53100075	916	0.0523325781579633		982	chr1	204493872	204495083	1212	0.0800743238309315	0.170095861585223
	983	chr2	6877650	6877976	327	0.0253950338600451		983	chr16	53368784	53371278	2495	0.134839384142392		983	chr1	204516108	204517454	1347	0.018058690744921	0.173935968653503
	984	chr2	6878379	6878881	503	0.0366817155756208		984	chr16	53518271	53519538	1268	0.0823950077801875		984	chr1	205120991	205122664	1674	0.142212189616253	0.196457931894469
	985	chr2	8543578	8544303	726	0.0253950338600451		985	chr16	57039529	57040894	1366	0.0333784826081231		985	chr1	205210533	205212170	1638	0.11988170414607	0.198419506636675
	986	chr2	8583389	8584034	646	0.0178241468316332		986	chr16	57535870	57536696	827	0.188745737021599		986	chr1	205227628	205228074	447	0.0237020316027088	0.0610079575596817
	987	chr2	10419753	10420246	494	0.0283770354919311		987	chr16	57892941	57893405	465	0.0680813439434129		987	chr1	205318240	205322090	3851	0.174217710724411	0.568341221019137
	988	chr2	10912871	10913823	953	0.0459233807342217		988	chr16	58228205	58228532	328	0.0200607902735562		988	chr1	205630935	205632488	1554	0.207682483895445	0.416894697378923
	989	chr2	12718370	12718696	327	0.0293453724604966		989	chr16	66270243	66270570	328	0.0231003039513678		989	chr1	205748310	205750491	2182	0.143960752191458	0.30703549324239
	990	chr2	20667049	20667353	305	0.0414908579465541		990	chr16	66517041	66517786	746	0.14556126192223		990	chr1	205774407	205775766	1360	0.0448252707374918	0.304933633253516
	991	chr2	23385129	23385509	381	0.036117381489842		991	chr16	66554283	66555166	884	0.0433244916003537		991	chr1	205812668	205813824	1157	0.0327313769751693	0.103587486126004
	992	chr2	23387005	23387331	327	0.018058690744921		992	chr16	66947548	66948084	537	0.0362511052166225		992	chr1	206506910	206508215	1306	0.0619068936067536	0.132020241924864
	993	chr2	24047266	24047654	389	0.036117381489842		993	chr16	67248578	67248928	351	0.0335985853227233		993	chr1	206556403	206560198	3796	0.0925285659405727	0.385368410019914
	994	chr2	26178604	26179086	483	0.0237020316027088		994	chr16	67521177	67521672	496	0.0370256302758137		994	chr1	206635030	206636014	985	0.0558690744920993	0.156942372863136
	995	chr2	26503391	26503851	461	0.0299097065462754		995	chr16	67644879	67645293	415	0.0547112462006079		995	chr1	206684665	206687128	2464	0.130915983274757	0.401669985675855
	996	chr2	26727538	26728408	871	0.0444387296688923		996	chr16	67998211	68000723	2513	0.155701305297784		996	chr1	207049931	207051301	1371	0.101844443809469	0.237212677271371
	997	chr2	26849012	26849360	349	0.018058690744921		997	chr16	68448282	68448727	446	0.0282935455349248		997	chr1	207052814	207053944	1131	0.0276523702031603	0.176009610345634
	998	chr2	27377760	27378591	832	0.0283770354919311		998	chr16	69754484	69754952	469	0.0604841722229837		998	chr1	207320840	207323029	2190	0.0942433954656431	0.362656712326558
	999	chr2	27378657	27379008	352	0.0490970654627539		999	chr16	71809283	71809792	510	0.0999115826702034		999	chr1	207495703	207498162	2460	0.0758025291056694	0.315682385601681
	1000	chr2	30040467	30040793	327	0.0237020316027088		1000	chr16	71831971	71832563	593	0.315501519756839		1000	chr1	207751844	207753433	1590	0.0625712362646957	0.280841120239506
	1001	chr2	31822554	31822958	405	0.0237020316027088		1001	chr16	75265935	75266262	328	0.0291793313069909		1001	chr1	207822752	207824171	1420	0.0692733980372921	0.115166931381165
	1002	chr2	32915957	32916582	626	0.0887389554025266		1002	chr16	77722439	77723162	724	0.377541998231653		1002	chr1	207867127	207869355	2229	0.238207719391821	0.427671130532466
	1003	chr2	33383015	33383341	327	0.018058690744921		1003	chr16	81478198	81479220	1023	0.0635242233921618		1003	chr1	207963118	207963941	824	0.0742833512713788	0.228422812208579
	1004	chr2	39665883	39666388	506	0.0299097065462754		1004	chr16	81738756	81739628	873	0.0338482500624834		1004	chr1	208242936	208244793	1858	0.0834988237086988	0.223452092050771
	1005	chr2	41841115	41841419	305	0.0253164556962025		1005	chr16	81746181	81746531	351	0.0316109422492401		1005	chr1	209674781	209677047	2267	0.0956494683671299	0.221130935584347
	1006	chr2	42047489	42048849	1361	0.036117381489842		1006	chr16	81831564	81831949	386	0.0328267477203647		1006	chr1	209756047	209757845	1799	0.0330520393811533	0.159763933791813
	1007	chr2	42492882	42493443	562	0.0250823086423281		1007	chr16	82267391	82268001	611	0.139817629179331		1007	chr1	209784189	209784750	562	0.0598194130925508	0.060512121774044
	1008	chr2	44109020	44109338	319	0.040084388185654		1008	chr16	84599658	84600756	1099	0.0421653914683995		1008	chr1	209805765	209806431	667	0.0377536328510698	0.0751547303271441
	1009	chr2	44804502	44804916	415	0.0267229254571027		1009	chr16	84603016	84603608	593	0.0417501793877436		1009	chr1	211258294	211261216	2923	0.161667825496154	0.299186775562418
	1010	chr2	44941426	44942726	1301	0.0299097065462754		1010	chr16	84608103	84608434	332	0.0274093722369584		1010	chr1	211326562	211327463	902	0.104966139954853	0.171146119715452
	1011	chr2	45008842	45009870	1029	0.0609480812641084		1011	chr16	84726228	84726729	502	0.0618663312720539		1011	chr1	211382345	211383419	1075	0.0158013544018059	0.170731713871846
	1012	chr2	47570090	47570945	856	0.0423250564334086		1012	chr16	85758856	85760055	1200	0.0788599270624216		1012	chr1	211577450	211579945	2496	0.17847601222962	0.438668472637658
	1013	chr2	48919677	48920003	327	0.018058690744921		1013	chr16	87868702	87869569	868	0.14415034708505		1013	chr1	211675201	211676140	940	0.0925507900677201	0.0625564701866976
	1014	chr2	50121015	50121341	327	0.012979683972912		1014	chr16	87954585	87955179	595	0.0689655172413793		1014	chr1	211829223	211831233	2011	0.182165614195502	0.502219033106781
	1015	chr2	54629437	54629782	346	0.0208803611738149		1015	chr16	87956384	87957383	1000	0.0684420006503645		1015	chr1	212034922	212036437	1516	0.05638975404241	0.207479998602522
	1016	chr2	57877893	57878232	340	0.0355530474040632		1016	chr16	88700328	88702242	1915	0.101100782318684		1016	chr1	212284407	212287486	3080	0.150150568461424	0.45933662815541
	1017	chr2	58140655	58140981	327	0.018058690744921		1017	chr16	88854839	88855436	598	0.0344827586206897		1017	chr1	212414179	212415183	1005	0.0798179526499097	0.165232908446408
	1018	chr2	59313990	59314571	582	0.0237020316027088		1018	chr16	88957879	88958678	800	0.0411430828892311		1018	chr1	212558169	212559370	1202	0.0956843919955044	0.322313416590746
	1019	chr2	60125449	60125781	333	0.0237020316027088		1019	chr16	89052201	89053416	1216	0.0786914235190097		1019	chr1	212608040	212609996	1957	0.0886004514672686	0.189741708523807
	1020	chr2	60460568	60462079	1512	0.0630962812685532		1020	chr16	89114983	89115706	724	0.0279624508531332		1020	chr1	212665272	212665826	555	0.0513544018058691	0.0704589370033244
	1021	chr2	60545115	60545467	353	0.0316455696202532		1021	chr16	89201096	89201778	683	0.0957957425308856		1021	chr1	212698928	212700538	1611	0.0959316354100193	0.227762504064778
	1022	chr2	62708908	62709227	320	0.0316455696202532		1022	chr16	89330215	89330602	388	0.0760389036251105		1022	chr1	212790959	212792630	1672	0.0627577601889686	0.180540393819924
	1023	chr2	66305814	66306118	305	0.0260196905766526		1023	chr16	89534271	89534653	383	0.0346504559270517		1023	chr1	212857325	212859401	2077	0.14343927892232	0.476383973082432
	1024	chr2	66442875	66443179	305	0.0330520393811533		1024	chr16	89765112	89765469	358	0.0212765957446809		1024	chr1	213014940	213016206	1267	0.0760545348331444	0.0838056538716847
	1025	chr2	69830782	69831114	333	0.02313769751693		1025	chr16	90081779	90082759	981	0.0963496273841101		1025	chr1	213050803	213052058	1256	0.0764279795411035	0.319937704750617
	1026	chr2	70978594	70979046	453	0.0423250564334086		1026	chr17	689452	690351	900	0.0550966275104206		1026	chr1	214280574	214282019	1446	0.036117381489842	0.14077920123408
	1027	chr2	71276510	71276994	485	0.0417607223476298		1027	chr17	1203579	1204109	531	0.0663129973474801		1027	chr1	214602746	214603629	884	0.0283726700383842	0.144120247568523
	1028	chr2	72145808	72146112	305	0.0260196905766526		1028	chr17	1575783	1576559	777	0.0384352013845778		1028	chr1	215567157	215567975	819	0.0592765094150927	0.114143547819263
	1029	chr2	72147205	72147960	756	0.0699774266365688		1029	chr17	1577050	1577455	406	0.0424403183023873		1029	chr1	217630595	217631291	697	0.0727990970654628	0.0996659491156923
	1030	chr2	72148767	72149443	677	0.036117381489842		1030	chr17	2396347	2396734	388	0.0804597701149425		1030	chr1	218284541	218285613	1073	0.0445823927765237	0.165289345039895
	1031	chr2	72917834	72918499	666	0.0376885479072809		1031	chr17	2397155	2397482	328	0.033434650455927		1031	chr1	219173412	219174850	1439	0.0573358668838281	0.252628467155246
	1032	chr2	73081061	73081434	374	0.0299097065462754		1032	chr17	2791205	2791829	625	0.00972644376899696		1032	chr1	220045841	220047246	1406	0.107787810383747	0.151914947366158
	1033	chr2	73268701	73269030	330	0.0237020316027088		1033	chr17	3004007	3004496	490	0.0464201731259692		1033	chr1	220093785	220094888	1104	0.0877229953043594	0.447538692659749
	1034	chr2	73293524	73293893	370	0.0620767494356659		1034	chr17	4714851	4715328	478	0.0424690740904974		1034	chr1	220271913	220272955	1043	0.0625625053576021	0.235911948164333
	1035	chr2	74101857	74102195	339	0.0338600451467269		1035	chr17	4717270	4718110	841	0.0507854092593638		1035	chr1	220690131	220690752	622	0.0276523702031603	0.118371454908506
	1036	chr2	80302443	80302809	367	0.040084388185654		1036	chr17	5031624	5031955	332	0.0716180371352785		1036	chr1	220786307	220787979	1673	0.180022573363431	0.265117885293967
	1037	chr2	80302967	80303855	889	0.0436747752982002		1037	chr17	5191511	5192397	887	0.146913858946141		1037	chr1	220878474	220881598	3125	0.145249751566007	0.429383309280595
	1038	chr2	80304154	80304480	327	0.0237020316027088		1038	chr17	7204828	7205216	389	0.0468611847922193		1038	chr1	221741329	221743658	2330	0.0991660396287936	0.347542723844998
	1039	chr2	82255781	82256145	365	0.0330520393811533		1039	chr17	7281167	7281729	563	0.0477453580901857		1039	chr1	222589464	222590436	973	0.0731364275668073	0.239506959169468
	1040	chr2	85133278	85134446	1169	0.0374107463179384		1040	chr17	7837293	7838102	810	0.0415561450044209		1040	chr1	222618038	222618840	803	0.103936686636632	0.424410707903004
	1041	chr2	85398849	85399265	417	0.0124153498871332		1041	chr17	8155959	8156290	332	0.0450928381962865		1041	chr1	222643452	222645043	1592	0.089251300905157	0.226161317283841
	1042	chr2	89836248	89836575	328	0.0428973277074543		1042	chr17	8156814	8157278	465	0.0512820512820513		1042	chr1	222711537	222714465	2929	0.112158819962346	0.307312570041844
	1043	chr2	89840052	89840378	327	0.0547404063205418		1043	chr17	8173363	8173769	407	0.0689655172413793		1043	chr1	222814683	222815724	1042	0.10016414105336	0.141303792807828
	1044	chr2	96115609	96116055	447	0.0423250564334086		1044	chr17	8192286	8192617	332	0.0450928381962865		1044	chr1	223142663	223143528	866	0.036117381489842	0.180927118858153
	1045	chr2	96801292	96801925	634	0.153744924168103		1045	chr17	8417035	8417743	709	0.0407832324193293		1045	chr1	223712438	223713047	610	0.0507900677200903	0.0296482925243013
	1046	chr2	97737489	97737815	327	0.0237020316027088		1046	chr17	8630812	8631815	1004	0.110606048390348		1046	chr1	223844846	223846953	2108	0.161589644191724	0.300568934611488
	1047	chr2	104856206	104856923	718	0.0479767313388767		1047	chr17	8953820	8955109	1290	0.0569480165224846		1047	chr1	223992563	223993727	1165	0.0423250564334086	0.177611334617938
	1048	chr2	118842681	118843130	450	0.0299097065462754		1048	chr17	10729639	10730495	857	0.0870647327727298		1048	chr1	224113767	224114933	1167	0.076332336422487	0.309217708190562
	1049	chr2	118849840	118850166	327	0.012979683972912		1049	chr17	15699320	15699913	594	0.0963748894783377		1049	chr1	224182410	224184229	1820	0.104249014994936	0.321486754869
	1050	chr2	120587081	120587600	520	0.0237020316027088		1050	chr17	16352688	16353619	932	0.112983372704576		1050	chr1	224329588	224330850	1263	0.0400677200902935	0.209248882689822
	1051	chr2	120793754	120794244	491	0.0237020316027088		1051	chr17	16416352	16416684	333	0.0548187444739169		1051	chr1	224356467	224358021	1555	0.108342619843606	0.319219616284913
	1052	chr2	127637964	127638834	871	0.0553047404063205		1052	chr17	16492320	16492853	534	0.0786914235190097		1052	chr1	224431560	224435445	3886	0.0596150304946773	0.309464416727806
	1053	chr2	127638936	127639326	391	0.0327313769751693		1053	chr17	17300762	17301208	447	0.108753315649867		1053	chr1	225425817	225428991	3175	0.141008515015573	0.356192303661122
	1054	chr2	131489434	131489789	356	0.02313769751693		1054	chr17	17751742	17752758	1017	0.0893015030946065		1054	chr1	225652462	225653997	1536	0.0468397291196388	0.087452532793692
	1055	chr2	135117187	135117782	596	0.147855530474041		1055	chr17	18158224	18158732	509	0.0954907161803713		1055	chr1	225777562	225778556	995	0.0809033631454125	0.171091833087431
	1056	chr2	144399718	144400044	327	0.0197516930022573		1056	chr17	18411397	18411735	339	0.0382978723404255		1056	chr1	225809887	225810531	645	0.0547404063205418	0.108176049922198
	1057	chr2	144403736	144404149	414	0.049929676511955		1057	chr17	19004569	19005001	433	0.0380194518125553		1057	chr1	225881527	225883322	1796	0.142380458007512	0.465773624761152
	1058	chr2	144439190	144439494	305	0.0253164556962025		1058	chr17	19111119	19111805	687	0.076067928158904		1058	chr1	225923485	225924992	1508	0.131237439399568	0.176726623828605
	1059	chr2	147844996	147845362	367	0.018058690744921		1059	chr17	19579936	19580303	368	0.0380194518125553		1059	chr1	225998634	226000084	1451	0.0316027088036117	0.130969446303269
	1060	chr2	148483243	148483569	327	0.0293453724604966		1060	chr17	20073370	20074641	1272	0.0729187662423172		1060	chr1	226061208	226066167	4960	0.129934946804964	0.422229030446198
	1061	chr2	148483682	148484263	582	0.0450070323488045		1061	chr17	20156086	20156671	586	0.0818424666553794		1061	chr1	226082932	226083968	1037	0.0612342169011312	0.144233389501181
	1062	chr2	149330580	149330963	384	0.0355530474040632		1062	chr17	21322826	21323280	455	0.0498480243161094		1062	chr1	226109770	226111025	1256	0.051492905741127	0.149454043144432
	1063	chr2	153478307	153478661	355	0.0321670428893905		1063	chr17	21511231	21511745	515	0.0866489832007073		1063	chr1	226121220	226122785	1566	0.145714870798449	0.269789222760609
	1064	chr2	154698674	154699333	660	0.040084388185654		1064	chr17	21551288	21551734	447	0.0362511052166225		1064	chr1	226185772	226187367	1596	0.14021003387592	0.353703718634019
	1065	chr2	155728741	155729079	339	0.0471167369901547		1065	chr17	22150542	22150882	341	0.0442086648983201		1065	chr1	226308450	226309689	1240	0.100481231724624	0.29827626518749
	1066	chr2	156329506	156329924	419	0.0416039628793579		1066	chr17	27244473	27244837	365	0.027355623100304		1066	chr1	226407248	226408501	1254	0.0738360907125373	0.371580681485304
	1067	chr2	158969186	158969512	327	0.0237020316027088		1067	chr17	27245105	27245432	328	0.0121580547112462		1067	chr1	226679486	226680386	901	0.0253950338600451	0.0462543570393901
	1068	chr2	161237424	161237949	526	0.0317586745530569		1068	chr17	27348780	27349212	433	0.0437689969604863		1068	chr1	226702888	226704331	1444	0.11117381489842	0.235828099511152
	1069	chr2	161238523	161239048	526	0.0445823927765237		1069	chr17	28576870	28577242	373	0.0477453580901857		1069	chr1	226736801	226739685	2885	0.0849533134586139	0.341380385327561
	1070	chr2	161416267	161417060	794	0.0313332412619494		1070	chr17	28726177	28727116	940	0.100189196961024		1070	chr1	226870298	226871143	846	0.0620767494356659	0.0495137046861185
	1071	chr2	161423591	161424286	696	0.068448724176358		1071	chr17	28893696	28894358	663	0.0310030395136778		1071	chr1	226939162	226940954	1793	0.095372460496614	0.277829018621388
	1072	chr2	163594031	163594488	458	0.029535864978903		1072	chr17	29139180	29139590	411	0.0323005436725173		1072	chr1	227317783	227318726	944	0.0237020316027088	0.0399267399267399
	1073	chr2	163604451	163605058	608	0.0237020316027088		1073	chr17	29180020	29180644	625	0.0893302588827167		1073	chr1	227563422	227564094	673	0.0383747178329571	0.0574712643678161
	1074	chr2	163735772	163736745	974	0.0931833839725945		1074	chr17	29592857	29593384	528	0.0860698362532552		1074	chr1	227734823	227735858	1036	0.0746175068974166	0.354089099943832
	1075	chr2	167292724	167293196	473	0.0400677200902935		1075	chr17	29706198	29707334	1137	0.0828110260978933		1075	chr1	227787592	227788752	1161	0.067376806900909	0.104084665640058
	1076	chr2	169364406	169364796	391	0.0259593679458239		1076	chr17	29722474	29722949	476	0.0318302387267905		1076	chr1	228081860	228083993	2134	0.192393078136856	0.428276077065512
	1077	chr2	170716071	170716593	523	0.0285203017401492		1077	chr17	29758155	29758501	347	0.0557029177718833		1077	chr1	228102033	228104009	1977	0.172333422229842	0.248733804713262
	1078	chr2	170716799	170717354	556	0.0431449679813825		1078	chr17	29807834	29808536	703	0.0628609590458453		1078	chr1	228108696	228110082	1387	0.0502257336343115	0.16398969091559
	1079	chr2	173955256	173955616	361	0.029535864978903		1079	chr17	30808471	30809059	589	0.0540458318888253		1079	chr1	228139870	228140973	1104	0.100624101113429	0.219002469772829
	1080	chr2	176093246	176093550	305	0.019690576652602		1080	chr17	30968265	30968629	365	0.026525198938992		1080	chr1	228164864	228166686	1823	0.0863431151241535	0.153738655572845
	1081	chr2	176099785	176100244	460	0.0406320541760722		1081	chr17	31317675	31321808	4134	0.273685766422377		1081	chr1	228275383	228276516	1134	0.0423250564334086	0.0812627822165607
	1082	chr2	176106893	176107958	1066	0.036117381489842		1082	chr17	32519217	32519868	652	0.0654019494811865		1082	chr1	228405934	228407476	1543	0.1354131941468	0.358678201231393
	1083	chr2	176117033	176117772	740	0.0598194130925508		1083	chr17	35051539	35051870	332	0.0371352785145889		1083	chr1	228486332	228488205	1874	0.131779549358199	0.431401589361971
	1084	chr2	176122577	176122976	400	0.036117381489842		1084	chr17	35062684	35063726	1043	0.0845788352024596		1084	chr1	228734940	228736600	1661	0.0796790518552384	0.335080717765971
	1085	chr2	176171960	176172286	327	0.0299097065462754		1085	chr17	35345478	35345834	357	0.0253927046296819		1085	chr1	229270749	229272069	1321	0.0913260819181327	0.241190382129487
	1086	chr2	176637622	176637948	327	0.018058690744921		1086	chr17	35540919	35541450	532	0.121131741821397		1086	chr1	229341372	229343533	2162	0.140357665577684	0.363566685210119
	1087	chr2	191150762	191151088	327	0.0214446952595937		1087	chr17	36195966	36196495	530	0.0397877984084881		1087	chr1	229507838	229508899	1062	0.115935334139752	0.189160949102255
	1088	chr2	196639403	196639916	514	0.0428893905191874		1088	chr17	36210957	36211442	486	0.0433244916003537		1088	chr1	229557707	229559408	1702	0.128901921752023	0.434304311486997
	1089	chr2	197198683	197199189	507	0.0534458509142053		1089	chr17	36942214	36942617	404	0.0406719717064545		1089	chr1	229625161	229626726	1566	0.13280900267642	0.172141822471977
	1090	chr2	199455803	199456129	327	0.0237020316027088		1090	chr17	37489781	37490164	384	0.0380194518125553		1090	chr1	230066465	230068376	1912	0.148344461271284	0.304133039863047
	1091	chr2	199457695	199458077	383	0.0299097065462754		1091	chr17	38558192	38558619	428	0.0999115826702034		1091	chr1	230425788	230426710	923	0.0558690744920993	0.101679929266136
	1092	chr2	201233563	201234147	585	0.0474040632054176		1092	chr17	38840549	38841329	781	0.0565349544072948		1092	chr1	230642149	230642936	788	0.171557562076749	0.190985463545992
	1093	chr2	204545743	204546069	327	0.0107223476297968		1093	chr17	40100295	40100903	609	0.0893015030946065		1093	chr1	230868081	230868941	861	0.0632050207478101	0.126161586029524
	1094	chr2	206004946	206005282	337	0.0267229254571027		1094	chr17	40113418	40113764	347	0.0610079575596817		1094	chr1	230977553	230979415	1863	0.118023608372781	0.407058336625468
	1095	chr2	207700573	207700907	335	0.0293453724604966		1095	chr17	40139580	40140244	665	0.117016976664812		1095	chr1	231240705	231242239	1535	0.0757941950579891	0.309797661375064
	1096	chr2	207767102	207767807	706	0.0377016442679214		1096	chr17	40287733	40288308	576	0.0603183561364046		1096	chr1	231336702	231339121	2420	0.0908482631844634	0.253485765884885
	1097	chr2	207913851	207914230	380	0.030239099859353		1097	chr17	40330994	40331592	599	0.040534373916619		1097	chr1	231417663	231423123	5461	0.168834709641779	0.525456666102301
	1098	chr2	209771999	209772443	445	0.0332957110609481		1098	chr17	40331777	40332478	702	0.100465467523428		1098	chr1	231527937	231529350	1414	0.072976890082642	0.262245262685468
	1099	chr2	215311124	215311530	407	0.0299097065462754		1099	chr17	40935273	40936933	1661	0.0756803968836251		1099	chr1	231626536	231627598	1063	0.140692218063136	0.247765245270748
	1100	chr2	216694438	216694785	348	0.0471167369901547		1100	chr17	41308436	41309144	709	0.0503978779840849		1100	chr1	232628820	232630955	2136	0.155121629473002	0.583977919854662
	1101	chr2	218873473	218873883	411	0.038100884837748		1101	chr17	41666077	41666620	544	0.0489627760354099		1101	chr1	232805247	232806259	1013	0.0809684480892013	0.0995262013603906
	1102	chr2	218880554	218881149	596	0.0220391906607868		1102	chr17	41930324	41930661	338	0.0786914235190097		1102	chr1	232950166	232951149	984	0.100715775637912	0.241965175934362
	1103	chr2	218892804	218893410	607	0.0152370203160271		1103	chr17	42180671	42181339	669	0.124668435013263		1103	chr1	233327001	233328844	1844	0.19270183476044	0.298800856761238
	1104	chr2	218959691	218960750	1060	0.06129930184492		1104	chr17	42194158	42194537	380	0.0424403183023873		1104	chr1	234372701	234374182	1482	0.0694130925507901	0.229087957774678
	1105	chr2	218981783	218982285	503	0.0253950338600451		1105	chr17	42248880	42249408	529	0.0346504559270517		1105	chr1	234478045	234479395	1351	0.073536858714874	0.236935869217601
	1106	chr2	219060415	219061172	758	0.0377187092226953		1106	chr17	42366812	42367363	552	0.0346504559270517		1106	chr1	234599417	234600859	1443	0.0293104488321221	0.340552648623081
	1107	chr2	219129627	219130132	506	0.0599098970387938		1107	chr17	42388842	42389490	649	0.0703764320785597		1107	chr1	234605908	234609736	3829	0.0643162271051805	0.439109215558225
	1108	chr2	219418531	219418982	452	0.0304740406320542		1108	chr17	42456455	42457162	708	0.0398993278670461		1108	chr1	234609915	234611668	1754	0.0662783000447657	0.232128008943856
	1109	chr2	219444670	219445204	535	0.036117381489842		1109	chr17	42531969	42532299	331	0.0182370820668693		1109	chr1	235127901	235129422	1522	0.0899152467036857	0.465524766258442
	1110	chr2	219514136	219515208	1073	0.0436271521685986		1110	chr17	42577388	42578573	1186	0.123979371081352		1110	chr1	235160476	235161745	1270	0.048636708543272	0.174378861539537
	1111	chr2	220091505	220091831	327	0.018058690744921		1111	chr17	44066426	44066976	551	0.0776712649053075		1111	chr1	235326538	235328273	1736	0.157639305591273	0.504485365453817
	1112	chr2	221080844	221081159	316	0.040084388185654		1112	chr17	45051152	45051599	448	0.0477453580901857		1112	chr1	235328354	235329795	1442	0.0670247926012706	0.140366407864574
	1113	chr2	222238777	222239190	414	0.0237020316027088		1113	chr17	45227883	45230270	2388	0.141939645094451		1113	chr1	235367039	235368087	1049	0.090293453724605	0.253153327474677
	1114	chr2	222298168	222298662	495	0.0287810383747178		1114	chr17	45247446	45248467	1022	0.070762350879739		1114	chr1	235503635	235505775	2141	0.156983693840424	0.356521785868815
	1115	chr2	222298946	222299299	354	0.0304740406320542		1115	chr17	45261584	45262380	797	0.26666532293825		1115	chr1	235649272	235650746	1475	0.0163656884875846	0.110550686779594
	1116	chr2	222671362	222671832	471	0.0349887133182844		1116	chr17	45893991	45894636	646	0.0309460654288241		1116	chr1	235863127	235867668	4542	0.145991878668965	0.338560974364349
	1117	chr2	224038978	224039463	486	0.0293453724604966		1117	chr17	46362041	46362374	334	0.0618921308576481		1117	chr1	236280890	236282887	1998	0.192189489257809	0.345108962937283
	1118	chr2	226798569	226798964	396	0.036117381489842		1118	chr17	47492105	47493013	909	0.128621146522834		1118	chr1	236395125	236395670	546	0.0141083521444695	0.0442086648983201
	1119	chr2	229840631	229840935	305	0.019690576652602		1119	chr17	47660207	47660634	428	0.0618921308576481		1119	chr1	236523408	236525152	1745	0.151583627803018	0.464338522812477
	1120	chr2	231005277	231005626	350	0.0237020316027088		1120	chr17	48024083	48024627	545	0.0335985853227233		1120	chr1	236603957	236605101	1145	0.0698512253431246	0.162386891660553
	1121	chr2	231666376	231666737	362	0.0141083521444695		1121	chr17	48024866	48025574	709	0.0353669319186561		1121	chr1	236794778	236796172	1395	0.103958513904366	0.237736731353753
	1122	chr2	234495986	234496679	694	0.0624148736558372		1122	chr17	48891742	48892698	957	0.1860948296018		1122	chr1	241518876	241520013	1138	0.0951680778987405	0.25693941666062
	1123	chr2	235494475	235494970	496	0.0423250564334086		1123	chr17	49414649	49415013	365	0.0376899696048632		1123	chr1	241639678	241640860	1183	0.0943215767700724	0.204220650955794
	1124	chr2	235917320	235917829	510	0.036117381489842		1124	chr17	49569634	49570277	644	0.0792187025495903		1124	chr1	241847709	241848558	850	0.110045146726862	0.156722001402852
	1125	chr2	241632780	241633084	305	0.0253164556962025		1125	chr17	50161257	50161672	416	0.0857648099027409		1125	chr1	243253631	243256676	3046	0.153692935584955	0.412887161749964
	1126	chr2	242183119	242183615	497	0.0617767237191759		1126	chr17	50289451	50290139	689	0.0291793313069909		1126	chr1	243849629	243851257	1629	0.0456368482377855	0.179297982526156
	1127	chr20	609676	610409	734	0.0513627358535493		1127	chr17	50560587	50560993	407	0.0495137046861185		1127	chr1	244047310	244048400	1091	0.163529889863576	0.310571380197206
	1128	chr20	675594	675964	371	0.018058690744921		1128	chr17	50762908	50763340	433	0.0268020069927627		1128	chr1	244048665	244050556	1892	0.135392160597893	0.466327240868694
	1129	chr20	1305877	1306216	340	0.0152370203160271		1129	chr17	50931018	50931360	343	0.0335985853227233		1129	chr1	244224356	244225608	1253	0.0351534099748232	0.218231438407521
	1130	chr20	2751713	2752346	634	0.0355530474040632		1130	chr17	51087652	51088229	578	0.0309468716658739		1130	chr1	244323465	244325370	1906	0.00733634311512415	0.0667857210043564
	1131	chr20	2755283	2756064	782	0.036117381489842		1131	chr17	51088478	51088848	371	0.0224924012158055		1131	chr1	244450303	244452340	2038	0.102708406752325	0.271721235477655
	1132	chr20	3165497	3165904	408	0.0203160270880361		1132	chr17	57946327	57946997	671	0.0716180371352785		1132	chr1	244461026	244461846	821	0.0626410835214447	0.228452642979422
	1133	chr20	3785637	3786470	834	0.0727990970654628		1133	chr17	57947092	57947437	346	0.0565870910698497		1133	chr1	244652474	244654021	1548	0.0332000679423316	0.265834898776938
	1134	chr20	3795523	3796376	854	0.0124153498871332		1134	chr17	58288288	58288771	484	0.0669778741678962		1134	chr1	244833812	244836086	2275	0.0972126975963019	0.400011018573014
	1135	chr20	4172305	4172631	327	0.0417607223476298		1135	chr17	58324309	58324892	584	0.0247568523430592		1135	chr1	244862468	244865222	2755	0.193995199588536	0.536866801577
	1136	chr20	4247907	4248559	653	0.0699774266365688		1136	chr17	58339144	58339631	488	0.033434650455927		1136	chr1	244969592	244971916	2325	0.171477793334667	0.316181715081202
	1137	chr20	4852270	4852751	482	0.0447208967117816		1137	chr17	58631562	58632427	866	0.0504269025178783		1137	chr1	245154040	245154922	883	0.018058690744921	0.0486295313881521
	1138	chr20	4862822	4863148	327	0.0225733634311512		1138	chr17	61409343	61409738	396	0.0716180371352785		1138	chr1	246506566	246507965	1400	0.0999994443968213	0.241273424545618
	1139	chr20	5316628	5316991	364	0.0423250564334086		1139	chr17	62652810	62653206	397	0.0279635258358663		1139	chr1	246565707	246567182	1476	0.117819622634321	0.264178887876613
	1140	chr20	10671413	10671778	366	0.0214446952595937		1140	chr17	64076667	64077788	1122	0.0476354411057272		1140	chr1	246723675	246724960	1286	0.0994438412181362	0.198499861595973
	1141	chr20	11890162	11890488	327	0.0214446952595937		1141	chr17	64449615	64450267	653	0.0680813439434129		1141	chr1	246930086	246932692	2607	0.124960314058665	0.350554287971749
	1142	chr20	13908485	13908816	332	0.018058690744921		1142	chr17	64985689	64986029	341	0.0340425531914894		1142	chr1	247078190	247079051	862	0.035717744060602	0.095602783130296
	1143	chr20	20367638	20367942	305	0.0316455696202532		1143	chr17	68312537	68312864	328	0.0413373860182371		1143	chr1	247103614	247104727	1114	0.101028500855629	0.274181333462331
	1144	chr20	20368739	20369065	327	0.012979683972912		1144	chr17	68346358	68347007	650	0.0318302387267905		1144	chr1	247111116	247112517	1402	0.051492905741127	0.24071927094671
	1145	chr20	20824840	20825144	305	0.0393811533052039		1145	chr17	68413988	68414411	424	0.0382978723404255		1145	chr1	247209977	247211153	1177	0.0748826089855321	0.285675855081578
	1146	chr20	21396022	21396466	445	0.0299097065462754		1146	chr17	69414493	69414913	421	0.0656795637720069		1146	chr1	247330895	247332564	1670	0.0783813215735952	0.119891211747411
	1147	chr20	23560887	23561213	327	0.018058690744921		1147	chr17	69502111	69503559	1449	0.103284878486639		1147	chr1	248824987	248827018	2032	0.140519187358916	0.312424112937686
	1148	chr20	29885646	29886006	361	0.0287810383747178		1148	chr17	72146820	72147297	478	0.0911854103343465		1148	chr1	248837434	248839416	1983	0.0942346645585495	0.422670579603815
	1149	chr20	31057856	31058228	373	0.0468397291196388		1149	chr17	74203602	74204319	718	0.128318538883469		1149	chr1	248858173	248859695	1523	0.119603505697314	0.221681326743689
	1150	chr20	31547107	31547566	460	0.036117381489842		1150	chr17	74531093	74531470	378	0.0206686930091185		1150	chr1	248862919	248863810	892	0.0558690744920993	0.076980319753614
	1151	chr20	31568026	31568471	446	0.0237020316027088		1151	chr17	74532486	74533612	1127	0.11149156541673		1151	chr1	248873034	248874170	1137	0.0519187358916479	0.0910999492070659
	1152	chr20	31608552	31608980	429	0.031038374717833		1152	chr17	74711073	74711864	792	0.0467241244937503		1152	chr10	134614	136412	1799	0.0993227990970655	0.238952805570561
	1153	chr20	31721725	31722138	414	0.0163656884875846		1153	chr17	74711979	74713300	1322	0.145672522635105		1153	chr10	930424	932802	2379	0.123857441748975	0.369368635766288
	1154	chr20	31996524	31997029	506	0.0304740406320542		1154	chr17	74972505	74972867	363	0.0574712643678161		1154	chr10	987672	988987	1316	0.0803390290596337	0.272578534207294
	1155	chr20	32190173	32190612	440	0.031038374717833		1155	chr17	75077371	75077737	367	0.0362511052166225		1155	chr10	1047923	1050062	2140	0.200758874570201	0.482158511578908
	1156	chr20	32196656	32197010	355	0.0299097065462754		1156	chr17	75114228	75114714	487	0.0820913251580896		1156	chr10	1055433	1057835	2403	0.199096033628279	0.430794224117775
	1157	chr20	32537033	32537502	470	0.0417607223476298		1157	chr17	75125197	75125524	328	0.0249240121580547		1157	chr10	1240128	1240701	574	0.0253950338600451	0.0844984802431611
	1158	chr20	32584771	32585312	542	0.0507900677200903		1158	chr17	75125640	75126136	497	0.0370820668693009		1158	chr10	3067785	3069001	1217	0.0225733634311512	0.0379100723194634
	1159	chr20	32585387	32585713	327	0.018058690744921		1159	chr17	75720905	75721377	473	0.0346504559270517		1159	chr10	3172061	3173669	1609	0.0991918354906611	0.262382322983937
	1160	chr20	34559569	34559873	305	0.0267229254571027		1160	chr17	76239819	76240351	533	0.157800477829825		1160	chr10	3668380	3669009	630	0.0169300225733634	0.0711246200607903
	1161	chr20	34757325	34757999	675	0.0338814755550476		1161	chr17	76252345	76253363	1019	0.0380202580496051		1161	chr10	3781109	3781922	814	0.0186230248306998	0.0937223695844386
	1162	chr20	34860029	34860574	546	0.018058690744921		1162	chr17	76271920	76272469	550	0.0610079575596817		1162	chr10	3782140	3786507	4368	0.0874582900756573	0.44825409366862
	1163	chr20	34998553	34998891	339	0.0293453724604966		1163	chr17	76327426	76327757	332	0.026525198938992		1163	chr10	5412365	5413034	670	0.0790067720090293	0.102096216329525
	1164	chr20	35003203	35003529	327	0.0237020316027088		1164	chr17	76671456	76672392	937	0.130334937745062		1164	chr10	5665829	5666976	1148	0.12601040406638	0.238040951467217
	1165	chr20	35319239	35319565	327	0.0237020316027088		1165	chr17	77088389	77089261	873	0.115441589469469		1165	chr10	5684104	5686063	1960	0.150346220152204	0.418277931410727
	1166	chr20	35434201	35434789	589	0.0378103837471783		1166	chr17	77098183	77098850	668	0.0468611847922193		1166	chr10	5812255	5814406	2152	0.18430587701168	0.446377980053695
	1167	chr20	35437185	35437849	665	0.0423250564334086		1167	chr17	77127747	77129482	1736	0.112016156990478		1167	chr10	5888888	5890990	2103	0.122177535852279	0.484728257802359
	1168	chr20	35654117	35654715	599	0.040084388185654		1168	chr17	77145492	77147328	1837	0.0999115826702034		1168	chr10	5976447	5978289	1843	0.162948490823023	0.442730563640321
	1169	chr20	36436220	36436548	329	0.0208803611738149		1169	chr17	77389610	77390118	509	0.0346504559270517		1169	chr10	6088762	6089957	1196	0.150272801160734	0.363622046820873
	1170	chr20	36462450	36462827	378	0.0464135021097046		1170	chr17	78198438	78199135	698	0.0565349544072948		1170	chr10	6144265	6146499	2235	0.13431151241535	0.330438404833122
	1171	chr20	36499248	36499752	505	0.040084388185654		1171	chr17	78417159	78417624	466	0.0362511052166225		1171	chr10	6163178	6164416	1239	0.0395033860045147	0.167360299275193
	1172	chr20	37397463	37397789	327	0.0237020316027088		1172	chr17	78592384	78592800	417	0.0267477203647416		1172	chr10	6202534	6204928	2395	0.0648892920980528	0.300016930978046
	1173	chr20	37903156	37903483	328	0.0191873589164786		1173	chr17	78736266	78737045	780	0.131883987863445		1173	chr10	6579800	6580903	1104	0.0369333244436825	0.0977573172730913
	1174	chr20	38727716	38728641	926	0.0313983262057383		1174	chr17	78759227	78759618	392	0.0346504559270517		1174	chr10	7408053	7408565	513	0.0287810383747178	0.0237076691955635
	1175	chr20	38918267	38918593	327	0.0237020316027088		1175	chr17	78782581	78783030	450	0.0223534596975536		1175	chr10	7410098	7411323	1226	0.0349887133182844	0.090712417931787
	1176	chr20	40687776	40688392	617	0.0682137834036568		1176	chr17	78883195	78884306	1112	0.025531914893617		1176	chr10	7787323	7788969	1647	0.121391754213853	0.332925108640442
	1177	chr20	40688456	40689099	644	0.0708100376857699		1177	chr17	78913576	78913947	372	0.0243161094224924		1177	chr10	7817866	7819327	1462	0.212205490629356	0.413909470329133
	1178	chr20	40844252	40844677	426	0.029535864978903		1178	chr17	78916315	78917137	823	0.0717325227963526		1178	chr10	11017710	11018330	621	0.0405709378264169	0.061920617900075
	1179	chr20	40913596	40914070	475	0.036117381489842		1179	chr17	78917625	78917965	341	0.0182370820668693		1179	chr10	11163309	11172425	9117	0.144147276115731	0.476578544957122
	1180	chr20	42270314	42270640	327	0.012979683972912		1180	chr17	78918228	78918999	772	0.0401215805471125		1180	chr10	11610811	11612224	1414	0.0923852996923546	0.494207724288429
	1181	chr20	43459068	43459388	321	0.0267229254571027		1181	chr17	79777532	79778020	489	0.0822281167108753		1181	chr10	11742134	11743157	1024	0.0664691894225854	0.263596515980962
	1182	chr20	43914643	43915106	464	0.0423250564334086		1182	chr17	79804003	79804504	502	0.0592396109637489		1182	chr10	12041870	12043908	2039	0.101579341721354	0.256774944302457
	1183	chr20	44159550	44160651	1102	0.051492905741127		1183	chr17	79991790	79992145	356	0.0627763041556145		1183	chr10	12068610	12069905	1296	0.137093496902909	0.356576341242519
	1184	chr20	44256919	44257459	541	0.0380139726262251		1184	chr17	81387157	81387569	413	0.0327144120247569		1184	chr10	12128827	12130354	1528	0.0584907277766666	0.272827930201371
	1185	chr20	45373643	45374012	370	0.0558690744920993		1185	chr17	81510078	81510486	409	0.0671971706454465		1185	chr10	12194843	12197174	2332	0.0707846386833157	0.319442943947713
	1186	chr20	45811831	45812157	327	0.018058690744921		1186	chr17	81961107	81961438	332	0.0397877984084881		1186	chr10	12348559	12350895	2337	0.147476926593708	0.417806551482267
	1187	chr20	45840574	45841080	507	0.0412047223095313		1187	chr17	82031779	82032110	332	0.0716180371352785		1187	chr10	13099690	13100866	1177	0.132618510158014	0.113260718249713
	1188	chr20	45911093	45911528	436	0.031038374717833		1188	chr17	83047951	83048521	571	0.0936170212765957		1188	chr10	13299174	13300447	1274	0.051844523181352	0.183719117761671
	1189	chr20	46021679	46022301	623	0.0253950338600451		1189	chr17	83103335	83103894	560	0.0362511052166225		1189	chr10	13347128	13348189	1062	0.0760589002866912	0.331625185770454
	1190	chr20	46028836	46029238	403	0.0314808729637144		1190	chr18	657527	658448	922	0.0660111959451651		1190	chr10	13348230	13349159	930	0.0451467268623025	0.0886121704170127
	1191	chr20	46210125	46210670	546	0.0449379788108822		1191	chr18	812213	812713	501	0.073747040438163		1191	chr10	13527879	13528961	1083	0.0697254209090938	0.289544449192285
	1192	chr20	46308237	46308569	333	0.018058690744921		1192	chr18	1464982	1465600	619	0.070516717325228		1192	chr10	13586669	13587643	975	0.0598194130925508	0.0807110473288023
	1193	chr20	46317191	46317613	423	0.0325877138675379		1193	chr18	3454526	3454897	372	0.0249240121580547		1193	chr10	14603265	14604944	1680	0.146986011499398	0.363319170435825
	1194	chr20	46709764	46710109	346	0.0141083521444695		1194	chr18	3593958	3595834	1877	0.137905234897164		1194	chr10	14837353	14839592	2240	0.093639772297943	0.432063509979871
	1195	chr20	49482066	49482616	551	0.0435922285402241		1195	chr18	3596109	3596436	328	0.0170212765957447		1195	chr10	14877956	14879673	1718	0.226530924872926	0.480445257848046
	1196	chr20	49941336	49941717	382	0.0299097065462754		1196	chr18	3596577	3597078	502	0.0893015030946065		1196	chr10	14953235	14954670	1436	0.137076035088722	0.323889878768822
	1197	chr20	50124093	50124480	388	0.0237020316027088		1197	chr18	3602479	3603137	659	0.0477453580901857		1197	chr10	14959140	14960710	1571	0.08613873252628	0.258376399829078
	1198	chr20	51009791	51010254	464	0.036117381489842		1198	chr18	3603659	3605367	1709	0.0793565690851091		1198	chr10	15088313	15089125	813	0.0276523702031603	0.0795755968169761
	1199	chr20	52810626	52811059	434	0.0237020316027088		1199	chr18	3699983	3700389	407	0.0650455927051672		1199	chr10	15096701	15098222	1522	0.140883107440955	0.536924044407537
	1200	chr20	53146577	53146939	363	0.012979683972912		1200	chr18	7566791	7567252	462	0.052887537993921		1200	chr10	15167840	15168959	1120	0.0817066065980259	0.223781843004147
	1201	chr20	57265733	57266059	327	0.0203160270880361		1201	chr18	9710976	9711618	643	0.0206686930091185		1201	chr10	15859506	15860877	1372	0.112380267514993	0.240249772238033
	1202	chr20	59622466	59622792	327	0.018058690744921		1202	chr18	9915585	9916133	549	0.0206686930091185		1202	chr10	16816904	16817577	674	0.059255079006772	0.111324136856052
	1203	chr20	62003780	62004134	355	0.0299097065462754		1203	chr18	13217437	13218099	663	0.0574712643678161		1203	chr10	17200896	17201883	988	0.102200426703241	0.13942660421017
	1204	chr20	62254561	62254865	305	0.0260196905766526		1204	chr18	22068845	22069315	471	0.0504559270516717		1204	chr10	17227783	17231180	3398	0.135538998580831	0.262355717161293
	1205	chr20	62709467	62709793	327	0.0220479215678804		1205	chr18	23488091	23488732	642	0.0786914235190097		1205	chr10	17616424	17617711	1288	0.0626319557549377	0.221323088747887
	1206	chr20	62740520	62740886	367	0.0293453724604966		1206	chr18	23662454	23662785	332	0.0318302387267905		1206	chr10	17643311	17644810	1500	0.108117600556238	0.295651963590335
	1207	chr20	62861996	62862345	350	0.0253950338600451		1207	chr18	28176730	28178122	1393	0.0537421492667274		1207	chr10	18651167	18652100	934	0.0497955380302439	0.182115781015267
	1208	chr20	62997375	62997754	380	0.0299097065462754		1208	chr18	32470544	32471041	498	0.0716180371352785		1208	chr10	18658612	18660458	1847	0.146726862302483	0.152661791619972
	1209	chr20	63101404	63101730	327	0.018058690744921		1209	chr18	40325833	40326432	600	0.0844984802431611		1209	chr10	19815342	19818657	3316	0.0655405383953545	0.300459555118396
	1210	chr20	64286747	64287350	604	0.036117381489842		1210	chr18	44839608	44840030	423	0.0291777188328912		1210	chr10	21173045	21174784	1740	0.148984198645598	0.0654288240495137
	1211	chr21	22580817	22581143	327	0.018058690744921		1211	chr18	48161408	48162150	743	0.0935028043612049		1211	chr10	21494365	21495133	769	0.0327313769751693	0.0709284357120014
	1212	chr21	33401266	33401598	333	0.0389390519187359		1212	chr18	50307521	50308085	565	0.0386004799797903		1212	chr10	21495625	21497060	1436	0.0536288031037581	0.0896898406069352
	1213	chr21	33550695	33551100	406	0.0436005625879044		1213	chr18	50324751	50325364	614	0.131306990881459		1213	chr10	21516921	21517722	802	0.0313332412619494	0.134837771668293
	1214	chr21	37744907	37745368	462	0.0548523206751055		1214	chr18	55321488	55322824	1337	0.059710184655159		1214	chr10	21524908	21527396	2489	0.122859340324409	0.360086697357424
	1215	chr21	38661341	38661692	352	0.0423250564334086		1215	chr18	62506078	62506699	622	0.0565870910698497		1215	chr10	21533291	21535427	2137	0.139563153032165	0.374839491640666
	1216	chr21	43755918	43756244	327	0.0237020316027088		1216	chr18	63236682	63237048	367	0.0760389036251105		1216	chr10	22002658	22004095	1438	0.169316496969582	0.338504269025179
	1217	chr21	44907982	44908326	345	0.012979683972912		1217	chr18	74499275	74499671	397	0.0368044525784805		1217	chr10	22228980	22229703	724	0.0468048054912643	0.0583844621995759
	1218	chr21	45892204	45892530	327	0.0253950338600451		1218	chr18	75071117	75071718	602	0.0270511342411563		1218	chr10	22251522	22253781	2260	0.102877072002997	0.311125802541797
	1219	chr22	17037229	17037555	327	0.012979683972912		1219	chr18	75161542	75162047	506	0.0285714285714286		1219	chr10	22315400	22317155	1756	0.121933864172485	0.270256302758137
	1220	chr22	20086307	20086611	305	0.0232067510548523		1220	chr18	75211769	75212335	567	0.101378127863821		1220	chr10	22320247	22321837	1591	0.104110511059678	0.559636279592259
	1221	chr22	21713798	21714124	327	0.012979683972912		1221	chr18	76448386	76449002	617	0.0565349544072948		1221	chr10	22325098	22326251	1154	0.0393811533052039	0.200434561769852
	1222	chr22	23123163	23123490	328	0.0299097065462754		1222	chr18	76466961	76468388	1428	0.0665911491296671		1222	chr10	22334338	22334976	639	0.0344243792325056	0.0601237842617153
	1223	chr22	29049450	29049799	350	0.012979683972912		1223	chr18	76545647	76546103	457	0.0601237842617153		1223	chr10	22335005	22336723	1719	0.0971388817454195	0.224721915404234
	1224	chr22	29299447	29299780	334	0.018058690744921		1224	chr18	76565160	76566196	1037	0.0460329105963735		1224	chr10	22339958	22341499	1542	0.135196112047699	0.408938212679959
	1225	chr22	29414958	29415515	558	0.0490970654627539		1225	chr18	77054175	77055103	929	0.0866489832007073		1225	chr10	22344821	22345924	1104	0.0560901251853334	0.252047976479378
	1226	chr22	29480690	29481228	539	0.036117381489842		1226	chr18	79964228	79964757	530	0.0512820512820513		1226	chr10	22436518	22437913	1396	0.0614731262679658	0.118812466574756
	1227	chr22	29825554	29825964	411	0.0237020316027088		1227	chr18	80247017	80247571	555	0.0522777540385757		1227	chr10	22713120	22715222	2103	0.221117762474879	0.329609861891593
	1228	chr22	30289952	30290256	305	0.0126582278481013		1228	chr19	70988	71319	332	0.0486295313881521		1228	chr10	23095540	23096441	902	0.072234762979684	0.147052531718709
	1229	chr22	30554802	30555444	643	0.0558690744920993		1229	chr19	344182	344534	353	0.0249240121580547		1229	chr10	23438569	23441072	2504	0.234757423652186	0.498019344314282
	1230	chr22	36564474	36564811	338	0.0237020316027088		1230	chr19	497636	497982	347	0.0618921308576481		1230	chr10	24722913	24723520	608	0.0299097065462754	0.0676131889631523
	1231	chr22	37024355	37024728	374	0.0208803611738149		1231	chr19	566647	567239	593	0.0451218627300799		1231	chr10	24723784	24725105	1322	0.052222333342858	0.0463930298119586
	1232	chr22	37518797	37519194	398	0.0330520393811533		1232	chr19	703358	703685	328	0.025531914893617		1232	chr10	25016876	25017241	366	0.018058690744921	0.0335985853227233
	1233	chr22	37561908	37562234	327	0.018058690744921		1233	chr19	920281	920732	452	0.0282935455349248		1233	chr10	26391631	26392392	762	0.0299097065462754	0.0468611847922193
	1234	chr22	37774141	37774468	328	0.036117381489842		1234	chr19	940628	941356	729	0.0433527098970973		1234	chr10	26437805	26440570	2766	0.11087378918193	0.340772751337682
	1235	chr22	38570043	38570418	376	0.036117381489842		1235	chr19	952860	953524	665	0.0562839459391183		1235	chr10	26697011	26698313	1303	0.164641493080359	0.507856511304787
	1236	chr22	38570456	38570782	327	0.0330520393811533		1236	chr19	984074	984800	727	0.150947194160694		1236	chr10	26859583	26861097	1515	0.114311782279751	0.355445190661625
	1237	chr22	38843402	38843728	327	0.0299097065462754		1237	chr19	1029393	1029750	358	0.094606542882405		1237	chr10	27099759	27101165	1407	0.0771962993653424	0.195462229137944
	1238	chr22	39487741	39488667	927	0.0585470818133618		1238	chr19	1037883	1038347	465	0.025531914893617		1238	chr10	27153700	27156454	2755	0.0996172687817686	0.386336700716745
	1239	chr22	40261835	40262217	383	0.0402844053299807		1239	chr19	1038492	1039106	615	0.0786914235190097		1239	chr10	27239738	27243294	3557	0.0900108898223022	0.229502094872601
	1240	chr22	41526863	41527189	327	0.012979683972912		1240	chr19	1074491	1075309	819	0.0475800794949731		1240	chr10	27252464	27253173	710	0.0648678616897321	0.192145369914996
	1241	chr22	42331019	42331417	399	0.0417607223476298		1241	chr19	1180070	1180585	516	0.0680813439434129		1241	chr10	27258537	27259459	923	0.0485327313769752	0.0814006487520794
	1242	chr22	42338315	42338782	468	0.0304740406320542		1242	chr19	1241535	1242223	689	0.0770343376359517		1242	chr10	27504088	27505883	1796	0.108620818292362	0.285511651469098
	1243	chr22	42500173	42500534	362	0.018058690744921		1243	chr19	1401233	1401655	423	0.102564102564103		1243	chr10	27742169	27743461	1293	0.047846561451299	0.079549797231382
	1244	chr22	42662171	42662501	331	0.0163656884875846		1244	chr19	1490200	1491566	1367	0.124394045670641		1244	chr10	28302201	28303933	1733	0.186155241877875	0.511143002265526
	1245	chr22	45922859	45923268	410	0.0304740406320542		1245	chr19	1855283	1856046	764	0.0760389036251105		1245	chr10	28531698	28534799	3102	0.23298504951218	0.401861870093712
	1246	chr22	45931152	45931478	327	0.012979683972912		1246	chr19	2055996	2056437	442	0.0353669319186561		1246	chr10	28676845	28678648	1804	0.110287627828417	0.38597416279001
	1247	chr22	46288649	46289119	471	0.0141083521444695		1247	chr19	2168353	2169296	944	0.0486865054730058		1247	chr10	29409368	29410267	900	0.0276523702031603	0.0783608663285846
	1248	chr22	47445085	47445411	327	0.018058690744921		1248	chr19	2273534	2274240	707	0.0372462704817804		1248	chr10	29734410	29737490	3081	0.196781946389056	0.402058591933867
	1249	chr22	49787374	49787961	588	0.0490970654627539		1249	chr19	2610957	2611387	431	0.0680813439434129		1249	chr10	30058821	30059774	954	0.148984198645598	0.0961284496867769
	1250	chr22	49823409	49823821	413	0.0485327313769752		1250	chr19	2621517	2621997	481	0.060790273556231		1250	chr10	30348648	30349511	864	0.0443347525025955	0.141636499963719
	1251	chr22	50176963	50177838	876	0.0669942344264429		1251	chr19	3035314	3036611	1298	0.0865965777924692		1251	chr10	30432995	30435966	2972	0.0898065072244288	0.475501143512882
	1252	chr22	50446960	50447483	524	0.0558690744920993		1252	chr19	3062401	3063002	602	0.0503978779840849		1252	chr10	30784679	30785512	834	0.0733634311512415	0.125830760093416
	1253	chr22	50721838	50722445	608	0.051492905741127		1253	chr19	3093910	3094447	538	0.17683465959328		1253	chr10	31031204	31032909	1706	0.101054296717496	0.237736193862386
	1254	chr22	50730670	50731180	511	0.0423250564334086		1254	chr19	3165240	3166516	1277	0.0326601253967358		1254	chr10	31133558	31134817	1260	0.0549832842815098	0.136414233846369
	1255	chr3	10293	10680	388	0.077313769751693		1255	chr19	3762473	3763085	613	0.0743831614704689		1255	chr10	31318019	31321163	3145	0.10586820140139	0.333783213607131
	1256	chr3	1879422	1879729	308	0.0330520393811533		1256	chr19	4061241	4061695	455	0.0627763041556145		1256	chr10	31603128	31603815	688	0.0237020316027088	0.183023872679045
	1257	chr3	6861395	6861931	537	0.0548789102557997		1257	chr19	6199124	6199698	575	0.136495126297034		1257	chr10	31759388	31760686	1299	0.0570755271086728	0.115525169376967
	1258	chr3	8767572	8768086	515	0.0237020316027088		1258	chr19	6273771	6274278	508	0.0741641337386018		1258	chr10	31927722	31929684	1963	0.101019373089122	0.427094671041846
	1259	chr3	9815951	9816277	327	0.0237020316027088		1259	chr19	6753391	6753806	416	0.0654288240495137		1259	chr10	32054945	32057116	2172	0.143174970553032	0.381583127071021
	1260	chr3	10815969	10816295	327	0.0237020316027088		1260	chr19	7348740	7350608	1869	0.141803391033032		1260	chr10	32345811	32348072	2262	0.116955262832052	0.443060314593697
	1261	chr3	10881767	10882093	327	0.018058690744921		1261	chr19	7361881	7362484	604	0.264437689969605		1261	chr10	32445538	32446770	1233	0.129232505643341	0.189105587491501
	1262	chr3	11995054	11995473	420	0.0423250564334086		1262	chr19	7676592	7677233	642	0.0267477203647416		1262	chr10	32957195	32959069	1875	0.123896333971483	0.292196162849134
	1263	chr3	13478080	13478384	305	0.0260196905766526		1263	chr19	7920821	7921418	598	0.0486295313881521		1263	chr10	35089612	35090861	1250	0.0850100643547225	0.349695645513694
	1264	chr3	32818078	32818644	567	0.054176072234763		1264	chr19	8269031	8269561	531	0.0324386789537193		1264	chr10	35126324	35128267	1944	0.157517469751376	0.339169145845595
	1265	chr3	36748130	36748490	361	0.0299097065462754		1265	chr19	8498865	8499462	598	0.0495137046861185		1265	chr10	35335488	35338000	2513	0.148427801748086	0.416840948242269
	1266	chr3	37998740	37999066	327	0.036117381489842		1266	chr19	8564578	8565308	731	0.023568996422995		1266	chr10	37857201	37858360	1160	0.0934401520130297	0.414988215501788
	1267	chr3	38474892	38475282	391	0.0237020316027088		1267	chr19	8567622	8570444	2823	0.0883358998546086		1267	chr10	37975665	37976952	1288	0.193834868385544	0.461627685105308
	1268	chr3	39395998	39396327	330	0.0237020316027088		1268	chr19	9406781	9407416	636	0.0881152596486419		1268	chr10	38009952	38011797	1846	0.146035533204433	0.313501514381925
	1269	chr3	39467262	39467677	416	0.018058690744921		1269	chr19	10292429	10292778	350	0.0389036251105217		1269	chr10	38094010	38094929	920	0.0412178186701717	0.186893810518169
	1270	chr3	42685800	42686168	369	0.0152370203160271		1270	chr19	11293648	11294004	357	0.035258358662614		1270	chr10	38355843	38356948	1106	0.0237020316027088	0.0907946541108683
	1271	chr3	43080833	43081159	327	0.0299097065462754		1271	chr19	11317545	11318712	1168	0.0887231623842042		1271	chr10	38402290	38403797	1508	0.0857787810383747	0.210242166735197
	1272	chr3	47425497	47425823	327	0.0299097065462754		1272	chr19	11324137	11324524	388	0.0382978723404255		1272	chr10	42552091	42553289	1199	0.0976297968397291	0.181756468036732
	1273	chr3	48465979	48466436	458	0.0490970654627539		1273	chr19	12365138	12365756	619	0.058909322519007		1273	chr10	42637763	42639101	1339	0.101132478021926	0.304077946997976
	1274	chr3	48657075	48657455	381	0.0299097065462754		1274	chr19	12490857	12491221	365	0.0206686930091185		1274	chr10	42782268	42783301	1034	0.0502253367748982	0.0691600891160686
	1275	chr3	49277002	49277328	327	0.0191873589164786		1275	chr19	12785979	12786724	746	0.0716180371352785		1275	chr10	43104822	43105757	936	0.0733634311512415	0.145255160588983
	1276	chr3	49657577	49658233	657	0.0349970473659647		1276	chr19	12806390	12806924	535	0.0808481076272712		1276	chr10	43137689	43140370	2682	0.135287389712769	0.268352239592152
	1277	chr3	49660464	49660790	327	0.018058690744921		1277	chr19	12885590	12886023	434	0.0380194518125553		1277	chr10	43202033	43203006	974	0.0485327313769752	0.149592984662684
	1278	chr3	50364480	50364811	332	0.018058690744921		1278	chr19	12919117	12919598	482	0.0468611847922193		1278	chr10	43361918	43362900	983	0.0675938890000095	0.100438592955101
	1279	chr3	51393614	51393931	318	0.0393811533052039		1279	chr19	13116568	13117259	692	0.0539345711759505		1279	chr10	43396147	43398022	1876	0.0695035764970331	0.352072701082239
	1280	chr3	51662440	51663111	672	0.0385132217682151		1280	chr19	13162574	13163455	882	0.0866503269291237		1280	chr10	43406569	43410208	3640	0.160113724033489	0.345608561162486
	1281	chr3	51712727	51713105	379	0.036117381489842		1281	chr19	13167249	13168731	1483	0.123678107170404		1281	chr10	43420105	43421275	1171	0.0976901194705578	0.209386749225341
	1282	chr3	51956290	51956739	450	0.0490970654627539		1282	chr19	13833719	13834079	361	0.0238726790450928		1282	chr10	43436133	43437833	1701	0.118852647687262	0.240031550743216
	1283	chr3	53960046	53960350	305	0.0471167369901547		1283	chr19	13835651	13837164	1514	0.0233206754116512		1283	chr10	43455213	43456335	1123	0.10665914221219	0.16647558848586
	1284	chr3	55470092	55470420	329	0.036117381489842		1284	chr19	13850416	13851016	601	0.0796320334104633		1284	chr10	43606322	43607025	704	0.018058690744921	0.0683312774288563
	1285	chr3	56060686	56061012	327	0.018058690744921		1285	chr19	14089567	14089978	412	0.0583554376657825		1285	chr10	43648273	43649156	884	0.0699774266365688	0.0981445798026869
	1286	chr3	57164190	57164558	369	0.0237020316027088		1286	chr19	14127531	14127920	390	0.0318302387267905		1286	chr10	44959154	44960153	1000	0.0526866588564734	0.279375650028621
	1287	chr3	60229079	60229467	389	0.040084388185654		1287	chr19	14440074	14440735	662	0.0906016947102787		1287	chr10	45000701	45001675	975	0.106996869572948	0.226047369114134
	1288	chr3	62373452	62373778	327	0.012979683972912		1288	chr19	15432093	15432496	404	0.0407294832826748		1288	chr10	45373478	45376301	2824	0.115748413356065	0.374397942483049
	1289	chr3	64687557	64687883	327	0.018058690744921		1289	chr19	15640662	15642841	2180	0.0440716045998511		1289	chr10	45418875	45419585	711	0.0611215088277408	0.0973711297262288
	1290	chr3	69119153	69119457	305	0.0323488045007032		1290	chr19	16147737	16148159	423	0.0225469565895098		1290	chr10	45462557	45463835	1279	0.0331695097675039	0.0843579262508096
	1291	chr3	73624054	73624422	369	0.036117381489842		1291	chr19	16149292	16150271	980	0.0461164905038713		1291	chr10	45593608	45595141	1534	0.184488829201233	0.376473196649279
	1292	chr3	86978306	86978686	381	0.0152370203160271		1292	chr19	16182414	16182949	536	0.145888594164456		1292	chr10	45671855	45673255	1401	0.124526149860464	0.266831139024829
	1293	chr3	86990556	86991061	506	0.0423250564334086		1293	chr19	16366914	16367338	425	0.0516717325227964		1293	chr10	45726700	45728003	1304	0.0733634311512415	0.187391796269272
	1294	chr3	97972076	97972844	769	0.0439569423410896		1294	chr19	16449677	16450008	332	0.0415561450044209		1294	chr10	45971767	45973108	1342	0.121023071818854	0.318391879580434
	1295	chr3	100748144	100748624	481	0.0471167369901547		1295	chr19	17108949	17110635	1687	0.123069935689158		1295	chr10	46019513	46023834	4322	0.0652190822705438	0.234972144509929
	1296	chr3	101827557	101827904	348	0.02313769751693		1296	chr19	17292081	17292426	346	0.0442086648983201		1296	chr10	46029123	46030841	1719	0.0758632485959114	0.490309568152562
	1297	chr3	114350887	114351232	346	0.0214446952595937		1297	chr19	17334369	17334815	447	0.0574712643678161		1297	chr10	46105609	46107068	1460	0.0859649081032342	0.225191682858594
	1298	chr3	114565135	114565439	305	0.0267229254571027		1298	chr19	17751331	17751929	599	0.0570031093875555		1298	chr10	46282487	46283250	764	0.0852144469525959	0.0327144120247569
	1299	chr3	115054910	115055434	525	0.036117381489842		1299	chr19	18002922	18003308	387	0.0380194518125553		1299	chr10	46284406	46285531	1126	0.122798620834167	0.319797956995316
	1300	chr3	119809814	119810118	305	0.0393811533052039		1300	chr19	18097641	18098400	760	0.111683449834587		1300	chr10	47384137	47385135	999	0.0609480812641084	0.115718935014606
	1301	chr3	123447374	123447833	460	0.018058690744921		1301	chr19	18117884	18118489	606	0.0577209291075762		1301	chr10	48305873	48307608	1736	0.180885345728047	0.274402511159665
	1302	chr3	123449213	123449546	334	0.0237020316027088		1302	chr19	18224215	18224634	420	0.0340425531914894		1302	chr10	48684606	48686143	1538	0.117945823927765	0.217537268307628
	1303	chr3	127547855	127548430	576	0.0553047404063205		1303	chr19	18478475	18478863	389	0.0415561450044209		1303	chr10	49190149	49190707	559	0.0225733634311512	0.0486295313881521
	1304	chr3	128154431	128154777	347	0.029535864978903		1304	chr19	18700676	18701057	382	0.0433244916003537		1304	chr10	49538225	49540191	1967	0.0857696532718678	0.2256060887022
	1305	chr3	128486976	128487351	376	0.036117381489842		1305	chr19	19138088	19138701	614	0.0911260175383433		1305	chr10	49941440	49942753	1314	0.0988751416788106	0.148296017995211
	1306	chr3	128487752	128488078	327	0.0237020316027088		1306	chr19	19459985	19460421	437	0.0346504559270517		1306	chr10	50067383	50068690	1308	0.0694341260996974	0.198252615567362
	1307	chr3	128489357	128489840	484	0.0423250564334086		1307	chr19	19618323	19618720	398	0.046944764699717		1307	chr10	50622419	50625657	3239	0.115453149952536	0.312034969188307
	1308	chr3	128497503	128498051	549	0.031038374717833		1308	chr19	20052046	20052373	328	0.0261398176291793		1308	chr10	51698612	51700360	1749	0.0631268394433809	0.1362771735479
	1309	chr3	128845681	128846294	614	0.0485327313769752		1309	chr19	20077773	20078941	1169	0.0755707486448499		1309	chr10	58266076	58269831	3756	0.127773253580466	0.403078481801886
	1310	chr3	129305632	129306009	378	0.0349887133182844		1310	chr19	20423429	20424677	1249	0.101599574306838		1310	chr10	58334611	58336594	1984	0.120749635683059	0.427090639856597
	1311	chr3	129586050	129586425	376	0.0237020316027088		1311	chr19	20660859	20661472	614	0.0638838051163803		1311	chr10	58384501	58386103	1603	0.0950676724671639	0.246469622331691
	1312	chr3	129605956	129606722	767	0.033725112946189		1312	chr19	20999683	21000303	621	0.0274093722369584		1312	chr10	58512695	58513696	1002	0.0299097065462754	0.0839964633068081
	1313	chr3	129606790	129607116	327	0.012979683972912		1313	chr19	21358720	21359591	872	0.144039355117858		1313	chr10	59905876	59906717	842	0.032340470453023	0.131328759281804
	1314	chr3	129827861	129828190	330	0.0569620253164557		1314	chr19	21463554	21463960	407	0.0742705570291777		1314	chr10	60778074	60779271	1198	0.0349887133182844	0.0877008538050358
	1315	chr3	134795164	134795490	327	0.0225733634311512		1315	chr19	22052374	22053002	629	0.108727516064273		1315	chr10	61902796	61904101	1306	0.0634871877906995	0.186757287711066
	1316	chr3	136149237	136149683	447	0.0203160270880361		1316	chr19	22633601	22634818	1218	0.0745484400656814		1316	chr10	62268426	62269189	764	0.0558690744920993	0.187836301629405
	1317	chr3	137765079	137765474	396	0.0276523702031603		1317	chr19	23249706	23250430	725	0.0699061271328329		1317	chr10	62804152	62805797	1646	0.142949157546837	0.399654661796995
	1318	chr3	143122045	143122378	334	0.0417607223476298		1318	chr19	23394786	23395553	768	0.120304811353968		1318	chr10	62815564	62818834	3271	0.129891689128909	0.459393064748898
	1319	chr3	146161103	146161429	327	0.018058690744921		1319	chr19	23758457	23758888	432	0.0442086648983201		1319	chr10	63133116	63134707	1592	0.120823054674528	0.365641401884982
	1320	chr3	147388018	147388886	869	0.018058690744921		1320	chr19	33193998	33194367	370	0.0698496905393457		1320	chr10	63264687	63269656	4970	0.0375278198448756	0.250420721367163
	1321	chr3	147409970	147410987	1018	0.0546792899708864		1321	chr19	33226521	33227336	816	0.0818997094859164		1321	chr10	63464765	63466634	1870	0.113712524565598	0.412724570611585
	1322	chr3	149965000	149965407	408	0.0548523206751055		1322	chr19	33293142	33293694	553	0.0164133738601824		1322	chr10	63520846	63522408	1563	0.0902930568651916	0.394847070268934
	1323	chr3	149965909	149966500	592	0.018058690744921		1323	chr19	33299455	33300140	686	0.0450928381962865		1323	chr10	63629763	63631042	1280	0.0671557562076749	0.204219038481694
	1324	chr3	159763011	159763789	779	0.0293453724604966		1324	chr19	33618148	33618926	779	0.149544072948328		1324	chr10	67764065	67764732	668	0.031038374717833	0.0600700351250608
	1325	chr3	159764647	159764991	345	0.018058690744921		1325	chr19	33797408	33797760	353	0.0194528875379939		1325	chr10	67849424	67849997	574	0.0727990970654628	0.0657894807564653
	1326	chr3	164244258	164244584	327	0.0203160270880361		1326	chr19	34358987	34359768	782	0.139341949319939		1326	chr10	67883735	67886264	2530	0.117658497712502	0.301315510119619
	1327	chr3	166434883	166435348	466	0.0237020316027088		1327	chr19	35430872	35431231	360	0.0618921308576481		1327	chr10	68074263	68075682	1420	0.112041349575995	0.312811106721598
	1328	chr3	169662936	169663294	359	0.0282167042889391		1328	chr19	35612589	35613081	493	0.165340406719717		1328	chr10	68230964	68231994	1031	0.0806037342883358	0.193969078121683
	1329	chr3	170908700	170909043	344	0.0203160270880361		1329	chr19	35904492	35905780	1289	0.0617271210081188		1329	chr10	68330842	68334202	3361	0.13781816219168	0.394017721090355
	1330	chr3	183971696	183972022	327	0.0203160270880361		1330	chr19	35959074	35959471	398	0.0548187444739169		1330	chr10	68406253	68407580	1328	0.128198686871573	0.525734280393121
	1331	chr3	184233082	184233425	344	0.0299097065462754		1331	chr19	36378655	36379515	861	0.183608125794479		1331	chr10	68471421	68472206	786	0.0485327313769752	0.122791246415604
	1332	chr3	186789067	186789465	399	0.036117381489842		1332	chr19	37506350	37507236	887	0.114615196493406		1332	chr10	68526881	68528321	1441	0.104401805869074	0.315518450734885
	1333	chr3	187199479	187199810	332	0.0299097065462754		1333	chr19	37779270	37780013	744	0.0973722047089619		1333	chr10	68720592	68722012	1421	0.135839024297321	0.521037143340885
	1334	chr3	190403172	190403476	305	0.0260196905766526		1334	chr19	38315359	38316515	1157	0.120635906035759		1334	chr10	68900415	68901950	1536	0.097707581284745	0.441128033130968
	1335	chr3	193701939	193702302	364	0.0471167369901547		1335	chr19	38362135	38362664	530	0.0183195869916339		1335	chr10	68955340	68957249	1910	0.075980718982262	0.335909529453183
	1336	chr3	193926002	193926306	305	0.0330520393811533		1336	chr19	38417860	38418280	421	0.0626139817629179		1336	chr10	68988547	68989508	962	0.0987231445234988	0.229944719012951
	1337	chr3	194315583	194315919	337	0.0479683972911964		1337	chr19	39397973	39399013	1041	0.0877288033560961		1337	chr10	69087186	69092398	5213	0.0375103580306883	0.209250226418238
	1338	chr3	195885762	195886088	327	0.012979683972912		1338	chr19	39402174	39402638	465	0.0389036251105217		1338	chr10	69123399	69125229	1831	0.0904752153359177	0.321044399474333
	1339	chr3	196193886	196194190	305	0.0140646976090014		1339	chr19	39444747	39446278	1532	0.250115963762332		1339	chr10	69179791	69180842	1052	0.116252821670429	0.202285144544866
	1340	chr3	197456374	197456786	413	0.0598194130925508		1340	chr19	39737154	39737511	358	0.0291777188328912		1340	chr10	69317846	69319862	2017	0.18149293748988	0.47596902974746
	1341	chr4	10134	10467	334	0.0693865029700959		1341	chr19	40433842	40434338	497	0.0486295313881521		1341	chr10	69408961	69409396	436	0.0203160270880361	0.0539345711759505
	1342	chr4	1765770	1766096	327	0.0237020316027088		1342	chr19	40529278	40529710	433	0.0512820512820513		1342	chr10	70145244	70147198	1955	0.0585212859514943	0.360417523293532
	1343	chr4	3249192	3249517	326	0.0471167369901547		1343	chr19	40580192	40580700	509	0.112290008841733		1343	chr10	70169599	70171267	1669	0.082483260469945	0.171200675089156
	1344	chr4	3766571	3767548	978	0.0253950338600451		1344	chr19	41135623	41135960	338	0.0328267477203647		1344	chr10	70232579	70233754	1176	0.0675938890000095	0.213448571482321
	1345	chr4	4859668	4860416	749	0.0248306997742664		1345	chr19	41341917	41342264	348	0.0327144120247569		1345	chr10	70382119	70382889	771	0.0886004514672686	0.0712595303937931
	1346	chr4	8237681	8238007	327	0.018058690744921		1346	chr19	41623076	41623726	651	0.0592396109637489		1346	chr10	70403871	70405889	2019	0.0829134560740127	0.454778432621426
	1347	chr4	8867391	8867963	573	0.0163656884875846		1347	chr19	41624251	41625978	1728	0.0958231545905794		1347	chr10	70815616	70816861	1246	0.101974613697047	0.217621116960809
	1348	chr4	12562461	12562765	305	0.0260196905766526		1348	chr19	41706642	41707112	471	0.0839964633068081		1348	chr10	70887872	70888901	1030	0.0299097065462754	0.082367864466177
	1349	chr4	16502479	16502805	327	0.0152370203160271		1349	chr19	41785711	41786042	332	0.0353669319186561		1349	chr10	71377095	71377669	575	0.018058690744921	0.137298138398652
	1350	chr4	17511456	17511840	385	0.036117381489842		1350	chr19	41801652	41802187	536	0.0361970873342847		1350	chr10	71769156	71774852	5697	0.118934797585825	0.48774062816616
	1351	chr4	19859980	19860284	305	0.040084388185654		1351	chr19	41993884	41994300	417	0.0300618921308576		1351	chr10	71850112	71851591	1480	0.138117791048757	0.50804973945106
	1352	chr4	21799153	21799479	327	0.018058690744921		1352	chr19	42132189	42133532	1344	0.034262118414723		1352	chr10	72215385	72217034	1650	0.0781424122067606	0.462541151682751
	1353	chr4	22121896	22122222	327	0.0237020316027088		1353	chr19	42198802	42199175	374	0.0477453580901857		1353	chr10	72273085	72275264	2180	0.0931190927476323	0.168078925232263
	1354	chr4	41856735	41857431	697	0.0237020316027088		1354	chr19	42219876	42220768	893	0.149233671684149		1354	chr10	72319010	72320308	1299	0.0248306997742664	0.146168358420743
	1355	chr4	42151690	42152190	501	0.0277476164623634		1355	chr19	42269752	42270079	328	0.027355623100304		1355	chr10	72353699	72355501	1803	0.0778689760709648	0.247628991209329
	1356	chr4	45272413	45272721	309	0.0323488045007032		1356	chr19	43674143	43675018	876	0.0310030395136778		1356	chr10	72625225	72626645	1421	0.051492905741127	0.19607040061919
	1357	chr4	49102560	49102906	347	0.0383747178329571		1357	chr19	43700655	43701286	632	0.044264832746124		1357	chr10	72691804	72693206	1403	0.124465430370222	0.336046321005969
	1358	chr4	49107976	49108366	391	0.0383747178329571		1358	chr19	43827009	43827831	823	0.0994157468845657		1358	chr10	73095472	73097507	2036	0.0928797865213844	0.288437754468569
	1359	chr4	49145476	49145802	327	0.031038374717833		1359	chr19	44051213	44052448	1236	0.0791074418367155		1359	chr10	73167247	73168819	1573	0.117302911678144	0.24406246724662
	1360	chr4	49149372	49149991	620	0.0518619849955393		1360	chr19	44624253	44624591	339	0.0565349544072948		1360	chr10	73246540	73247688	1149	0.0714223917605636	0.35486174378324
	1361	chr4	49513464	49513997	534	0.0253950338600451		1361	chr19	45443155	45444099	945	0.0716465241777054		1361	chr10	73252119	73253157	1039	0.0828134475018494	0.216598002144591
	1362	chr4	50555882	50556388	507	0.0787623066104079		1362	chr19	45485511	45485919	409	0.0707338638373121		1362	chr10	73412981	73414551	1571	0.153107567950269	0.365667738961943
	1363	chr4	58542967	58543293	327	0.0237020316027088		1363	chr19	45995396	45995830	435	0.0822281167108753		1363	chr10	73494993	73496547	1555	0.115522997209285	0.282277565916597
	1364	chr4	79964561	79964865	305	0.0471167369901547		1364	chr19	46660588	46661289	702	0.0721450474201758		1364	chr10	73625323	73626568	1246	0.0451467268623025	0.118536733503718
	1365	chr4	101790696	101791110	415	0.0225733634311512		1365	chr19	47313886	47316212	2327	0.0847717946030492		1365	chr10	73730013	73731063	1051	0.0788154857717963	0.150284736051427
	1366	chr4	108168759	108169117	359	0.0237020316027088		1366	chr19	47515634	47516147	514	0.0428834799341036		1366	chr10	73743780	73745017	1238	0.0611814345991561	0.173744890472697
	1367	chr4	112514734	112515121	388	0.018058690744921		1367	chr19	47600141	47600981	841	0.213969938107869		1367	chr10	73772036	73773554	1519	0.154196947039905	0.292391809706557
	1368	chr4	125316541	125317015	475	0.0338600451467269		1368	chr19	48110304	48111058	755	0.120386510041682		1368	chr10	73781617	73782559	943	0.104349023567099	0.290898121198928
	1369	chr4	139017005	139017326	322	0.0393811533052039		1369	chr19	48244461	48244792	332	0.0274093722369584		1369	chr10	73785077	73786814	1738	0.141043835503361	0.462845909287582
	1370	chr4	139841925	139842238	314	0.0189873417721519		1370	chr19	48259667	48260401	735	0.247216735331189		1370	chr10	73810750	73812067	1318	0.0804303067247034	0.434053034273137
	1371	chr4	140755917	140756493	577	0.0253950338600451		1371	chr19	48271396	48271965	570	0.0170212765957447		1371	chr10	73873068	73875318	2251	0.132982430240052	0.498212034969188
	1372	chr4	145760964	145761338	375	0.036117381489842		1372	chr19	48291004	48291335	332	0.0442086648983201		1372	chr10	73910730	73912352	1623	0.0554694370628594	0.273133494043252
	1373	chr4	145762843	145763176	334	0.0299097065462754		1373	chr19	48325757	48326424	668	0.0340425531914894		1373	chr10	73997339	73999464	2126	0.108789880402447	0.329221793124948
	1374	chr4	146521090	146521416	327	0.0237020316027088		1374	chr19	48330040	48330481	442	0.0548187444739169		1374	chr10	74150212	74152175	1964	0.167832242763665	0.38660974633095
	1375	chr4	146639834	146640487	654	0.0299097065462754		1375	chr19	48588902	48589244	343	0.0318302387267905		1375	chr10	74175852	74177445	1594	0.0701421232931077	0.231022657948557
	1376	chr4	148443947	148444379	433	0.018058690744921		1376	chr19	48634763	48635147	385	0.0495137046861185		1376	chr10	74824827	74826925	2099	0.156845189905166	0.409159121631609
	1377	chr4	158834277	158834603	327	0.0299097065462754		1377	chr19	48738798	48739531	734	0.0548187444739169		1377	chr10	75110899	75112698	1800	0.0807819241649284	0.265616677282121
	1378	chr4	162391836	162392162	327	0.012979683972912		1378	chr19	48962092	48963197	1106	0.0649047699671324		1378	chr10	75209776	75211658	1883	0.143960752191458	0.281090784979266
	1379	chr4	173528761	173529212	452	0.0447816162020237		1379	chr19	49150210	49150751	542	0.0300618921308576		1379	chr10	75234012	75236226	2215	0.135408828693253	0.339693468673659
	1380	chr4	173538510	173538915	406	0.0393811533052039		1380	chr19	49765915	49766394	480	0.0804597701149425		1380	chr10	75399789	75400314	526	0.0253164556962025	0.0645446507515473
	1381	chr4	182799674	182800422	749	0.101431710019589		1381	chr19	49868981	49870377	1397	0.287278923082298		1381	chr10	75400705	75402391	1687	0.0597797271512161	0.169791641471759
	1382	chr4	187913321	187913686	366	0.018058690744921		1382	chr19	51108128	51109106	979	0.225883165501654		1382	chr10	75407928	75410016	2089	0.0885738618865744	0.269484196410095
	1383	chr4	190122223	190123083	861	0.0523044832414207		1383	chr19	51123667	51123994	328	0.0170212765957447		1383	chr10	75431155	75432346	1192	0.104062887930077	0.161862300086805
	1384	chr5	543767	544103	337	0.018058690744921		1384	chr19	51393900	51394861	962	0.0795755968169761		1384	chr10	78028813	78030147	1335	0.104131941467999	0.240639990970145
	1385	chr5	1075310	1075780	471	0.0237020316027088		1385	chr19	51416905	51417712	808	0.0922878051271301		1385	chr10	78033704	78034515	812	0.0744920993227991	0.0803511968589005
	1386	chr5	1111183	1111624	442	0.036117381489842		1386	chr19	51629405	51629736	332	0.0433244916003537		1386	chr10	78302636	78303614	979	0.0619287208744877	0.143321804143521
	1387	chr5	1879424	1879941	518	0.018058690744921		1387	chr19	51630305	51630893	589	0.0442086648983201		1387	chr10	79066845	79071359	4515	0.0994351103110425	0.476800528891505
	1388	chr5	1886986	1887455	470	0.036117381489842		1388	chr19	51645064	51645967	904	0.0752111669206313		1388	chr10	79242032	79244852	2821	0.111181752086687	0.312119086587172
	1389	chr5	2749441	2749990	550	0.0423250564334086		1389	chr19	51688968	51690375	1408	0.102290250712848		1389	chr10	79347155	79349540	2386	0.143270613671648	0.474503828282258
	1390	chr5	3179519	3179909	391	0.0464135021097046		1390	chr19	51702780	51703353	574	0.0344827586206897		1390	chr10	79444351	79446076	1726	0.189780155759383	0.284901867513753
	1391	chr5	3186859	3187287	429	0.0339509259523832		1391	chr19	51760822	51765413	4592	0.098394244542447		1391	chr10	79825397	79827403	2007	0.0485327313769752	0.160508090588795
	1392	chr5	3595601	3595986	386	0.036117381489842		1392	chr19	51887416	51888098	683	0.0645446507515473		1392	chr10	80078391	80079613	1223	0.113287488133904	0.279405480799465
	1393	chr5	3689887	3690213	327	0.0237020316027088		1393	chr19	52369521	52370185	665	0.0917070457055784		1393	chr10	80203354	80206094	2741	0.193426103189797	0.413413365797812
	1394	chr5	3842908	3843234	327	0.0471167369901547		1394	chr19	52689873	52690981	1109	0.133789932249213		1394	chr10	80408037	80408999	963	0.127539503386005	0.126162123520891
	1395	chr5	4627816	4628149	334	0.012979683972912		1395	chr19	52821050	52821944	895	0.0785543632205408		1395	chr10	80453551	80456078	2528	0.126119143545637	0.41167216251589
	1396	chr5	6448674	6449416	743	0.0938131998615754		1396	chr19	52857056	52858218	1163	0.110992773428577		1396	chr10	80535659	80536491	833	0.059003073279297	0.0793283507883655
	1397	chr5	7396182	7396680	499	0.036117381489842		1397	chr19	52962307	52963465	1159	0.203501218761674		1397	chr10	84139027	84140423	1397	0.0956451029135831	0.161889174655132
	1398	chr5	11384868	11385381	514	0.0318932098941814		1398	chr19	53192791	53193437	647	0.0534390041359961		1398	chr10	84328354	84329378	1025	0.110045146726862	0.358152265929228
	1399	chr5	15936752	15937097	346	0.0237020316027088		1399	chr19	53254389	53254899	511	0.1105216622458		1399	chr10	86520580	86522547	1968	0.107413571956961	0.626917298890887
	1400	chr5	25190616	25190942	327	0.018058690744921		1400	chr19	53467131	53468084	954	0.090628569278606		1400	chr10	86755912	86757334	1423	0.0803822867356885	0.163548141757973
	1401	chr5	37232157	37232475	319	0.0182841068917018		1401	chr19	53554186	53554893	708	0.0866489832007073		1401	chr10	87093815	87095969	2155	0.114650303359336	0.387496875831432
	1402	chr5	38444545	38444859	315	0.0618846694796062		1402	chr19	53821372	53823117	1746	0.110967780080032		1402	chr10	87341713	87343260	1548	0.10987052858499	0.177030575196386
	1403	chr5	49658648	49658982	335	0.0417607223476298		1403	chr19	54095754	54096127	374	0.0645446507515473		1403	chr10	87504480	87505336	857	0.0434537246049661	0.0512820512820513
	1404	chr5	51383188	51383721	534	0.0553047404063205		1404	chr19	54100345	54100799	455	0.0474164133738602		1404	chr10	87659654	87660459	806	0.0344243792325056	0.0698236222080683
	1405	chr5	51398028	51398332	305	0.019690576652602		1405	chr19	54102431	54103359	929	0.158296582361146		1405	chr10	87817698	87819015	1318	0.0648984198645598	0.199965063061175
	1406	chr5	52078159	52078463	305	0.019690576652602		1406	chr19	54207084	54208073	990	0.0571678504914015		1406	chr10	87861527	87868151	6625	0.168691046534147	0.37406792278399
	1407	chr5	53479301	53479797	497	0.012979683972912		1407	chr19	54242296	54242801	506	0.0822281167108753		1407	chr10	88582603	88583606	1004	0.075980718982262	0.291506561425857
	1408	chr5	53480294	53480889	596	0.0620767494356659		1408	chr19	54593422	54594859	1438	0.167084566204155		1408	chr10	88879932	88881202	1271	0.0694130925507901	0.346685425115359
	1409	chr5	55220438	55220764	327	0.02313769751693		1409	chr19	54873958	54877987	4030	0.186232964883002		1409	chr10	88990411	88992526	2116	0.114159388265026	0.293662439297069
	1410	chr5	61332188	61332717	530	0.0458757576046201		1410	chr19	55062811	55063201	391	0.0553191489361702		1410	chr10	89301320	89304088	2769	0.0479683972911964	0.284434250024859
	1411	chr5	63961125	63961597	473	0.037749267397523		1411	chr19	55254090	55254814	725	0.0734154082650047		1411	chr10	89327475	89329632	2158	0.0423250564334086	0.122239242782163
	1412	chr5	64506380	64506951	572	0.0479683972911964		1412	chr19	55353746	55354508	763	0.0559797258256539		1412	chr10	89413890	89416173	2284	0.1728763259073	0.30114969403304
	1413	chr5	66158624	66158991	368	0.0344243792325056		1413	chr19	55648054	55648436	383	0.0371352785145889		1413	chr10	89644354	89645318	965	0.0344243792325056	0.0653199820477884
	1414	chr5	67166345	67166733	389	0.036117381489842		1414	chr19	56477608	56478363	756	0.0981432360742706		1414	chr10	89700989	89701985	997	0.15293453724605	0.233177460837035
	1415	chr5	72460260	72460780	521	0.0299097065462754		1415	chr19	56507417	56508386	970	0.181203120674874		1415	chr10	90857080	90858422	1343	0.0801354401805869	0.10491428356432
	1416	chr5	73419315	73419619	305	0.0323488045007032		1416	chr19	56671624	56671987	364	0.0344827586206897		1416	chr10	90871707	90872332	626	0.129232505643341	0.123786680426446
	1417	chr5	73625758	73626398	641	0.0237020316027088		1417	chr19	57363452	57363989	538	0.0785266824151637		1417	chr10	91162310	91164204	1895	0.117519993777244	0.290455497058579
	1418	chr5	77630225	77630649	425	0.0417607223476298		1418	chr19	57435250	57435748	499	0.0749069468071669		1418	chr10	91220409	91221403	995	0.0725947144675893	0.333089580998605
	1419	chr5	78548189	78548553	365	0.0203160270880361		1419	chr19	57499781	57500477	697	0.11731985304986		1419	chr10	91409582	91410760	1179	0.173814898419865	0.227677042937498
	1420	chr5	79645958	79646284	327	0.018058690744921		1420	chr19	57527196	57527889	694	0.124668435013263		1420	chr10	91797874	91799596	1723	0.158450883091567	0.423057573387727
	1421	chr5	81852375	81852701	327	0.0293453724604966		1421	chr19	57708569	57709273	705	0.078526951160847		1421	chr10	91908356	91909194	839	0.020393811533052	0.1105216622458
	1422	chr5	88544232	88544611	380	0.0248306997742664		1422	chr19	57803421	57803786	366	0.0188449848024316		1422	chr10	91923209	91924798	1590	0.142046699240887	0.366691122523845
	1423	chr5	88729263	88729651	389	0.0393811533052039		1423	chr19	57888403	57889198	796	0.166587117944418		1423	chr10	92239220	92241177	1958	0.11327875722681	0.234118339474172
	1424	chr5	91656327	91656670	344	0.0436005625879044		1424	chr19	58009412	58010235	824	0.0468611847922193		1424	chr10	92290247	92291832	1586	0.150485517806288	0.206045165399531
	1425	chr5	93587921	93588295	375	0.036117381489842		1425	chr19	58347139	58348057	919	0.130831042276383		1425	chr10	92573309	92574867	1559	0.119668590641103	0.456352744834036
	1426	chr5	107672000	107672333	334	0.018058690744921		1426	chr19	58401171	58401846	676	0.111405835543767		1426	chr10	92591245	92593681	2437	0.127539503386005	0.278878470514567
	1427	chr5	114362536	114363018	483	0.0485327313769752		1427	chr19	58499341	58499916	576	0.0610643941531689		1427	chr10	92688674	92693121	4448	0.169693910271674	0.518604457415903
	1428	chr5	123172814	123173140	327	0.0237020316027088		1428	chr2	739931	741093	1163	0.117933130699088		1428	chr10	92847927	92849644	1718	0.121348496537798	0.447012219866218
	1429	chr5	125200451	125200755	305	0.040084388185654		1429	chr2	854907	855234	328	0.0164133738601824		1429	chr10	93496024	93497169	1146	0.085387477656815	0.174765586577766
	1430	chr5	127073166	127073734	569	0.0558690744920993		1430	chr2	4452395	4452931	537	0.101519756838906		1430	chr10	93701982	93703062	1081	0.0433318887650688	0.0926737239283094
	1431	chr5	129693310	129693614	305	0.0330520393811533		1431	chr2	7430928	7431690	763	0.1105216622458		1431	chr10	94362677	94363407	731	0.0242663656884876	0.0715640192529408
	1432	chr5	129904977	129905646	670	0.0237020316027088		1432	chr2	8681021	8681715	695	0.0654022182268697		1432	chr10	95183184	95184207	1024	0.0556686604883593	0.0972329944450267
	1433	chr5	134197363	134197833	471	0.0407876230661041		1433	chr2	10331170	10332111	942	0.0267469141276918		1433	chr10	95560498	95561830	1333	0.0869074492099323	0.148323430054905
	1434	chr5	135028837	135029199	363	0.0327313769751693		1434	chr2	10721421	10721792	372	0.0512820512820513		1434	chr10	95693530	95694093	564	0.0395033860045147	0.112678346354062
	1435	chr5	135033289	135034290	1002	0.0423250564334086		1435	chr2	13083270	13083600	331	0.0382978723404255		1435	chr10	95755546	95757297	1752	0.0611814345991561	0.132961658053368
	1436	chr5	135191075	135191694	620	0.0253950338600451		1436	chr2	24049813	24050259	447	0.0150309460654288		1436	chr10	96042882	96044672	1791	0.0674807840672058	0.361907718107278
	1437	chr5	138344987	138345291	305	0.0253164556962025		1437	chr2	25042290	25042691	402	0.0557037240089331		1437	chr10	96089577	96090635	1059	0.094100129217425	0.164735997678037
	1438	chr5	138385785	138386480	696	0.0463789753407435		1438	chr2	25215943	25216749	807	0.111405835543767		1438	chr10	96129465	96131132	1668	0.0627188679664606	0.253542202478373
	1439	chr5	138507984	138508383	400	0.05779146149035		1439	chr2	26245319	26245849	531	0.0212765957446809		1439	chr10	96586045	96587674	1630	0.184948789261302	0.507362556738932
	1440	chr5	139638821	139639125	305	0.0330520393811533		1440	chr2	26412112	26412490	379	0.0340425531914894		1440	chr10	96719421	96721048	1628	0.0944688116124239	0.266196630466623
	1441	chr5	139668202	139668677	476	0.041196388261851		1441	chr2	26456296	26456635	340	0.0279635258358663		1441	chr10	96831450	96833817	2368	0.155229972092846	0.452262435534629
	1442	chr5	139669987	139670391	405	0.0174943566591422		1442	chr2	27050225	27050762	538	0.0716180371352785		1442	chr10	97291733	97292886	1154	0.076271616932245	0.332870015775372
	1443	chr5	139680732	139681572	841	0.0375583780197033		1443	chr2	27217354	27217740	387	0.0468611847922193		1443	chr10	97317629	97322189	4561	0.127447828861521	0.514073405195929
	1444	chr5	139709289	139709816	528	0.0490970654627539		1444	chr2	27489461	27490208	748	0.0627763041556145		1444	chr10	97330598	97335892	5295	0.18589490210272	0.671874689262804
	1445	chr5	139710572	139710924	353	0.0191873589164786		1445	chr2	28396978	28397474	497	0.0680813439434129		1445	chr10	97400154	97401494	1341	0.0490970654627539	0.174573433414226
	1446	chr5	139711029	139711819	791	0.0688487584650113		1446	chr2	28810438	28811291	854	0.0668666134550214		1446	chr10	97425534	97427305	1772	0.0769054014153594	0.308083063915786
	1447	chr5	139747395	139748007	613	0.0846501128668172		1447	chr2	32263799	32264747	949	0.0398713783159858		1447	chr10	97445225	97446828	1604	0.0556646918942259	0.220300511423035
	1448	chr5	140042302	140043538	1237	0.0776864207408254		1448	chr2	32265172	32265516	345	0.0249240121580547		1448	chr10	97497757	97500063	2307	0.0949855225686011	0.490945689184867
	1449	chr5	140966945	140967613	669	0.038100884837748		1449	chr2	34570336	34570663	328	0.0237082066869301		1449	chr10	97633158	97633742	585	0.0299097065462754	0.0389036251105217
	1450	chr5	141051619	141052167	549	0.018058690744921		1450	chr2	37193344	37193950	607	0.303343465045593		1450	chr10	97640406	97641573	1168	0.110348347318659	0.371028140360495
	1451	chr5	141422886	141423457	572	0.0620767494356659		1451	chr2	37535765	37536509	745	0.0784452524731322		1451	chr10	97713967	97714775	809	0.050811498128411	0.0518079865842155
	1452	chr5	141512524	141512946	423	0.058955053290282		1452	chr2	37616919	37618787	1869	0.0907398299914808		1452	chr10	97736854	97738060	1207	0.11117381489842	0.296037344900148
	1453	chr5	143207135	143207461	327	0.0338600451467269		1453	chr2	37761733	37762580	848	0.065761531205405		1453	chr10	98134395	98135488	1094	0.0915733253326476	0.21049210022064
	1454	chr5	144206982	144207308	327	0.0237020316027088		1454	chr2	37828473	37828943	471	0.0141467727674624		1454	chr10	98445964	98447220	1257	0.0694821460887124	0.194300979040524
	1455	chr5	146338795	146340472	1678	0.0493526429249491		1455	chr2	40511637	40512723	1087	0.0470554879212253		1455	chr10	99430479	99431390	912	0.0692694294431586	0.082367864466177
	1456	chr5	146459076	146459380	305	0.0379746835443038		1456	chr2	42105831	42106207	377	0.0231003039513678		1456	chr10	99619370	99621893	2524	0.203011448600356	0.459807470592504
	1457	chr5	146877790	146878116	327	0.0276523702031603		1457	chr2	42568479	42569039	561	0.0607878548450815		1457	chr10	99658594	99660066	1473	0.064334085778781	0.232293018793386
	1458	chr5	146878213	146878542	330	0.0246132208157525		1458	chr2	43130458	43130789	332	0.0318302387267905		1458	chr10	99731496	99733226	1731	0.129349182310865	0.430960846441404
	1459	chr5	146878543	146878977	435	0.0299097065462754		1459	chr2	43169254	43169586	333	0.0442086648983201		1459	chr10	100008893	100010424	1532	0.122147374536865	0.346271019271753
	1460	chr5	149422641	149422967	327	0.0293453724604966		1460	chr2	43170780	43171130	351	0.0282935455349248		1460	chr10	100185415	100186775	1361	0.0864947154200519	0.309052160849666
	1461	chr5	150227929	150228259	331	0.0332957110609481		1461	chr2	43178956	43180192	1237	0.0641874877384782		1461	chr10	100229013	100230039	1027	0.131450156045121	0.230799599031441
	1462	chr5	154447290	154447670	381	0.0158013544018059		1462	chr2	43218419	43218778	360	0.0424403183023873		1462	chr10	100266751	100268135	1385	0.0617160042289339	0.129617924262092
	1463	chr5	158951920	158952224	305	0.0147679324894515		1463	chr2	45567555	45568430	876	0.0587160943727341		1463	chr10	100285490	100287000	1511	0.0698555907966715	0.225330624376846
	1464	chr5	159100260	159100666	407	0.0417607223476298		1464	chr2	46082720	46083075	356	0.0212765957446809		1464	chr10	100346376	100347837	1462	0.067597857594143	0.258404618125821
	1465	chr5	159916991	159917337	347	0.0237020316027088		1465	chr2	46499843	46500514	672	0.0869263287458445		1465	chr10	100373153	100373790	638	0.0976297968397291	0.0477738451326126
	1466	chr5	159971953	159972314	362	0.0237020316027088		1466	chr2	48529835	48530684	850	0.121131741821397		1466	chr10	100529229	100530265	1037	0.124547977128198	0.211349130204596
	1467	chr5	160093374	160093801	428	0.0344243792325056		1467	chr2	51032116	51032443	328	0.0285714285714286		1467	chr10	100535699	100536343	645	0.0272614636810139	0.103947336595906
	1468	chr5	168162584	168162973	390	0.040084388185654		1468	chr2	54456394	54457194	801	0.046834310223892		1468	chr10	100912414	100913584	1171	0.134475812212475	0.371773103394527
	1469	chr5	168244479	168244841	363	0.0237020316027088		1469	chr2	55223230	55224053	824	0.319358557803165		1469	chr10	100986916	100987822	907	0.0957669387534805	0.226159436064058
	1470	chr5	169300778	169301104	327	0.012979683972912		1470	chr2	58020127	58020454	328	0.0267477203647416		1470	chr10	100996718	100998255	1538	0.115353935099199	0.172030024267735
	1471	chr5	171309013	171309740	728	0.032461909433507		1471	chr2	63047392	63047847	456	0.0583554376657825		1471	chr10	100999082	101000096	1015	0.0881357290942398	0.209112091137036
	1472	chr5	171310134	171310438	305	0.0239099859353024		1472	chr2	63050054	63050619	566	0.0437689969604863		1472	chr10	101030994	101032604	1611	0.0803433945131805	0.322314760319162
	1473	chr5	171419363	171419981	619	0.035926095252609		1473	chr2	63056599	63056981	383	0.0442086648983201		1473	chr10	101060223	101061611	1389	0.106319827413778	0.311538864656986
	1474	chr5	171420035	171420347	313	0.020393811533052		1474	chr2	65017862	65018265	404	0.0565349544072948		1474	chr10	101353569	101354740	1172	0.10295565016684	0.344695094585043
	1475	chr5	171503301	171503674	374	0.0260196905766526		1475	chr2	68734612	68736791	2180	0.188801904869403		1475	chr10	101569919	101570822	904	0.0423250564334086	0.0389036251105217
	1476	chr5	172683666	172684221	556	0.0372714486638537		1476	chr2	68737885	68738383	499	0.0583554376657825		1476	chr10	101587721	101588762	1042	0.0677200902934537	0.237875941617688
	1477	chr5	176825464	176825819	356	0.0237020316027088		1477	chr2	68796082	68797214	1133	0.0537144684613503		1477	chr10	101693846	101695526	1681	0.129232505643341	0.110662216238152
	1478	chr5	177428524	177428851	328	0.0358649789029536		1478	chr2	69925254	69925902	649	0.0406719717064545		1478	chr10	101815307	101818679	3373	0.12581118064088	0.393132741555339
	1479	chr5	177514272	177514598	327	0.018058690744921		1479	chr2	69926149	69927769	1621	0.0668660759636548		1479	chr10	101830079	101831394	1316	0.0754120194429364	0.166224580017683
	1480	chr5	177531324	177531647	324	0.0253164556962025		1480	chr2	69930201	69930647	447	0.0344827586206897		1480	chr10	101839516	101840116	601	0.0355530474040632	0.0610079575596817
	1481	chr5	180318623	180319022	400	0.0237020316027088		1481	chr2	69930774	69931374	601	0.0919540229885057		1481	chr10	101843627	101844217	591	0.0225733634311512	0.146772767462423
	1482	chr6	1312657	1313465	809	0.0919864559819413		1482	chr2	69931430	69932368	939	0.0261398176291793		1482	chr10	102055352	102056538	1187	0.0796615900410511	0.238317490775304
	1483	chr6	1313667	1313993	327	0.0237020316027088		1483	chr2	70016196	70016733	538	0.0403967761267835		1483	chr10	102065004	102066267	1264	0.110326520050925	0.448668230766543
	1484	chr6	1390096	1391005	910	0.0445688995564699		1484	chr2	70016801	70018212	1412	0.130445123475204		1484	chr10	102113918	102115656	1739	0.0692868912573459	0.166199317923456
	1485	chr6	1614330	1614821	492	0.0225733634311512		1485	chr2	70018228	70019248	1021	0.0334333067275107		1485	chr10	102119065	102121168	2104	0.24227989383217	0.281363830593471
	1486	chr6	3273154	3273543	390	0.0485327313769752		1486	chr2	70123899	70124601	703	0.110716771611856		1486	chr10	102132532	102133881	1350	0.0811855301883019	0.252766602436448
	1487	chr6	3325903	3326229	327	0.018058690744921		1487	chr2	70124856	70125867	1012	0.116381930615239		1487	chr10	102151924	102153015	1092	0.0507809399535833	0.132074797298568
	1488	chr6	6005665	6006033	369	0.02313769751693		1488	chr2	70142777	70143440	664	0.0606494508181962		1488	chr10	102226025	102226827	803	0.018058690744921	0.131965149059793
	1489	chr6	7251553	7252030	478	0.0304740406320542		1489	chr2	71071418	71071982	565	0.0972590627763042		1489	chr10	102229961	102231759	1799	0.0636260885853708	0.175565911222551
	1490	chr6	10409862	10410253	392	0.0490970654627539		1490	chr2	71417433	71417912	480	0.0618921308576481		1490	chr10	102245355	102246199	845	0.0981941309255079	0.206375185098589
	1491	chr6	13365409	13365761	353	0.0248306997742664		1491	chr2	71452115	71452453	339	0.0450928381962865		1491	chr10	102393589	102396731	3143	0.0979024392566982	0.337428211309356
	1492	chr6	16180658	16180997	340	0.0237020316027088		1492	chr2	71452590	71452955	366	0.0316109422492401		1492	chr10	102399118	102399635	518	0.054176072234763	0.0742705570291777
	1493	chr6	26440433	26440794	362	0.0316455696202532		1493	chr2	71455869	71456210	342	0.0231003039513678		1493	chr10	102420363	102422398	2036	0.114880084959663	0.270175679053155
	1494	chr6	27131537	27131872	336	0.0321670428893905		1494	chr2	72887234	72887778	545	0.055400847623885		1494	chr10	102432270	102433173	904	0.0698555907966715	0.196262822528413
	1495	chr6	27132002	27132899	898	0.054176072234763		1495	chr2	73177190	73177568	379	0.0654288240495137		1495	chr10	102449929	102451266	1338	0.101830950589416	0.386059355171608
	1496	chr6	27147018	27147389	372	0.0163656884875846		1496	chr2	73284040	73284667	628	0.0559533887486932		1496	chr10	102461114	102461792	679	0.0310685360332473	0.0577760219726471
	1497	chr6	28153420	28153917	498	0.0293453724604966		1497	chr2	73986826	73987656	831	0.0532172889472963		1497	chr10	102502081	102503251	1171	0.0813240341235598	0.483540939373661
	1498	chr6	29627315	29627826	512	0.0299097065462754		1498	chr2	73987741	73988128	388	0.0324937718187902		1498	chr10	102503739	102504855	1117	0.148323427722376	0.239034773003959
	1499	chr6	30626688	30627055	368	0.0293453724604966		1499	chr2	74147519	74148289	771	0.0764267036460727		1499	chr10	102641651	102647248	5598	0.15223011178736	0.420875089693872
	1500	chr6	32096742	32097068	327	0.012979683972912		1500	chr2	74185580	74186015	436	0.0249232059210049		1500	chr10	102713395	102715232	1838	0.0786849190248053	0.281945127506389
	1501	chr6	32130795	32131121	327	0.0158013544018059		1501	chr2	74454898	74455573	676	0.0795218476803216		1501	chr10	102743635	102744749	1115	0.104539912944919	0.24367735468249
	1502	chr6	33414925	33415229	305	0.0365682137834037		1502	chr2	85500059	85500386	328	0.0188449848024316		1502	chr10	102854069	102854817	749	0.0981941309255079	0.135089317627836
	1503	chr6	34003078	34003423	346	0.018058690744921		1503	chr2	85516222	85516950	729	0.0996097812678884		1503	chr10	102917222	102919524	2303	0.16336916180117	0.467627163738682
	1504	chr6	34196232	34196558	327	0.0124153498871332		1504	chr2	87455370	87456047	678	0.0506757610205886		1504	chr10	103190954	103193929	2976	0.114958663123506	0.36414825086872
	1505	chr6	35475155	35475496	342	0.0225733634311512		1505	chr2	88627859	88628587	729	0.0694922587805933		1505	chr10	103350304	103351441	1138	0.114311782279751	0.230136603430807
	1506	chr6	35486519	35486971	453	0.0423250564334086		1506	chr2	90324024	90324424	401	0.0212765957446809		1506	chr10	103367396	103369042	1647	0.133455486660761	0.449915748228294
	1507	chr6	36599811	36600283	473	0.0464135021097046		1507	chr2	95158973	95159546	574	0.0386561103362277		1507	chr10	103395905	103397098	1194	0.108525175173745	0.265395499584788
	1508	chr6	41375347	41375714	368	0.018058690744921		1508	chr2	95346141	95346515	375	0.0663129973474801		1508	chr10	103584267	103585428	1162	0.0502257336343115	0.117595048629531
	1509	chr6	41504990	41505472	483	0.0372067605794782		1509	chr2	96010199	96010735	537	0.0433244916003537		1509	chr10	103659980	103660877	898	0.0553047404063205	0.049818999782316
	1510	chr6	42086948	42087292	345	0.0299097065462754		1510	chr2	96241971	96242402	432	0.0382978723404255		1510	chr10	103917614	103918455	842	0.0705409670035209	0.206570294464645
	1511	chr6	43016877	43017432	556	0.019690576652602		1511	chr2	98935640	98936732	1093	0.0902147009263664		1511	chr10	103966565	103968470	1906	0.138451946674794	0.317672447386314
	1512	chr6	43952972	43953298	327	0.0237020316027088		1512	chr2	101300767	101301419	653	0.0424403183023873		1512	chr10	104120647	104122628	1982	0.0447859816555705	0.14036613911889
	1513	chr6	44152611	44152937	327	0.018058690744921		1513	chr2	101386868	101387543	676	0.0270511342411563		1513	chr10	104231986	104232986	1001	0.0417607223476298	0.181701106425978
	1514	chr6	44273111	44273437	327	0.018058690744921		1514	chr2	101474001	101474427	427	0.0751547303271441		1514	chr10	104254405	104255762	1358	0.120445641372435	0.533720058371562
	1515	chr6	46491213	46491539	327	0.0152370203160271		1515	chr2	102187598	102188155	558	0.035892598475137		1515	chr10	104268299	104269702	1404	0.0987275099770457	0.276417566292841
	1516	chr6	48068121	48068903	783	0.0616592533328253		1516	chr2	102251231	102251582	352	0.0443768996960486		1516	chr10	104336635	104339496	2862	0.085826007308563	0.470913117208055
	1517	chr6	50823515	50823841	327	0.0237020316027088		1517	chr2	102423186	102424961	1776	0.068276722055152		1517	chr10	104353067	104353957	891	0.0378103837471783	0.0512820512820513
	1518	chr6	51400058	51400438	381	0.0237020316027088		1518	chr2	102429189	102429647	459	0.0322188449848024		1518	chr10	109922967	109923756	790	0.0451467268623025	0.229502901109651
	1519	chr6	52333308	52333642	335	0.036117381489842		1519	chr2	102619232	102619822	591	0.0686631783476978		1519	chr10	110007414	110009428	2015	0.106658348493363	0.623768674465666
	1520	chr6	56542871	56543175	305	0.030239099859353		1520	chr2	106269934	106270461	528	0.0875379939209726		1520	chr10	110207358	110211987	4630	0.0992831131557308	0.216652826263978
	1521	chr6	56761545	56761922	378	0.012979683972912		1521	chr2	108588767	108589133	367	0.0327144120247569		1521	chr10	110225430	110227951	2522	0.10606385309217	0.371856952047708
	1522	chr6	61322989	61323316	328	0.0299097065462754		1522	chr2	108621230	108621679	450	0.0335985853227233		1522	chr10	110303877	110305672	1796	0.0886909354135116	0.346103859456757
	1523	chr6	68164153	68164479	327	0.012979683972912		1523	chr2	111494485	111495068	584	0.0470554879212253		1523	chr10	110497232	110499265	2034	0.0984497083877031	0.175179723675688
	1524	chr6	72182556	72182989	434	0.0393811533052039		1524	chr2	112674382	112675254	873	0.104332449160035		1524	chr10	110566968	110568854	1887	0.130169490718252	0.483789260385005
	1525	chr6	73262860	73263233	374	0.0355530474040632		1525	chr2	113120763	113121365	603	0.068693009118541		1525	chr10	110871240	110873355	2116	0.117371965216066	0.505341051709357
	1526	chr6	77462825	77463163	339	0.0299097065462754		1526	chr2	115384185	115384719	535	0.0455927051671733		1526	chr10	110918081	110921001	2921	0.130955272356678	0.439467991045394
	1527	chr6	77930013	77930327	315	0.040084388185654		1527	chr2	118572451	118572871	421	0.0449848024316109		1527	chr10	112183272	112184170	899	0.0648984198645598	0.161835156772794
	1528	chr6	82351114	82351418	305	0.0253164556962025		1528	chr2	120176986	120177368	383	0.0413637230951978		1528	chr10	112375654	112376530	877	0.0691868826851825	0.0538531412339189
	1529	chr6	84773911	84774237	327	0.012979683972912		1529	chr2	120254526	120255041	516	0.0680813439434129		1529	chr10	112446299	112447886	1588	0.0650627196616853	0.282415432452116
	1530	chr6	85608308	85608687	380	0.0316455696202532		1530	chr2	124706883	124707400	518	0.0504559270516717		1530	chr10	112949572	112953107	3536	0.0835214446952596	0.19581831716828
	1531	chr6	85610778	85612490	1713	0.0471084029424744		1531	chr2	126777029	126777632	604	0.0392360635207297		1531	chr10	113679267	113680475	1209	0.0332957110609481	0.166835170210079
	1532	chr6	85614964	85615301	338	0.0428973277074543		1532	chr2	129877199	129877643	445	0.0437689969604863		1532	chr10	113853711	113855629	1919	0.0919685973083407	0.326266665591684
	1533	chr6	88166876	88167211	336	0.018058690744921		1533	chr2	130985656	130986060	405	0.0397877984084881		1533	chr10	114044347	114045700	1354	0.0700980718982262	0.0442086648983201
	1534	chr6	88399540	88399917	378	0.0237020316027088		1534	chr2	134246218	134246808	591	0.0358931359665035		1534	chr10	114173220	114174976	1757	0.0940953669044648	0.275590098334045
	1535	chr6	98835699	98836059	361	0.0316455696202532		1535	chr2	136007990	136008578	589	0.033433575473194		1535	chr10	114767527	114768498	972	0.0327313769751693	0.0612038731627873
	1536	chr6	99349091	99349640	550	0.0303740320598909		1536	chr2	136013910	136015564	1655	0.05957312435669		1536	chr10	114821322	114823723	2402	0.124816650951034	0.555632775148549
	1537	chr6	99613637	99613963	327	0.018058690744921		1537	chr2	136890141	136890468	328	0.0285714285714286		1537	chr10	116742057	116743012	956	0.0490970654627539	0.135335488673713
	1538	chr6	105156551	105156877	327	0.018058690744921		1538	chr2	143128697	143129024	328	0.0297872340425532		1538	chr10	117004728	117005274	547	0.0349887133182844	0.0340425531914894
	1539	chr6	107634643	107634994	352	0.0485327313769752		1539	chr2	143129471	143129889	419	0.02707854630085		1539	chr10	117175115	117176139	1025	0.0615124153498871	0.0641592694417346
	1540	chr6	108169083	108169409	327	0.0203160270880361		1540	chr2	143937058	143937744	687	0.0344827586206897		1540	chr10	117216642	117217677	1036	0.148984198645598	0.197090827978576
	1541	chr6	108924451	108924877	427	0.0248306997742664		1541	chr2	148021952	148022285	334	0.0344827586206897		1541	chr10	117240771	117242039	1269	0.0496613995485327	0.203943842902023
	1542	chr6	111087932	111088266	335	0.0365682137834037		1542	chr2	148552817	148553211	395	0.0224924012158055		1542	chr10	117373141	117376358	3218	0.173162461544323	0.582901593393156
	1543	chr6	127475338	127475859	522	0.0393811533052039		1543	chr2	151357580	151358022	443	0.0353669319186561		1543	chr10	118046019	118047278	1260	0.106124572582412	0.395678838158662
	1544	chr6	132763305	132763644	340	0.0351617440225035		1544	chr2	151358134	151358897	764	0.0406719717064545		1544	chr10	118341498	118342554	1057	0.123245881393008	0.415402890091078
	1545	chr6	136924073	136924399	327	0.018058690744921		1545	chr2	151363816	151364590	775	0.0385727991744133		1545	chr10	118753489	118755737	2249	0.115266626028263	0.530539721955716
	1546	chr6	154510092	154510772	681	0.0304740406320542		1546	chr2	152612334	152612720	387	0.026525198938992		1546	chr10	119029247	119030708	1462	0.0546185704806444	0.0834447284190498
	1547	chr6	156687427	156687731	305	0.0189873417721519		1547	chr2	157444712	157445043	332	0.0442086648983201		1547	chr10	119079682	119081292	1611	0.113239468144889	0.598762963619897
	1548	chr6	166308453	166308779	327	0.018058690744921		1548	chr2	157453485	157453879	395	0.0318587257692173		1548	chr10	119103935	119105227	1293	0.116851285665755	0.494483188613783
	1549	chr6	167589271	167589610	340	0.0237020316027088		1549	chr2	158968712	158969053	342	0.0362511052166225		1549	chr10	119164997	119166151	1155	0.100442339502116	0.29598252078076
	1550	chr6	169725230	169725556	327	0.018058690744921		1550	chr2	159515421	159516708	1288	0.0794113932044967		1550	chr10	119178023	119179030	1008	0.149548532731377	0.16468117355865
	1551	chr7	64236	64562	327	0.012979683972912		1551	chr2	159796339	159796817	479	0.0459770114942529		1551	chr10	119206592	119208469	1878	0.202916202341153	0.581990545526862
	1552	chr7	1091970	1092329	360	0.0203160270880361		1552	chr2	161136768	161139772	3005	0.213085764809903		1552	chr10	119541737	119543326	1590	0.0455416019785823	0.0849943160287988
	1553	chr7	1237823	1238127	305	0.0471167369901547		1553	chr2	161244507	161245307	801	0.0544605064781147		1553	chr10	119595617	119597662	2046	0.145597400412099	0.211458778443371
	1554	chr7	1744875	1745250	376	0.0124153498871332		1554	chr2	168210773	168211397	625	0.0455639493790631		1554	chr10	119650790	119652348	1559	0.0778602451638712	0.131496187842483
	1555	chr7	2608998	2609317	320	0.0330520393811533		1555	chr2	168490173	168490636	464	0.0406719717064545		1555	chr10	119725305	119726910	1606	0.0877142643972658	0.409960252513444
	1556	chr7	4204731	4205059	329	0.0417607223476298		1556	chr2	169069974	169070301	328	0.0139817629179331		1556	chr10	119871570	119873811	2242	0.213629422204443	0.382578829827546
	1557	chr7	6622597	6622951	355	0.0174943566591422		1557	chr2	169083159	169083491	333	0.0406719717064545		1557	chr10	119892029	119893274	1246	0.0669601045168951	0.176063628227972
	1558	chr7	6652587	6652922	336	0.0293453724604966		1558	chr2	169083719	169084063	345	0.0218844984802432		1558	chr10	120851044	120851901	858	0.0612429478082248	0.0710112093824493
	1559	chr7	10644940	10645294	355	0.0248306997742664		1559	chr2	169479465	169480003	539	0.0654288240495137		1559	chr10	121926926	121928867	1942	0.141608169589139	0.300210696615686
	1560	chr7	18835008	18835331	324	0.0330520393811533		1560	chr2	169694094	169695174	1081	0.183662949913867		1560	chr10	121974235	121975549	1315	0.121222692103768	0.296178436383866
	1561	chr7	18995629	18995972	344	0.018058690744921		1561	chr2	172172668	172173100	433	0.027355623100304		1561	chr10	122374149	122375506	1358	0.0919864559819413	0.139894490444747
	1562	chr7	20784143	20784671	529	0.0626410835214447		1562	chr2	174593503	174594281	779	0.0530503978779841		1562	chr10	122879260	122880237	978	0.0479683972911964	0.111518439985058
	1563	chr7	20963996	20964322	327	0.018058690744921		1563	chr2	176188506	176188904	399	0.0397877984084881		1563	chr10	122953660	122954715	1056	0.0781297127055335	0.156474217882875
	1564	chr7	23346415	23346754	340	0.018058690744921		1564	chr2	178530798	178531571	774	0.0612019919430044		1564	chr10	122980146	122980938	793	0.0756207674943567	0.107208296716734
	1565	chr7	23521828	23522247	420	0.0299097065462754		1565	chr2	183078315	183079306	992	0.0883923364480958		1565	chr10	123008071	123009514	1444	0.0719434681702876	0.233286034093077
	1566	chr7	24285258	24285584	327	0.018058690744921		1566	chr2	193347594	193347943	350	0.0406719717064545		1566	chr10	123154253	123155228	976	0.121977915567366	0.180430208089783
	1567	chr7	26191088	26191414	327	0.012979683972912		1567	chr2	196167342	196168587	1246	0.0795755968169761		1567	chr10	124090328	124094992	4665	0.0866074234934423	0.450248186638502
	1568	chr7	26191634	26192244	611	0.0388779355690805		1568	chr2	196210830	196211471	642	0.102484822587537		1568	chr10	124417893	124419469	1577	0.082483260469945	0.225413129301611
	1569	chr7	27098901	27099205	305	0.0330520393811533		1569	chr2	196241825	196242308	484	0.0328267477203647		1569	chr10	124461263	124462471	1209	0.126774755296486	0.34809311500434
	1570	chr7	27110404	27110926	523	0.0519746930689297		1570	chr2	197255547	197256713	1167	0.0620592906726436		1570	chr10	124742029	124745117	3089	0.110387239541167	0.27023023442686
	1571	chr7	27132863	27133416	554	0.036117381489842		1571	chr2	197306689	197307254	566	0.0680813439434129		1571	chr10	124791380	124792929	1550	0.128163763243199	0.174517265566422
	1572	chr7	27133585	27134046	462	0.0203160270880361		1572	chr2	197307521	197307859	339	0.0335985853227233		1572	chr10	124801361	124802674	1314	0.153051213913574	0.245306491014488
	1573	chr7	27147415	27147741	327	0.0163656884875846		1573	chr2	197483097	197483558	462	0.0500950015990368		1573	chr10	124916339	124918591	2253	0.0878448311442568	0.515649867374005
	1574	chr7	27147786	27148112	327	0.0163656884875846		1574	chr2	197965086	197965417	332	0.0203359858532272		1574	chr10	125151703	125152528	826	0.0423250564334086	0.100217146512084
	1575	chr7	27152413	27152772	360	0.040084388185654		1575	chr2	198620351	198620971	621	0.17629179331307		1575	chr10	125158387	125162008	3622	0.0962268988135491	0.414519254284478
	1576	chr7	27184341	27185241	901	0.036117381489842		1576	chr2	201122037	201122538	502	0.0468611847922193		1576	chr10	125718890	125720355	1466	0.160135154441809	0.271031365308695
	1577	chr7	27198969	27199659	691	0.0970654627539503		1577	chr2	201123070	201123905	836	0.026360457835146		1577	chr10	125822545	125824285	1741	0.0683840360919825	0.493295332693719
	1578	chr7	27199793	27200165	373	0.0225733634311512		1578	chr2	201124393	201125007	615	0.0437689969604863		1578	chr10	125895764	125897050	1287	0.114715388303124	0.245749115154838
	1579	chr7	27246004	27246414	411	0.0787623066104079		1579	chr2	201125207	201126866	1660	0.0709010236523076		1579	chr10	127906858	127908233	1376	0.0928325602511961	0.317614935810094
	1580	chr7	27484353	27484657	305	0.040084388185654		1580	chr2	201183098	201183781	684	0.0198944366956106		1580	chr10	128047219	128051064	3846	0.0661568610642817	0.385505739064066
	1581	chr7	28957029	28957599	571	0.0332957110609481		1581	chr2	201256914	201259761	2848	0.166174324574911		1581	chr10	128125796	128127147	1352	0.0615124153498871	0.0968460006611144
	1582	chr7	35971589	35971933	345	0.0299097065462754		1582	chr2	206098969	206099300	332	0.0256410256410256		1582	chr10	128210272	128211477	1206	0.110045146726862	0.308249686239415
	1583	chr7	37916054	37916676	623	0.0744920993227991		1583	chr2	206274560	206275626	1067	0.0887774490122252		1583	chr10	129466827	129467716	890	0.0496613995485327	0.0817048688655438
	1584	chr7	39083977	39084281	305	0.040084388185654		1584	chr2	216114984	216115376	393	0.0689655172413793		1584	chr10	130109924	130112069	2146	0.116825092944475	0.421258589783902
	1585	chr7	39464235	39464597	363	0.0358649789029536		1585	chr2	218131837	218132180	344	0.0468611847922193		1585	chr10	130135819	130137260	1442	0.17266757785588	0.454060612901405
	1586	chr7	40640707	40641033	327	0.018058690744921		1586	chr2	220546117	220546754	638	0.235258358662614		1586	chr10	131899952	131902127	2176	0.129014232966	0.537036648848828
	1587	chr7	42026526	42026852	327	0.0237020316027088		1587	chr2	221566506	221567154	649	0.322188449848024		1587	chr10	131981350	131982707	1358	0.138261851015801	0.321761412957304
	1588	chr7	42213921	42214415	495	0.0203160270880361		1588	chr2	222295118	222295491	374	0.0164133738601824		1588	chr10	132230025	132230740	716	0.0237020316027088	0.0548187444739169
	1589	chr7	42237034	42237360	327	0.012979683972912		1589	chr2	222305769	222306304	536	0.0791622659561031		1589	chr10	132306973	132308963	1991	0.0615124153498871	0.200792262274287
	1590	chr7	43113020	43113324	305	0.040084388185654		1590	chr2	225041111	225041496	386	0.0442086648983201		1590	chr10	132331271	132332657	1387	0.137076035088722	0.142713363916592
	1591	chr7	44038999	44039351	353	0.0299097065462754		1591	chr2	226030732	226031679	948	0.109666513481627		1591	chr10	132396066	132398056	1991	0.0749778552447353	0.261526367982714
	1592	chr7	44074239	44074626	388	0.0237020316027088		1592	chr2	230225696	230226077	382	0.0437689969604863		1592	chr10	132536588	132538595	2008	0.084914421236106	0.412968054200629
	1593	chr7	44220094	44220420	327	0.018058690744921		1593	chr2	230864693	230865404	712	0.0705970722845264		1593	chr10	132551115	132551959	845	0.0237020316027088	0.0300618921308576
	1594	chr7	44846344	44846670	327	0.0259593679458239		1594	chr2	231052599	231053073	475	0.104332449160035		1594	chr10	133235783	133237429	1647	0.0338814755550476	0.0502882297453097
	1595	chr7	45219380	45219706	327	0.0299097065462754		1595	chr2	231580241	231580857	617	0.218237082066869		1595	chr10	133261197	133262419	1223	0.0564762693945195	0.324937718187902
	1596	chr7	45574646	45575139	494	0.0454848510824737		1596	chr2	233062979	233063458	480	0.0437689969604863		1596	chr10	133274540	133280080	5541	0.113105329663177	0.367407061024082
	1597	chr7	47254013	47254487	475	0.036117381489842		1597	chr2	237673133	237673526	394	0.0601237842617153		1597	chr10	133307901	133309756	1856	0.253284805364269	0.549109511178477
	1598	chr7	49775068	49775634	567	0.0369245935365888		1598	chr2	237674669	237675462	794	0.0545438176399292		1598	chr10	133357497	133358108	612	0.0330520393811533	0.0327144120247569
	1599	chr7	49775956	49776282	327	0.0237020316027088		1599	chr2	238849083	238849617	535	0.0937223695844386		1599	chr10	133372950	133374181	1232	0.0739011756563261	0.332813041690518
	1600	chr7	52525972	52526298	327	0.0152370203160271		1600	chr2	239264744	239265242	499	0.0461989954286359		1600	chr10	133378093	133379790	1698	0.0635090150584336	0.212177135654759
	1601	chr7	52570991	52571317	327	0.0237020316027088		1601	chr2	239501303	239502028	726	0.0470560254125918		1601	chr10	133393567	133394780	1214	0.0497348185400018	0.217094375421595
	1602	chr7	64885068	64885394	327	0.0237020316027088		1602	chr2	240435183	240435548	366	0.0424403183023873		1602	chr11	206469	209313	2845	0.107761220803053	0.3007342132067
	1603	chr7	67351757	67352083	327	0.018058690744921		1603	chr2	241218237	241218691	455	0.059821714113717		1603	chr11	235677	237654	1978	0.0546142050270976	0.324800926635116
	1604	chr7	70573459	70573785	327	0.018058690744921		1604	chr2	241609913	241610547	635	0.0883909927196794		1604	chr11	267633	269869	2237	0.064133671775041	0.159735984240753
	1605	chr7	73428119	73428745	627	0.032340470453023		1605	chr2	241617346	241617980	635	0.0516717325227964		1605	chr11	278513	282504	3992	0.0891552609271271	0.363984047256241
	1606	chr7	73675970	73676296	327	0.0299097065462754		1606	chr20	660564	662813	2250	0.15522965662364		1606	chr11	287722	290138	2417	0.100138345191493	0.356521785868815
	1607	chr7	77351594	77351923	330	0.0253164556962025		1607	chr20	1226112	1226521	410	0.0380194518125553		1607	chr11	307508	310467	2960	0.0978421166258695	0.306898164198238
	1608	chr7	79452901	79453227	327	0.0203160270880361		1608	chr20	1896835	1897167	333	0.0231003039513678		1608	chr11	311255	311880	626	0.0423250564334086	0.0707338638373121
	1609	chr7	86786399	86786919	521	0.0490970654627539		1609	chr20	1897479	1898299	821	0.0489071456789725		1609	chr11	313301	316924	3624	0.0697035936413597	0.129147888062048
	1610	chr7	87933972	87934449	478	0.0423250564334086		1610	chr20	2206997	2207895	899	0.130196264972494		1610	chr11	318711	321160	2450	0.0919864559819413	0.136551562890521
	1611	chr7	91420526	91420959	434	0.0379746835443038		1611	chr20	2682114	2682606	493	0.129483282674772		1611	chr11	355560	356643	1084	0.0490970654627539	0.101931475225679
	1612	chr7	92178859	92179185	327	0.0124153498871332		1612	chr20	3901779	3902133	355	0.0353669319186561		1612	chr11	406411	407749	1339	0.10465738333127	0.149869792716455
	1613	chr7	92698257	92698684	428	0.030239099859353		1613	chr20	4012042	4012708	667	0.0227130414217722		1613	chr11	416129	417545	1417	0.0237020316027088	0.0462543570393901
	1614	chr7	92837011	92837339	329	0.0276523702031603		1614	chr20	4118480	4119012	533	0.0753799392097264		1614	chr11	447911	448637	727	0.0739277652370203	0.13555693511673
	1615	chr7	93046665	93047060	396	0.0780590717299578		1615	chr20	4760588	4761355	768	0.0751281245045001		1615	chr11	449691	451168	1478	0.127339089382265	0.473454376389079
	1616	chr7	97004255	97004782	528	0.0147679324894515		1616	chr20	5056494	5056937	444	0.0442086648983201		1616	chr11	506221	507494	1274	0.14443420547158	0.297557370484737
	1617	chr7	97005967	97006594	628	0.087579332196728		1617	chr20	5316123	5316464	342	0.0231003039513678		1617	chr11	534692	537781	3090	0.114763408292139	0.238535981015805
	1618	chr7	97011855	97012435	581	0.0253950338600451		1618	chr20	5570156	5571306	1151	0.0744108422758459		1618	chr11	560110	561828	1719	0.137697516930023	0.315847932942577
	1619	chr7	97016519	97016862	344	0.018058690744921		1619	chr20	5608282	5609257	976	0.0647951217283572		1619	chr11	575311	575897	587	0.028316316001689	0.17661536311573
	1620	chr7	97020631	97021079	449	0.0370547634241665		1620	chr20	10034912	10035280	369	0.0194518125552608		1620	chr11	576075	577353	1279	0.083915922952126	0.301259073526131
	1621	chr7	98997086	98997416	331	0.0237020316027088		1621	chr20	17965963	17966494	532	0.033434650455927		1621	chr11	614743	616338	1596	0.0628014147244367	0.170178097764305
	1622	chr7	100488609	100489429	821	0.0626144939407505		1622	chr20	18496878	18497578	701	0.0427727567125953		1622	chr11	639456	640845	1390	0.036117381489842	0.0337649389006689
	1623	chr7	100493526	100493910	385	0.0423250564334086		1623	chr20	18793898	18794507	610	0.0523051660982695		1623	chr11	694508	696512	2005	0.13121997758538	0.254839437891529
	1624	chr7	100605084	100605410	327	0.018058690744921		1624	chr20	22538604	22539262	659	0.340425531914894		1624	chr11	746501	750178	3678	0.162583380162744	0.525125302674826
	1625	chr7	100626818	100627144	327	0.0237020316027088		1625	chr20	24952297	24952697	401	0.0380194518125553		1625	chr11	776742	778208	1467	0.143691284649795	0.403965342556685
	1626	chr7	100633691	100634040	350	0.0506329113924051		1626	chr20	25407516	25408065	550	0.0380194518125553		1626	chr11	796961	798554	1594	0.0781904321957755	0.150423677569679
	1627	chr7	107474237	107474541	305	0.0471167369901547		1627	chr20	25750844	25751175	332	0.0327144120247569		1627	chr11	804845	805841	997	0.0728205274737835	0.170178097764305
	1628	chr7	108002216	108002554	339	0.029535864978903		1628	chr20	28494836	28495357	522	0.0328267477203647		1628	chr11	809090	810645	1556	0.0780424036345972	0.259120825371742
	1629	chr7	115674304	115674648	345	0.018058690744921		1629	chr20	28496907	28497243	337	0.0182370820668693		1629	chr11	818827	821679	2853	0.274268349985554	0.467484728526548
	1630	chr7	115679305	115679683	379	0.0316455696202532		1630	chr20	28497511	28497899	389	0.0322188449848024		1630	chr11	826908	828268	1361	0.0518012655052973	0.132462328573847
	1631	chr7	117322816	117323144	329	0.036117381489842		1631	chr20	28548628	28548955	328	0.0443768996960486		1631	chr11	832573	833721	1149	0.0444387296688923	0.133844756368601
	1632	chr7	122304265	122304591	327	0.012979683972912		1632	chr20	28602554	28603051	498	0.0839964633068081		1632	chr11	841817	843292	1476	0.0864597917916774	0.260670412981492
	1633	chr7	128865222	128865580	359	0.0225733634311512		1633	chr20	31061116	31061474	359	0.0711246200607903		1633	chr11	849056	850308	1253	0.047846561451299	0.182476437722219
	1634	chr7	128947540	128947971	432	0.0237020316027088		1634	chr20	31604179	31606017	1839	0.152577942966791		1634	chr11	910287	911569	1283	0.119638826185102	0.26036646161371
	1635	chr7	130141357	130141732	376	0.0349887133182844		1635	chr20	32031319	32031710	392	0.0424403183023873		1635	chr11	925221	926668	1448	0.129379343626279	0.205849518542108
	1636	chr7	134190094	134190420	327	0.018058690744921		1636	chr20	32062516	32062865	350	0.0449848024316109		1636	chr11	1308613	1310466	1854	0.10496098078248	0.2813087377284
	1637	chr7	137846527	137847340	814	0.036117381489842		1637	chr20	32062867	32064156	1290	0.0555387141594038		1637	chr11	1382932	1383663	732	0.0304740406320542	0.146499184356851
	1638	chr7	138980854	138981754	901	0.0299097065462754		1638	chr20	32963716	32964051	336	0.0480243161094225		1638	chr11	1748223	1749427	1205	0.0490970654627539	0.0671702960771193
	1639	chr7	139133693	139134073	381	0.0259593679458239		1639	chr20	34703173	34703511	339	0.0370820668693009		1639	chr11	1760456	1764695	4240	0.229851844443809	0.49636521463374
	1640	chr7	139614260	139614618	359	0.036117381489842		1640	chr20	35411628	35412346	719	0.0587163631184174		1640	chr11	1852684	1855084	2401	0.0648984198645598	0.306648768204161
	1641	chr7	140403955	140404370	416	0.0208803611738149		1641	chr20	35490712	35491264	553	0.0587155568813676		1641	chr11	2268506	2271384	2879	0.0801219469605331	0.3579824186574
	1642	chr7	141074281	141074609	329	0.0169300225733634		1642	chr20	35601347	35601953	607	0.0786914235190097		1642	chr11	2300466	2303405	2940	0.0423115632133548	0.085655430409649
	1643	chr7	147959347	147959651	305	0.0330520393811533		1643	chr20	36236273	36236931	659	0.126302408767559		1643	chr11	2399629	2401366	1738	0.0620767494356659	0.336237936678142
	1644	chr7	149179272	149179636	365	0.0276523702031603		1644	chr20	36862720	36863490	771	0.0466687628829962		1644	chr11	2444372	2446582	2211	0.0794754629761916	0.461877887336435
	1645	chr7	149224178	149224642	465	0.054176072234763		1645	chr20	39049867	39050279	413	0.0751015186818562		1645	chr11	2699119	2700672	1554	0.0531164576011277	0.0994716459866863
	1646	chr7	149227613	149227983	371	0.0323488045007032		1646	chr20	42184535	42184862	328	0.0443768996960486		1646	chr11	2883613	2886757	3145	0.0779122337470196	0.392468402226289
	1647	chr7	149285082	149285685	604	0.0283770354919311		1647	chr20	43666930	43667424	495	0.112290008841733		1647	chr11	2892191	2892790	600	0.0490970654627539	0.0200607902735562
	1648	chr7	149431661	149432589	929	0.0461968168700174		1648	chr20	44909934	44910518	585	0.0903525674618851		1648	chr11	2901911	2903022	1112	0.144469525959368	0.172140209997877
	1649	chr7	149764738	149765069	332	0.0203160270880361		1649	chr20	44993134	44993465	332	0.0203359858532272		1649	chr11	2991179	2993048	1870	0.093127823654726	0.433943386034362
	1650	chr7	150372571	150372905	335	0.020393811533052		1650	chr20	45179607	45183344	3738	0.138430632707962		1650	chr11	3056666	3057884	1219	0.0891818505078213	0.179215208855708
	1651	chr7	150450606	150450941	336	0.0316455696202532		1651	chr20	45880953	45881630	678	0.079107979328082		1651	chr11	3164521	3165547	1027	0.0699774266365688	0.0620869714780206
	1652	chr7	150945137	150945463	327	0.0237020316027088		1652	chr20	46009206	46009802	597	0.0645446507515473		1652	chr11	3378673	3379596	924	0.0801354401805869	0.157552425564164
	1653	chr7	150947566	150947968	403	0.0237020316027088		1653	chr20	46307745	46308123	379	0.0583554376657825		1653	chr11	3422158	3423729	1572	0.0846501128668172	0.156777094267923
	1654	chr7	151018796	151019233	438	0.018058690744921		1654	chr20	48771463	48772479	1017	0.0638561243110033		1654	chr11	3796654	3797762	1109	0.0762755855263784	0.363235321782644
	1655	chr7	151077580	151077935	356	0.0293453724604966		1655	chr20	48822183	48822530	348	0.0291777188328912		1655	chr11	3807992	3808995	1004	0.0831476031278872	0.257852345746696
	1656	chr7	151081364	151081826	463	0.026262965397034		1656	chr20	49219246	49219986	741	0.141608281666976		1656	chr11	3835673	3841935	6263	0.106692875262324	0.348396260135072
	1657	chr7	151082054	151082877	824	0.0237020316027088		1657	chr20	49712326	49712768	443	0.0145896656534954		1657	chr11	3854780	3856977	2198	0.145749397567411	0.416671638461807
	1658	chr7	151119986	151120347	362	0.0203160270880361		1658	chr20	50115658	50115996	339	0.0503978779840849		1658	chr11	4094213	4095313	1101	0.0844977188520921	0.138736734041209
	1659	chr7	151122582	151122952	371	0.036117381489842		1659	chr20	50276037	50277198	1162	0.060179683363836		1659	chr11	4392803	4395148	2346	0.0929452683245865	0.261860150121339
	1660	chr7	151137924	151138282	359	0.018058690744921		1660	chr20	50483702	50484055	354	0.0663129973474801		1660	chr11	4607439	4608438	1000	0.0860736475824912	0.224253760423973
	1661	chr7	151167344	151168357	1014	0.0292235366205992		1661	chr20	53578827	53579986	1160	0.0407555516139522		1661	chr11	6233999	6235629	1631	0.0549094684306274	0.0757091526717352
	1662	chr7	151207635	151207949	315	0.0330520393811533		1662	chr20	53589308	53589709	402	0.0227955463465368		1662	chr11	6389863	6391159	1297	0.102912392490785	0.0911536983437204
	1663	chr7	151238204	151238650	447	0.0479683972911964		1663	chr20	53642663	53643007	345	0.0249240121580547		1663	chr11	6418566	6419594	1029	0.0919864559819413	0.109392392884689
	1664	chr7	151243435	151243867	433	0.0203160270880361		1664	chr20	53874859	53875922	1064	0.120250255980263		1664	chr11	6473127	6474486	1360	0.0534379137259384	0.187033020782104
	1665	chr7	151248309	151248937	629	0.0376885479072809		1665	chr20	53915090	53915957	868	0.0641329323647739		1665	chr11	6603106	6604975	1870	0.0867895819641684	0.134285768034851
	1666	chr7	151276690	151277362	673	0.0423250564334086		1666	chr20	56429029	56429803	775	0.0247850706398028		1666	chr11	6611435	6612943	1509	0.0796008705508091	0.389872856417244
	1667	chr7	151409228	151409824	597	0.0423250564334086		1667	chr20	57375505	57375942	438	0.0769230769230769		1667	chr11	6618118	6619791	1674	0.0316027088036117	0.141030209702257
	1668	chr7	155471714	155472040	327	0.0304740406320542		1668	chr20	57629720	57630606	887	0.0574712643678161		1668	chr11	6655113	6655890	778	0.040944382534376	0.127046296818857
	1669	chr7	155590660	155590999	340	0.0208803611738149		1669	chr20	58306628	58306995	368	0.0274093722369584		1669	chr11	6682746	6683944	1199	0.080148139681814	0.204247525524121
	1670	chr7	155803069	155803461	393	0.038100884837748		1670	chr20	60054898	60055478	581	0.0407294832826748		1670	chr11	7513056	7514691	1636	0.0950549729659368	0.258845629792071
	1671	chr7	155803969	155804432	464	0.036117381489842		1671	chr20	60055733	60056933	1201	0.0672261951792399		1671	chr11	7986623	7988092	1470	0.049630841373705	0.24704769429641
	1672	chr7	157020333	157020678	346	0.0332957110609481		1672	chr20	60138341	60138841	501	0.0316109422492401		1672	chr11	8681932	8683543	1612	0.0597150390668407	0.33027151376381
	1673	chr8	1823784	1824252	469	0.0423250564334086		1673	chr20	62367008	62367556	549	0.0337098460355981		1673	chr11	8688559	8689583	1025	0.0547404063205418	0.24317802520297
	1674	chr8	4586715	4587041	327	0.012979683972912		1674	chr20	62601885	62603632	1748	0.0532178264386628		1674	chr11	8911073	8911558	486	0.036117381489842	0.0365838123725138
	1675	chr8	6835119	6835679	561	0.0575620767494357		1675	chr20	62603866	62604590	725	0.0781958564790553		1675	chr11	8963653	8965079	1427	0.147763855949558	0.220880464607537
	1676	chr8	10143376	10143802	427	0.0237020316027088		1676	chr20	62652172	62652755	584	0.0610079575596817		1676	chr11	9003453	9004574	1122	0.0732197680436101	0.119034181763455
	1677	chr8	11016289	11016808	520	0.0237020316027088		1677	chr20	62952381	62952823	443	0.0760389036251105		1677	chr11	9263054	9265835	2782	0.138682125134535	0.372160634669806
	1678	chr8	12436976	12437330	355	0.036117381489842		1678	chr20	63498909	63499455	547	0.0433244916003537		1678	chr11	9313781	9314991	1211	0.0923503760639801	0.374207401793609
	1679	chr8	14558298	14558697	400	0.0237020316027088		1679	chr20	63567657	63568882	1226	0.0654570423462573		1679	chr11	9364013	9364801	789	0.0451467268623025	0.0765374268675809
	1680	chr8	17027256	17027599	344	0.020393811533052		1680	chr20	63739020	63739530	511	0.0487682041607207		1680	chr11	9384313	9385372	1060	0.133455486660761	0.257959306528639
	1681	chr8	22131030	22131355	326	0.019690576652602		1681	chr20	63803525	63803861	337	0.0291777188328912		1681	chr11	9460030	9462152	2123	0.107765189397186	0.433915436483301
	1682	chr8	22206696	22207155	460	0.018058690744921		1682	chr20	63829981	63830871	891	0.281502234620356		1682	chr11	9572918	9575039	2122	0.0709493353398545	0.314853305168786
	1683	chr8	23006816	23007120	305	0.040084388185654		1683	chr20	63873153	63873527	375	0.0327144120247569		1683	chr11	9613384	9614616	1233	0.0727990970654628	0.0849644852579556
	1684	chr8	23018493	23018860	368	0.0299097065462754		1684	chr20	64042203	64042678	476	0.0574712643678161		1684	chr11	9663540	9665011	1472	0.0864597917916774	0.418804135458574
	1685	chr8	24913678	24914379	702	0.0354093842964318		1685	chr21	5154201	5154766	566	0.0364741641337386		1685	chr11	9758055	9759066	1012	0.0569977426636569	0.149731119943886
	1686	chr8	24914418	24914975	558	0.0237020316027088		1686	chr21	10325547	10326122	576	0.108814589665653		1686	chr11	10293311	10295455	2145	0.166342829385376	0.486852692428628
	1687	chr8	24955782	24956446	665	0.0237020316027088		1687	chr21	14520442	14520875	434	0.0407555516139522		1687	chr11	10302583	10308434	5852	0.116004784537087	0.536258630095754
	1688	chr8	26089081	26089385	305	0.040084388185654		1688	chr21	14541859	14542333	475	0.0274093722369584		1688	chr11	10450146	10451785	1640	0.0509892911455903	0.1922015377628
	1689	chr8	26514140	26514581	442	0.018058690744921		1689	chr21	14545284	14546273	990	0.069243400277883		1689	chr11	10540123	10541683	1561	0.0985060624243983	0.311317686959653
	1690	chr8	27659265	27659629	365	0.018058690744921		1690	chr21	29099425	29100236	812	0.0398990591213629		1690	chr11	10750661	10752011	1351	0.0726034453746829	0.166117350490058
	1691	chr8	35525204	35525674	471	0.040084388185654		1691	chr21	33215650	33216282	633	0.0340425531914894		1691	chr11	10807464	10809829	2366	0.163525921269442	0.552590842759588
	1692	chr8	35651462	35651766	305	0.0330520393811533		1692	chr21	33361402	33362027	626	0.0433244916003537		1692	chr11	10856900	10859174	2275	0.0833646852269877	0.419907336488408
	1693	chr8	37393117	37393443	327	0.0299097065462754		1693	chr21	33382723	33383050	328	0.0310030395136778		1693	chr11	11841017	11842836	1820	0.105521346274125	0.305430275276203
	1694	chr8	41308630	41309593	964	0.0699774266365688		1694	chr21	34201861	34202231	371	0.0194518125552608		1694	chr11	12110148	12111730	1583	0.0947120864328053	0.421783450103333
	1695	chr8	41529007	41529511	505	0.0558690744920993		1695	chr21	34510699	34511166	468	0.0702665150941013		1695	chr11	12673773	12675103	1331	0.036117381489842	0.121051118116415
	1696	chr8	46982552	46982903	352	0.0393811533052039		1696	chr21	34511253	34512253	1001	0.033434650455927		1696	chr11	13276827	13279358	2532	0.159275556952501	0.745151693500923
	1697	chr8	47465337	47465641	305	0.0147679324894515		1697	chr21	35046529	35047516	988	0.0713436477926573		1697	chr11	13462175	13464259	2085	0.12359710197382	0.21745610711128
	1698	chr8	48060546	48061073	528	0.0548570829880656		1698	chr21	36385229	36385560	332	0.0442086648983201		1698	chr11	13667799	13670203	2405	0.138303918113616	0.410016689106931
	1699	chr8	48061160	48061479	320	0.0548523206751055		1699	chr21	37820861	37821232	372	0.0654288240495137		1699	chr11	14498995	14500247	1253	0.0598194130925508	0.183938951730588
	1700	chr8	48735185	48735782	598	0.031038374717833		1700	chr21	38229712	38230833	1122	0.07827836140382		1700	chr11	14519538	14520907	1370	0.0845715347029745	0.179299326254572
	1701	chr8	49811662	49812055	394	0.0299097065462754		1701	chr21	38231073	38232387	1315	0.0782232685387491		1701	chr11	14642840	14646352	3513	0.21804884863147	0.39456999346948
	1702	chr8	52158739	52159090	352	0.0316455696202532		1702	chr21	38232643	38233193	551	0.0353669319186561		1702	chr11	14891229	14892552	1324	0.0690737777523788	0.34563516698513
	1703	chr8	52940115	52940447	333	0.0299097065462754		1703	chr21	38257363	38258330	968	0.056007406631031		1703	chr11	14904840	14905643	804	0.036117381489842	0.0956025143846127
	1704	chr8	54458607	54459603	997	0.0355530474040632		1704	chr21	38272112	38273015	904	0.0760407848448934		1704	chr11	16737836	16739220	1385	0.108056087347169	0.226187385615119
	1705	chr8	55101973	55102383	411	0.0203160270880361		1705	chr21	38472568	38473151	584	0.0645446507515473		1705	chr11	17077030	17078532	1503	0.0670208240071371	0.078526951160847
	1706	chr8	55930411	55930748	338	0.0237020316027088		1706	chr21	38734207	38734627	421	0.0407294832826748		1706	chr11	17207081	17208584	1504	0.105326091442759	0.256083192913714
	1707	chr8	59117452	59117790	339	0.0355530474040632		1707	chr21	41953465	41954278	814	0.0689655172413793		1707	chr11	17276023	17277501	1479	0.139802459258413	0.272442817637242
	1708	chr8	60620605	60620915	311	0.040084388185654		1708	chr21	42783805	42784214	410	0.0477453580901857		1708	chr11	17351367	17352763	1397	0.0253950338600451	0.251194171443621
	1709	chr8	60741747	60742346	600	0.0346497953792865		1709	chr21	43106946	43107612	667	0.109280057189081		1709	chr11	17353302	17354050	749	0.0349887133182844	0.0431049263771201
	1710	chr8	60848028	60848493	466	0.0270880361173815		1710	chr21	43728278	43728730	453	0.0795755968169761		1710	chr11	17388928	17389734	807	0.036837681325066	0.167112247009532
	1711	chr8	63186797	63187138	342	0.0414908579465541		1711	chr21	43728831	43729174	344	0.027355623100304		1711	chr11	18012519	18013862	1344	0.0849878402275751	0.268545198992741
	1712	chr8	64225986	64226420	435	0.040084388185654		1712	chr21	44914384	44914904	521	0.0547112462006079		1712	chr11	18105544	18106139	596	0.0615124153498871	0.0879499810534293
	1713	chr8	64580008	64581322	1315	0.0499130084165944		1713	chr21	44927383	44928365	983	0.137241970550848		1713	chr11	18321599	18323447	1849	0.0983457312214063	0.160314593696839
	1714	chr8	66142646	66142950	305	0.0344585091420534		1714	chr21	45405277	45405689	413	0.0344827586206897		1714	chr11	18394241	18395429	1189	0.0850834833461916	0.164928688332944
	1715	chr8	66177269	66177595	327	0.0124153498871332		1715	chr21	45478495	45480225	1731	0.124117775108237		1715	chr11	18395468	18396775	1308	0.0790845564540453	0.175980048320474
	1716	chr8	66961065	66961369	305	0.0309423347398031		1716	chr21	45482617	45483666	1050	0.0526647478224881		1716	chr11	18525887	18527738	1852	0.119394757645893	0.351657489001583
	1717	chr8	74320842	74321571	730	0.0827872547805685		1717	chr21	45534487	45536149	1663	0.169627169113596		1717	chr11	18587965	18589116	1152	0.0985890060417877	0.248512627015929
	1718	chr8	76665683	76666009	327	0.012979683972912		1718	chr21	45550435	45550766	332	0.0397877984084881		1718	chr11	18633694	18635018	1325	0.0740531728116378	0.209055923289232
	1719	chr8	76695827	76696303	477	0.0237020316027088		1719	chr21	45555525	45555945	421	0.0626139817629179		1719	chr11	19116693	19117809	1117	0.107253240753969	0.395646588676669
	1720	chr8	76778557	76779081	525	0.0237020316027088		1720	chr22	16824740	16825174	435	0.0364741641337386		1720	chr11	19240695	19241839	1145	0.0648984198645598	0.183082459237998
	1721	chr8	76863418	76863853	436	0.0417607223476298		1721	chr22	17098352	17099044	693	0.0406719717064545		1721	chr11	19712301	19713332	1032	0.0852144469525959	0.10107417649604
	1722	chr8	76863893	76864432	540	0.018058690744921		1722	chr22	17106558	17107473	916	0.0805444250051734		1722	chr11	20363492	20364537	1046	0.194672241747705	0.452624167224314
	1723	chr8	76864884	76865240	357	0.0237020316027088		1723	chr22	17769569	17770026	458	0.0680813439434129		1723	chr11	20387043	20388551	1509	0.116655633974976	0.299022303204255
	1724	chr8	78665770	78666212	443	0.0327313769751693		1724	chr22	18000932	18001854	923	0.0916522215861908		1724	chr11	22624859	22626366	1508	0.132769713594499	0.335661477187523
	1725	chr8	80171172	80171625	454	0.0434537246049661		1725	chr22	18892210	18892793	584	0.100303951367781		1725	chr11	22828924	22830013	1090	0.0609480812641084	0.113756285289668
	1726	chr8	80873594	80874019	426	0.0423250564334086		1726	chr22	19766455	19766968	514	0.0592396109637489		1726	chr11	27362813	27363481	669	0.121331828442438	0.0946911977726358
	1727	chr8	92095165	92095491	327	0.0237020316027088		1727	chr22	21468311	21468658	348	0.0362511052166225		1727	chr11	27505984	27507386	1403	0.0906704701672842	0.161419675946455
	1728	chr8	94640674	94641024	351	0.0253950338600451		1728	chr22	21861839	21862171	333	0.0371352785145889		1728	chr11	28110141	28110803	663	0.0299097065462754	0.0724484612965904
	1729	chr8	94674238	94674564	327	0.0259593679458239		1729	chr22	21865275	21865676	402	0.0212201591511936		1729	chr11	31508976	31510387	1412	0.0784071174354627	0.129782665365938
	1730	chr8	95835808	95836203	396	0.0323488045007032		1730	chr22	21938124	21938562	439	0.144120247568523		1730	chr11	32090748	32091907	1160	0.0417607223476298	0.0821466867688438
	1731	chr8	96144760	96145237	478	0.0423250564334086		1731	chr22	22117941	22118321	381	0.0503978779840849		1731	chr11	32583511	32584804	1294	0.0811510034193407	0.301340503468163
	1732	chr8	102123922	102124248	327	0.012979683972912		1732	chr22	22689011	22689338	328	0.0164133738601824		1732	chr11	32829316	32830811	1496	0.182235461452251	0.558255464271605
	1733	chr8	103140687	103141024	338	0.0389390519187359		1733	chr22	23069877	23070208	332	0.0327144120247569		1733	chr11	32892048	32894115	2068	0.148792515548952	0.259925181201777
	1734	chr8	103500458	103500821	364	0.0203160270880361		1734	chr22	23070494	23070970	477	0.0652917637510447		1734	chr11	33015618	33016644	1027	0.0981941309255079	0.149179922547494
	1735	chr8	108082075	108082433	359	0.0316027088036117		1735	chr22	24607575	24608126	552	0.0760389036251105		1735	chr11	33038633	33040360	1728	0.171634949662352	0.445881606776691
	1736	chr8	108232759	108233106	348	0.018058690744921		1736	chr22	25420763	25421731	969	0.0753210839050898		1736	chr11	33160809	33162088	1280	0.0506245773447248	0.239891534242231
	1737	chr8	115451731	115452061	331	0.0208803611738149		1737	chr22	25564088	25566027	1940	0.250971650017872		1737	chr11	33256731	33259689	2959	0.131267600714982	0.438475513237069
	1738	chr8	127738025	127739017	993	1		1738	chr22	26657077	26657844	768	0.0640762270256034		1738	chr11	33700215	33701337	1123	0.0574271445488978	0.176008535362901
	1739	chr8	127740496	127741106	611	0.0900668469995841		1739	chr22	28679520	28680379	860	0.110882318952752		1739	chr11	33735111	33736730	1620	0.0517318151079616	0.298829612549348
	1740	chr8	127741190	127741681	492	0.0626410835214447		1740	chr22	29885748	29886134	387	0.0601237842617153		1740	chr11	33773483	33775054	1572	0.0956407374600363	0.29819080406021
	1741	chr8	139771627	139771953	327	0.0237020316027088		1741	chr22	30246364	30246764	401	0.0645446507515473		1741	chr11	33868038	33871099	3062	0.120775034685513	0.539409941977807
	1742	chr8	140480805	140481131	327	0.0299097065462754		1742	chr22	30262973	30263692	720	0.0555381766680373		1742	chr11	34050974	34053740	2767	0.17548527969064	0.418665193940322
	1743	chr8	142452671	142453096	426	0.0423250564334086		1743	chr22	30606570	30606897	328	0.0243161094224924		1743	chr11	34105117	34106033	917	0.0869074492099323	0.165840542436287
	1744	chr8	142613343	142613730	388	0.0237020316027088		1744	chr22	31080871	31081532	662	0.0336270723651501		1744	chr11	34356675	34357971	1297	0.0609480812641084	0.076289912093287
	1745	chr8	142777073	142777460	388	0.018058690744921		1745	chr22	31107625	31108234	610	0.103448275862069		1745	chr11	34438332	34440407	2076	0.135287389712769	0.302255851265389
	1746	chr8	143017849	143020016	2168	0.179458239277652		1746	chr22	31217337	31217787	451	0.0450928381962865		1746	chr11	34915543	34917164	1622	0.0814978585466056	0.399156138554524
	1747	chr8	143024075	143025308	1234	0.0699774266365688		1747	chr22	31235527	31235886	360	0.0185676392572944		1747	chr11	35138686	35141100	2415	0.0998430817879628	0.230029105157498
	1748	chr8	143249437	143249834	398	0.0237020316027088		1748	chr22	31291945	31292393	449	0.026525198938992		1748	chr11	35662332	35663444	1113	0.0774653700475914	0.191453081034886
	1749	chr8	143429874	143430422	549	0.0163656884875846		1749	chr22	31661694	31662820	1127	0.234503989529668		1749	chr11	35943690	35944527	838	0.0510111184133243	0.128207546916278
	1750	chr8	143571751	143572166	416	0.0253950338600451		1750	chr22	31676772	31677251	480	0.0671987831195461		1750	chr11	36288647	36289771	1125	0.0726074139688164	0.100715669754555
	1751	chr8	143924231	143924584	354	0.0174943566591422		1751	chr22	32138011	32138446	436	0.026525198938992		1751	chr11	36376371	36378404	2034	0.033872744647954	0.224970236415578
	1752	chr8	143924648	143925062	415	0.036117381489842		1752	chr22	32424400	32425040	641	0.150759878419453		1752	chr11	36400950	36401672	723	0.019690576652602	0.0689655172413793
	1753	chr8	143943810	143944244	435	0.0141083521444695		1753	chr22	35381058	35382176	1119	0.0981733355907971		1753	chr11	36509101	36510718	1618	0.0726074139688164	0.245750458883254
	1754	chr8	144264038	144264364	327	0.018058690744921		1754	chr22	36370573	36370922	350	0.0212765957446809		1754	chr11	43311596	43312578	983	0.0598194130925508	0.121604465478273
	1755	chr8	144266724	144267147	424	0.0299097065462754		1755	chr22	36372473	36372878	406	0.033434650455927		1755	chr11	43358400	43359824	1425	0.0792103608880761	0.297419772694901
	1756	chr8	144333337	144333766	430	0.0355530474040632		1756	chr22	36373421	36374014	594	0.0632218844984802		1756	chr11	43643824	43644825	1002	0.0451467268623025	0.193861042357007
	1757	chr8	144476674	144477080	407	0.018058690744921		1757	chr22	36451975	36452306	332	0.0344827586206897		1757	chr11	43680093	43682096	2004	0.0751949373438358	0.350443296004558
	1758	chr8	144530482	144530808	327	0.018058690744921		1758	chr22	36954350	36954798	449	0.0374403048651031		1758	chr11	43880324	43881369	1046	0.0925507900677201	0.15473274585527
	1759	chr9	114266	114631	366	0.018058690744921		1759	chr22	36977935	36978307	373	0.0654288240495137		1759	chr11	44065817	44066821	1005	0.0688487584650113	0.0504559270516717
	1760	chr9	400804	401108	305	0.0450070323488045		1760	chr22	37267139	37267486	348	0.0397877984084881		1760	chr11	44095415	44096418	1004	0.136568848758465	0.325298374894853
	1761	chr9	28780035	28780361	327	0.018058690744921		1761	chr22	37285607	37285992	386	0.0397877984084881		1761	chr11	44305497	44306430	934	0.0445823927765237	0.144592702479716
	1762	chr9	33510876	33511202	327	0.0124153498871332		1762	chr22	37607283	37607677	395	0.0503978779840849		1762	chr11	44564711	44567163	2453	0.0667688182796621	0.237156778169251
	1763	chr9	34566324	34566650	327	0.018058690744921		1763	chr22	38181245	38181788	544	0.0492941394628849		1763	chr11	44949318	44951260	1943	0.162696485095548	0.51799655468034
	1764	chr9	35971796	35972422	627	0.052734281986075		1764	chr22	38316511	38317319	809	0.175816650945044		1764	chr11	45146264	45146765	502	0.0147679324894515	0.0532449697526734
	1765	chr9	36766043	36766395	353	0.018058690744921		1765	chr22	38981847	38982184	338	0.0397877984084881		1765	chr11	45146920	45147811	892	0.0801354401805869	0.233562304655481
	1766	chr9	37027630	37028066	437	0.018058690744921		1766	chr22	39021268	39021610	343	0.0406719717064545		1766	chr11	45771554	45772029	476	0.018058690744921	0.0261398176291793
	1767	chr9	38619960	38620300	341	0.0527426160337553		1767	chr22	39077213	39077660	448	0.0751547303271441		1767	chr11	45804105	45805559	1455	0.0940783019496909	0.318667881397155
	1768	chr9	38621696	38622119	424	0.031038374717833		1768	chr22	40177143	40177510	368	0.02210433244916		1768	chr11	45847114	45848088	975	0.0667473878713414	0.177142642146311
	1769	chr9	42357904	42358230	327	0.0163656884875846		1769	chr22	40177834	40178661	828	0.110715965374806		1769	chr11	45885364	45885975	612	0.0299097065462754	0.0822281167108753
	1770	chr9	64772904	64773251	348	0.0299097065462754		1770	chr22	40461544	40462133	590	0.02210433244916		1770	chr11	45917244	45919066	1823	0.104531578897239	0.362018978820153
	1771	chr9	65409930	65410256	327	0.0237020316027088		1771	chr22	41237693	41238463	771	0.0477453580901857		1771	chr11	46118343	46122700	4358	0.112041349575995	0.36704882302828
	1772	chr9	69248060	69248407	348	0.0299097065462754		1772	chr22	41666412	41667372	961	0.0839964633068081		1772	chr11	46332896	46333813	918	0.0355530474040632	0.182139699381079
	1773	chr9	72355774	72356100	327	0.0169300225733634		1773	chr22	41998493	41999208	716	0.1019857618537		1773	chr11	46345228	46348300	3073	0.0610433275233115	0.276337211333543
	1774	chr9	73962633	73962937	305	0.0260196905766526		1774	chr22	42074127	42074710	584	0.0620060790273556		1774	chr11	46380306	46382317	2012	0.120767494356659	0.31512957573119
	1775	chr9	82761247	82761573	327	0.0191873589164786		1775	chr22	42270804	42271262	459	0.0725022104332449		1775	chr11	46391383	46392441	1059	0.0607349677591413	0.0754597566776584
	1776	chr9	87877387	87877837	451	0.0253164556962025		1776	chr22	42283466	42283934	469	0.0238726790450928		1776	chr11	46593182	46594391	1210	0.0724859749883323	0.301371677967423
	1777	chr9	88991439	88992046	608	0.054176072234763		1777	chr22	42368452	42369761	1310	0.123647738908194		1777	chr11	46616565	46618528	1964	0.0715918507300626	0.227401847357827
	1778	chr9	89178150	89178591	442	0.0237020316027088		1778	chr22	42439691	42440267	577	0.0383242094173862		1778	chr11	46699840	46701656	1817	0.0635824340499027	0.217510662484984
	1779	chr9	90642694	90643020	327	0.012979683972912		1779	chr22	42519346	42520086	741	0.208613567894566		1779	chr11	46826435	46827029	595	0.0416777787302404	0.0958806661667997
	1780	chr9	91724143	91724469	327	0.0237020316027088		1780	chr22	42994826	42995293	468	0.0401215805471125		1780	chr11	46845384	46846706	1323	0.147855530474041	0.401673210624054
	1781	chr9	93954911	93955300	390	0.0299097065462754		1781	chr22	44023956	44024912	957	0.0638550493282702		1781	chr11	47176054	47177506	1453	0.1426150019208	0.3618832622501
	1782	chr9	95508163	95508499	337	0.018058690744921		1782	chr22	44026953	44027280	328	0.0297872340425532		1782	chr11	47185839	47186791	953	0.0417607223476298	0.0650431739940177
	1783	chr9	98087656	98087960	305	0.040084388185654		1783	chr22	45165597	45165972	376	0.0512820512820513		1783	chr11	47214006	47215501	1496	0.0839552120340474	0.156364300898417
	1784	chr9	100473124	100473738	615	0.054176072234763		1784	chr22	45284896	45285262	367	0.0893015030946065		1784	chr11	47248434	47249421	988	0.111611947690754	0.174848360248214
	1785	chr9	100598776	100599230	455	0.012979683972912		1785	chr22	46027263	46027649	387	0.0468611847922193		1785	chr11	47269114	47270696	1583	0.11728108441041	0.35624551530641
	1786	chr9	101737924	101738250	327	0.0237020316027088		1786	chr22	49827828	49828338	511	0.101679929266136		1786	chr11	47374091	47379102	5012	0.0868808596292381	0.315049758263258
	1787	chr9	106863180	106863546	367	0.0376885479072809		1787	chr22	50169419	50170409	991	0.199799246974596		1787	chr11	47393140	47395975	2836	0.0299097065462754	0.158574734143333
	1788	chr9	106864185	106864541	357	0.0107223476297968		1788	chr22	50539218	50539878	661	0.106100795755968		1788	chr11	47399586	47400763	1178	0.0433275233115219	0.126549117304803
	1789	chr9	107487098	107488201	1104	0.0564155499042775		1789	chr22	50540081	50540420	340	0.0406719717064545		1789	chr11	47407401	47408702	1302	0.0422595746302064	0.0742993128172879
	1790	chr9	110579080	110579406	327	0.02313769751693		1790	chr22	50540922	50543398	2477	0.127240868693547		1790	chr11	47425753	47427088	1336	0.0663088582195934	0.375475612672971
	1791	chr9	113411200	113411597	398	0.0417607223476298		1791	chr22	50544040	50544635	596	0.0344827586206897		1791	chr11	47551927	47553770	1844	0.142788429484432	0.278241811990895
	1792	chr9	114049127	114049708	582	0.019690576652602		1792	chr22	50600192	50601037	846	0.0658440361301697		1792	chr11	47565285	47566550	1266	0.0775606163067945	0.207783143733254
	1793	chr9	114155537	114155946	410	0.0214446952595937		1793	chr3	2287498	2287996	499	0.0759878419452888		1793	chr11	47578265	47579598	1334	0.0629923041022564	0.166642210809489
	1794	chr9	116154076	116154402	327	0.012979683972912		1794	chr3	3284555	3285167	613	0.253495440729483		1794	chr11	47641848	47643127	1280	0.107787810383747	0.300624564967925
	1795	chr9	118082858	118083197	340	0.0237020316027088		1795	chr3	5026684	5027170	487	0.0716180371352785		1795	chr11	47714638	47715649	1012	0.089893816295365	0.165396574567521
	1796	chr9	119368863	119369715	853	0.0490970654627539		1796	chr3	9915217	9915983	767	0.0954638416120441		1796	chr11	47766150	47768383	2234	0.104757391903433	0.431014326832375
	1797	chr9	121071891	121072379	489	0.060478199718706		1797	chr3	10291760	10293220	1461	0.0757642455368061		1797	chr11	47847824	47849129	1306	0.0964701736339305	0.313169613463084
	1798	chr9	121651613	121651939	327	0.0299097065462754		1798	chr3	12647267	12648086	820	0.049487636354841		1798	chr11	47980252	47982647	2396	0.0993827248684808	0.387801095944896
	1799	chr9	122227419	122227745	327	0.0299097065462754		1799	chr3	12676533	12676937	405	0.0103343465045593		1799	chr11	57324274	57325518	1245	0.0743047816796995	0.286421086861292
	1800	chr9	124853226	124853621	396	0.0417607223476298		1800	chr3	12809880	12810484	605	0.069353854753708		1800	chr11	57335188	57336478	1291	0.129379343626279	0.217124206192438
	1801	chr9	125397422	125397726	305	0.0133614627285513		1801	chr3	12999092	12999457	366	0.025531914893617		1801	chr11	57426446	57427273	828	0.0327313769751693	0.0941386566478276
	1802	chr9	126514166	126514493	328	0.0355530474040632		1802	chr3	13009743	13010173	431	0.0468085106382979		1802	chr11	57460164	57461009	846	0.0485327313769752	0.0492385091064475
	1803	chr9	127108098	127108424	327	0.0237020316027088		1803	chr3	13856870	13857254	385	0.114893617021277		1803	chr11	57514856	57515912	1057	0.0253950338600451	0.087120094383484
	1804	chr9	127854421	127854817	397	0.0299097065462754		1804	chr3	14431326	14432330	1005	0.0383795710281404		1804	chr11	57566810	57568465	1656	0.150558936797757	0.300210696615686
	1805	chr9	128393212	128393516	305	0.0471167369901547		1805	chr3	14432420	14433029	610	0.0787475913668137		1805	chr11	57666802	57669123	2322	0.171178561337003	0.320713036046859
	1806	chr9	129568499	129568832	334	0.0203160270880361		1806	chr3	17554695	17555022	328	0.0285714285714286		1806	chr11	57711434	57713234	1801	0.0688487584650113	0.410787989217923
	1807	chr9	129568884	129569503	620	0.0485327313769752		1807	chr3	30604267	30604990	724	0.0331019433000357		1807	chr11	57740886	57742586	1701	0.121392151073267	0.382437738343828
	1808	chr9	130893472	130893822	351	0.036117381489842		1808	chr3	32516329	32516796	468	0.0164133738601824		1808	chr11	58577609	58579989	2381	0.172854498639566	0.433171548432003
	1809	chr9	133564071	133564773	703	0.0626410835214447		1809	chr3	32816691	32817662	972	0.0756803968836251		1809	chr11	59142334	59143455	1122	0.0845929651112952	0.275976554626591
	1810	chr9	133599949	133600275	327	0.0237020316027088		1810	chr3	38029376	38030051	676	0.0851063829787234		1810	chr11	59144597	59145142	546	0.0654627539503386	0.100244827317461
	1811	chr9	134065572	134065960	389	0.0355530474040632		1811	chr3	38346537	38347267	731	0.0744382543355397		1811	chr11	59171549	59173443	1895	0.175563460995069	0.330161328033668
	1812	chr9	134406907	134407549	643	0.0293453724604966		1812	chr3	38455214	38455653	440	0.0353669319186561		1812	chr11	59560536	59561228	693	0.0671557562076749	0.0716470616690719
	1813	chr9	134928923	134929302	380	0.0208803611738149		1813	chr3	38649140	38649993	854	0.0678332916777524		1813	chr11	59614657	59615868	1212	0.158312379156309	0.377026275265454
	1814	chr9	136050150	136050523	374	0.030239099859353		1814	chr3	39809282	39809971	690	0.0362511052166225		1814	chr11	59667682	59670294	2613	0.0683665742777952	0.361108468445226
	1815	chr9	136372730	136373098	369	0.036117381489842		1815	chr3	40476806	40477505	700	0.110578367584971		1815	chr11	59753972	59757673	3702	0.145227924298273	0.439249500804893
	1816	chr9	136846505	136846855	351	0.0237020316027088		1816	chr3	44555006	44555952	947	0.165039949045818		1816	chr11	60841615	60842373	759	0.10665914221219	0.120415803321159
	1817	chr9	137613985	137614289	305	0.0147679324894515		1817	chr3	44712471	44712937	467	0.0424403183023873		1817	chr11	60905967	60907066	1100	0.0800044765741826	0.373430458023268
	1818	chr9	138128777	138129103	327	0.0237020316027088		1818	chr3	45110428	45110863	436	0.0455080502769424		1818	chr11	60913766	60914920	1155	0.063061754499592	0.207176047234741
	1819	chrX	10156823	10157149	327	0.0203160270880361		1819	chr3	45664493	45665004	512	0.0626139817629179		1819	chr11	60950003	60952829	2827	0.0851965882789953	0.428225284131374
	1820	chrX	18424853	18425209	357	0.0299097065462754		1820	chr3	46098628	46100153	1526	0.0576384241828116		1820	chr11	61160497	61162187	1691	0.086468522698771	0.136939362911483
	1821	chrX	23334824	23335151	328	0.040084388185654		1821	chr3	46206837	46208460	1624	0.0682772595465185		1821	chr11	61332502	61333703	1202	0.0610433275233115	0.272465929766003
	1822	chrX	24053535	24053950	416	0.0237020316027088		1822	chr3	46242417	46242928	512	0.0397877984084881		1822	chr11	61361309	61362777	1469	0.0922721947595508	0.274045616892279
	1823	chrX	37685696	37686051	356	0.0237020316027088		1823	chr3	46981746	46982213	468	0.0557029177718833		1823	chr11	61392022	61393154	1133	0.0832301498858632	0.206180881969583
	1824	chrX	40146286	40146657	372	0.027613081121239		1824	chr3	47083520	47083849	330	0.0462006079027356		1824	chr11	61428926	61430707	1782	0.0967479752232731	0.317451538434664
	1825	chrX	40172397	40172729	333	0.0316455696202532		1825	chr3	47549793	47550120	328	0.0382978723404255		1825	chr11	61680041	61680694	654	0.0495828213846901	0.0479119804138146
	1826	chrX	41473881	41474281	401	0.0237020316027088		1826	chr3	47788700	47789636	937	0.0473322959749959		1826	chr11	61792201	61793435	1235	0.0833301584580266	0.369174063891599
	1827	chrX	45063393	45063809	417	0.0299097065462754		1827	chr3	48333184	48333580	397	0.0346504559270517		1827	chr11	61814975	61815873	899	0.0451467268623025	0.0698518405048119
	1828	chrX	48575664	48575990	327	0.0299097065462754		1828	chr3	48663351	48664102	752	0.0725589157724154		1828	chr11	61816493	61817044	552	0.0248306997742664	0.0459229936119151
	1829	chrX	53076992	53077619	628	0.018058690744921		1829	chr3	49172149	49172477	329	0.0212765957446809		1829	chr11	61827364	61828617	1254	0.0402713089693402	0.129450495701413
	1830	chrX	53250429	53250837	409	0.036117381489842		1830	chr3	49357219	49358589	1371	0.153902859185324		1830	chr11	61890773	61892262	1490	0.0609302225905078	0.34287165512404
	1831	chrX	53320480	53321310	831	0.0423250564334086		1831	chr3	49869703	49870077	375	0.0274093722369584		1831	chr11	61954568	61957255	2688	0.087770618433961	0.39796828263446
	1832	chrX	57909906	57910232	327	0.018058690744921		1832	chr3	50242772	50244043	1272	0.0624742340076163		1832	chr11	61963348	61969222	5875	0.0696424772917044	0.497549308114238
	1833	chrX	69505340	69506281	942	0.0490970654627539		1833	chr3	51967579	51967992	414	0.0380194518125553		1833	chr11	62123848	62124649	802	0.14331823680125	0.143017584030057
	1834	chrX	73563025	73563639	615	0.0626410835214447		1834	chr3	51995514	51996327	814	0.12315136563119		1834	chr11	62337150	62338309	1160	0.122859340324409	0.151694307160191
	1835	chrX	74291081	74291458	378	0.0290715394652875		1835	chr3	52536447	52537219	773	0.139895027936114		1835	chr11	62573257	62574752	1496	0.0607218713985008	0.128485161207098
	1836	chrX	77505708	77506168	461	0.0440871122286672		1836	chr3	52780989	52781328	340	0.0541033434650456		1836	chr11	62591031	62592385	1355	0.0349887133182844	0.0873692216318775
	1837	chrX	101097839	101098385	547	0.0558690744920993		1837	chr3	53166791	53167477	687	0.0247568523430592		1837	chr11	62600763	62602875	2113	0.234518514285351	0.615726728639421
	1838	chrX	101390875	101391191	317	0.0260196905766526		1838	chr3	53169481	53170569	1089	0.0738292766172443		1838	chr11	62611773	62613407	1635	0.222693294345865	0.261941848809053
	1839	chrX	107118150	107118531	382	0.0260196905766526		1839	chr3	53248842	53250126	1285	0.0571420509058073		1839	chr11	62621378	62622326	949	0.0598194130925508	0.267550302473266
	1840	chrX	107449254	107449740	487	0.0299097065462754		1840	chr3	53250279	53250917	639	0.0594903506862421		1840	chr11	62645900	62646827	928	0.0515798179526499	0.252323709550415
	1841	chrX	107676667	107677052	386	0.0237020316027088		1841	chr3	53269800	53270631	832	0.0844984802431611		1841	chr11	62652619	62653894	1276	0.107252843894556	0.196290234588107
	1842	chrX	118974026	118974410	385	0.012979683972912		1842	chr3	57197054	57197432	379	0.0229885057471264		1842	chr11	62664468	62665964	1497	0.102252812145803	0.262245531431151
	1843	chrX	130091935	130092261	327	0.018058690744921		1843	chr3	57959714	57960097	384	0.0795755968169761		1843	chr11	62671146	62672750	1605	0.0539716896368895	0.240387638773552
	1844	chrX	137052516	137052842	327	0.0299097065462754		1844	chr3	58353766	58354391	626	0.043795334037447		1844	chr11	62678204	62679404	1201	0.0877142643972658	0.362518577045356
	1845	chrX	150363824	150364155	332	0.018058690744921		1845	chr3	58584802	58585284	483	0.0401215805471125		1845	chr11	62705837	62706682	846	0.132166487286212	0.274181602208015
	1846	chrX	153032560	153032886	327	0.018058690744921		1846	chr3	63764183	63764512	330	0.0437689969604863		1846	chr11	62709488	62710159	672	0.0253950338600451	0.0486859679816393
	1847	chrX	153390513	153390839	327	0.018058690744921		1847	chr3	67653971	67654753	783	0.0936680829564175		1847	chr11	62725913	62729342	3430	0.144433411752753	0.420018059709916
	1848	chrX	153688515	153689027	513	0.036117381489842		1848	chr3	69353173	69354040	868	0.0744108422758459		1848	chr11	62753567	62754866	1300	0.0488839519577869	0.113094095926084
	1849	chrX	153804450	153804776	327	0.018058690744921		1849	chr3	69385594	69386276	683	0.08504779641977		1849	chr11	62770902	62772239	1338	0.0784424379232506	0.347320471164932
	1850	chrX	154021275	154021601	327	0.018058690744921		1850	chr3	71129823	71130825	1003	0.0406719717064545		1850	chr11	62786407	62788076	1670	0.12980041146384	0.72083719655253
	1851	chrX	154098054	154098399	346	0.036117381489842		1851	chr3	71443808	71444447	640	0.0340425531914894		1851	chr11	62804896	62805628	733	0.0671557562076749	0.0487966912031475
	1852	chrX	154136735	154137084	350	0.036117381489842		1852	chr3	71444636	71444963	328	0.0206686930091185		1852	chr11	62830880	62832969	2090	0.0734412155962575	0.396971236149519
	1853	chrX	154374131	154374457	327	0.0237020316027088		1853	chr3	71779714	71780069	356	0.0203359858532272		1853	chr11	62839167	62841894	2728	0.0451467268623025	0.180707016143553
	1854	chrY	10807996	10808322	327	0.018058690744921		1854	chr3	71780216	71780934	719	0.0335163491436419		1854	chr11	62842047	62842537	491	0.0146726862302483	0.0575827938263742
	1855	chrY	10892259	10892828	570	0.0423250564334086		1855	chr3	71781195	71781570	376	0.0424403183023873		1855	chr11	62855412	62856464	1053	0.0299097065462754	0.0921768131599386
	1856	chrY	11297638	11297991	354	0.0349887133182844		1856	chr3	72887896	72888330	435	0.0565870910698497		1856	chr11	62880354	62882158	1805	0.10005143297997	0.376086202865366
	1857	chrY	11721712	11722041	330	0.0338600451467269		1857	chr3	88031791	88032246	456	0.0318302387267905		1857	chr11	63536821	63537646	826	0.0323880935826245	0.0429114294851639
	1858	GL000195.1	30814	31153	340	0.0304740406320542		1858	chr3	93973787	93974131	345	0.0557029177718833		1858	chr11	63670484	63671871	1388	0.0822010934270557	0.335576553551609
	1859	GL000218.1	97259	97585	327	0.018058690744921		1859	chr3	98763099	98765143	2045	0.226573573161981		1859	chr11	63681087	63683227	2141	0.133090772859896	0.316401817795802
	1860	KI270587.1	721	1218	498	0.0299097065462754		1860	chr3	109264297	109264920	624	0.070516717325228		1860	chr11	63767580	63768691	1112	0.0737015553714128	0.226491068237216
	1861	KI270729.1	24692	25023	332	0.0316455696202532		1861	chr3	111859369	111859889	521	0.0424403183023873		1861	chr11	63768765	63769464	700	0.0253950338600451	0.0886946753417773
	1862	KI270733.1	146073	146782	710	0.0405102183361749		1862	chr3	113532701	113533603	903	0.0470560254125918		1862	chr11	63812962	63814268	1307	0.110045146726862	0.317452344671714
								1863	chr3	114152537	114153049	513	0.0597375967148528		1863	chr11	63838257	63841179	2923	0.178275995085293	0.364756153604283
								1864	chr3	115784120	115784744	625	0.0403967761267835		1864	chr11	63888356	63889333	978	0.0507900677200903	0.146141752598099
								1865	chr3	119638488	119638815	328	0.035258358662614		1865	chr11	63938220	63939551	1332	0.0835214446952596	0.294959405964542
								1866	chr3	120558633	120559239	607	0.0769230769230769		1866	chr11	63974438	63975489	1052	0.158972356360704	0.288492578587956
								1867	chr3	121658693	121659027	335	0.0285714285714286		1867	chr11	63985472	63987266	1795	0.133455486660761	0.371085383191032
								1868	chr3	122233189	122233526	338	0.0346504559270517		1868	chr11	64184937	64185844	908	0.103142174091113	0.339970814218797
								1869	chr3	122324728	122326422	1695	0.114337313456903		1869	chr11	64186053	64186943	891	0.0612862054842796	0.404542877030038
								1870	chr3	123067002	123067458	457	0.0972590627763042		1870	chr11	64205795	64208556	2762	0.0901454251634267	0.27995614070449
								1871	chr3	125055282	125056082	801	0.0529130688338319		1871	chr11	64225796	64227104	1309	0.0910482803287901	0.256303295628314
								1872	chr3	125595937	125596271	335	0.0462006079027356		1872	chr11	64229944	64231186	1243	0.0502257336343115	0.170011744186359
								1873	chr3	125990166	125990980	815	0.124616029605024		1873	chr11	64234638	64235400	763	0.0224082699151991	0.131993367356537
								1874	chr3	126983268	126983850	583	0.0568921174203639		1874	chr11	64240479	64242490	2012	0.0451506954564359	0.246853659913088
								1875	chr3	128617284	128618233	950	0.106984969053935		1875	chr11	64246271	64247834	1564	0.126975169300226	0.17528990940583
								1876	chr3	128991615	128992310	696	0.0733863837312113		1876	chr11	64251000	64252070	1071	0.0368245849644255	0.18927220981513
								1877	chr3	129027026	129027421	396	0.0300618921308576		1877	chr11	64269113	64270910	1798	0.114033583830995	0.358399780703522
								1878	chr3	129068442	129068811	370	0.0486295313881521		1878	chr11	64271415	64272066	652	0.0248306997742664	0.0530245982923899
								1879	chr3	129230169	129232084	1916	0.108701985224362		1879	chr11	64284208	64286336	2129	0.158181812409318	0.622716803861338
								1880	chr3	130002434	130003216	783	0.0954646478490939		1880	chr11	64304413	64306668	2256	0.0959534626777533	0.357710448025929
								1881	chr3	132317117	132317779	663	0.0504559270516717		1881	chr11	64317053	64319405	2353	0.0191873589164786	0.240775707540198
								1882	chr3	132641260	132641935	676	0.188449848024316		1882	chr11	64339838	64342805	2968	0.0732197680436101	0.139203814038737
								1883	chr3	134593129	134593652	524	0.0362511052166225		1883	chr11	64358961	64360263	1303	0.036117381489842	0.0733863837312113
								1884	chr3	134594736	134595224	489	0.0224924012158055		1884	chr11	64447954	64449641	1688	0.054666193610246	0.061920617900075
								1885	chr3	134600158	134601597	1440	0.122543462895627		1885	chr11	64722927	64723860	934	0.0434537246049661	0.199827196525656
								1886	chr3	135965473	135966360	888	0.113867008511176		1886	chr11	64742015	64746374	4360	0.1648538128665	0.357461052031852
								1887	chr3	136192741	136193228	488	0.0486295313881521		1887	chr11	64776725	64779934	3210	0.259774250491312	0.665050161381783
								1888	chr3	136713410	136713907	498	0.0382978723404255		1888	chr11	64801947	64803850	1904	0.0723038165176063	0.37989621041712
								1889	chr3	136818910	136819519	610	0.0558147159761246		1889	chr11	64809962	64810916	955	0.0417607223476298	0.0775600041924327
								1890	chr3	141478603	141479235	633	0.124012158054711		1890	chr11	64844219	64845100	882	0.0434537246049661	0.103256660189896
								1891	chr3	141659913	141660570	658	0.0610079575596817		1891	chr11	64870656	64871137	482	0.0203160270880361	0.0353669319186561
								1892	chr3	146542685	146543216	532	0.0293163916054598		1892	chr11	64875352	64879453	4102	0.100337568616993	0.289791157729529
								1893	chr3	149816673	149817183	511	0.0477453580901857		1893	chr11	64916126	64917562	1437	0.136533528270677	0.276557314048143
								1894	chr3	152298548	152298879	332	0.0353669319186561		1894	chr11	64924351	64925320	970	0.037250018255533	0.0542667408404753
								1895	chr3	152376488	152376924	437	0.0433244916003537		1895	chr11	64971517	64972309	793	0.0767494356659142	0.0335985853227233
								1896	chr3	169662105	169662436	332	0.0291777188328912		1896	chr11	65013436	65014957	1522	0.160213732605652	0.524627316923722
								1897	chr3	179652770	179653347	578	0.0883633119143024		1897	chr11	65027285	65028040	756	0.0400677200902935	0.0742990440716046
								1898	chr3	181818248	181818577	330	0.0449848024316109		1898	chr11	65040674	65042021	1348	0.149521546291269	0.347541380116582
								1899	chr3	182682314	182682738	425	0.0318302387267905		1899	chr11	65047516	65048017	502	0.036117381489842	0.0937223695844386
								1900	chr3	183554901	183555669	769	0.0822281167108753		1900	chr11	65083622	65084830	1209	0.0585820054417363	0.172278076533396
								1901	chr3	184711301	184712200	900	0.129450495701413		1901	chr11	65095825	65096888	1064	0.0981941309255079	0.160811773210893
								1902	chr3	185253787	185254118	332	0.0406719717064545		1902	chr11	65116838	65117908	1071	0.0585820054417363	0.150255711517634
								1903	chr3	185665170	185665784	615	0.12887537993921		1903	chr11	65121308	65122812	1505	0.0791452759442873	0.195598483199364
								1904	chr3	187740568	187742359	1792	0.0805992491245609		1904	chr11	65133501	65135394	1894	0.0768053928431961	0.278741141470415
								1905	chr3	191908239	191908570	332	0.0203359858532272		1905	chr11	65180838	65182707	1870	0.0809553517285609	0.204303693371925
								1906	chr3	194769304	194769784	481	0.0340425531914894		1906	chr11	65225586	65226152	567	0.0795711060948081	0.0713162357329635
								1907	chr3	196208054	196208385	332	0.0486295313881521		1907	chr11	65261397	65262625	1229	0.123589164785553	0.198113674049111
								1908	chr3	196501018	196501381	364	0.0450928381962865		1908	chr11	65314443	65316654	2212	0.0980286405501424	0.669774979239396
								1909	chr3	196528542	196529016	475	0.117595048629531		1909	chr11	65333217	65334976	1760	0.11919513736098	0.317313940644828
								1910	chr3	196624470	196624958	489	0.0340425531914894		1910	chr11	65354310	65355864	1555	0.104262111355577	0.491776113346179
								1911	chr3	197949718	197951034	1317	0.0719792313335967		1911	chr11	65381848	65383064	1217	0.0688487584650113	0.0467243932394336
								1912	chr3	198105656	198106089	434	0.0618921308576481		1912	chr11	65386156	65387384	1229	0.0658572322072051	0.168992123064023
								1913	chr3	198153008	198153527	520	0.0382978723404255		1913	chr11	65416419	65417613	1195	0.0276523702031603	0.0718123402642845
								1914	chr3	198153695	198154459	765	0.117595048629531		1914	chr11	65420490	65427465	6976	0.0951982392141549	0.322785334010572
								1915	chr3	198154676	198155378	703	0.0618921308576481		1915	chr11	65454802	65455280	479	0.0505769542151232	0.0849655602406886
								1916	chr4	1011996	1012561	566	0.0592396109637489		1916	chr11	65476587	65477742	1156	0.0624017772951967	0.252437657720123
								1917	chr4	1137238	1137689	452	0.0297872340425532		1917	chr11	65496839	65505303	8465	0.130750889758805	0.322700679120342
								1918	chr4	2797903	2798371	469	0.0928381962864721		1918	chr11	65525034	65525768	735	0.0962268988135491	0.291589066350622
								1919	chr4	7103055	7103540	486	0.0857648099027409		1919	chr11	65539816	65541201	1386	0.0638475361380182	0.197118508783953
								1920	chr4	8199050	8199432	383	0.0610079575596817		1920	chr11	65546286	65546864	579	0.0299097065462754	0.16710875331565
								1921	chr4	8269516	8270425	910	0.100798174679319		1921	chr11	65569536	65570997	1462	0.0859692735567811	0.259950174550321
								1922	chr4	11454850	11455259	410	0.0571428571428571		1922	chr11	65572203	65573586	1384	0.050850390350919	0.328006793890873
								1923	chr4	13544249	13545122	874	0.0769230769230769		1923	chr11	65573833	65577965	4133	0.0954105590002953	0.430020774041317
								1924	chr4	13547316	13547717	402	0.0238726790450928		1924	chr11	65610933	65615331	4399	0.134935772272544	0.281862085090258
								1925	chr4	14277767	14278098	332	0.0203359858532272		1925	chr11	65615596	65616597	1002	0.121786629330133	0.328503167167877
								1926	chr4	15665665	15666278	614	0.0406719717064545		1926	chr11	65637831	65642106	4276	0.0890385842596032	0.376581769905321
								1927	chr4	15680178	15680753	576	0.0231003039513678		1927	chr11	65652259	65653341	1083	0.0735535268102345	0.0918443747497306
								1928	chr4	24472573	24472929	357	0.0663129973474801		1928	chr11	65661876	65664082	2207	0.198878157810352	0.48257426115093
								1929	chr4	24478817	24479442	626	0.235258358662614		1929	chr11	65711462	65712680	1219	0.0697730440386954	0.290622656873574
								1930	chr4	26274176	26274503	328	0.0322188449848024		1930	chr11	65720194	65720908	715	0.0762803478393386	0.193885229468502
								1931	chr4	37453778	37454109	332	0.0654288240495137		1931	chr11	65777304	65781908	4605	0.136863318443168	0.534960050954182
								1932	chr4	37754220	37754990	771	0.0698236222080683		1932	chr11	65817486	65818387	902	0.0344243792325056	0.146498378119801
								1933	chr4	37865422	37866068	647	0.0373295816435948		1933	chr11	65856478	65860112	3635	0.236367482292133	0.479008543425271
								1934	chr4	38318516	38319249	734	0.0831122900088417		1934	chr11	65860195	65861389	1195	0.140839452905487	0.484675852394121
								1935	chr4	38855105	38857460	2356	0.209994920706586		1935	chr11	65872586	65874031	1446	0.0335905776050646	0.0733877274596277
								1936	chr4	39046182	39046580	399	0.0521662245800177		1936	chr11	65887841	65889082	1242	0.0857565569112273	0.186093754619066
								1937	chr4	40238396	40238978	583	0.0318302387267905		1937	chr11	65890491	65891562	1072	0.0548658138951593	0.180981405486174
								1938	chr4	40551179	40551553	375	0.0256410256410256		1938	chr11	65899020	65900914	1895	0.0464135021097046	0.233950910913493
								1939	chr4	40554424	40554912	489	0.0267477203647416		1939	chr11	65918162	65920502	2341	0.148388512666165	0.269456515604718
								1940	chr4	48483193	48483549	357	0.0397877984084881		1940	chr11	65961129	65962410	1282	0.137101830950589	0.416591014756825
								1941	chr4	49709648	49710052	405	0.0795755968169761		1941	chr11	66001411	66003199	1789	0.132583189670226	0.375864487676667
								1942	chr4	52722096	52722607	512	0.0468611847922193		1942	chr11	66051638	66053117	1480	0.0782507548266042	0.330686725844466
								1943	chr4	53365576	53366372	797	0.0492105595553871		1943	chr11	66069636	66071878	2243	0.0801394087747204	0.611002985764541
								1944	chr4	54657635	54659209	1575	0.114058355437666		1944	chr11	66257235	66258451	1217	0.0665608639470685	0.235222884232422
								1945	chr4	56387991	56388402	412	0.0212201591511936		1945	chr11	66267233	66269676	2444	0.0741746117921219	0.237349468824157
								1946	chr4	56799920	56800298	379	0.0638297872340425		1946	chr11	66277849	66278552	704	0.0412047223095313	0.0645446507515473
								1947	chr4	75630146	75631075	930	0.0963203341046334		1947	chr11	66288456	66289807	1352	0.0724685131741451	0.32032389229748
								1948	chr4	75990597	75991325	729	0.103175767739231		1948	chr11	66311733	66313103	1371	0.10065505614767	0.175290178151513
								1949	chr4	77193544	77193931	388	0.0434357523132285		1949	chr11	66344468	66345577	1110	0.103129077730472	0.230965952609386
								1950	chr4	78717014	78717379	366	0.0139817629179331		1950	chr11	66438477	66439142	666	0.0445823927765237	0.1225165883273
								1951	chr4	80195949	80196617	669	0.0442086648983201		1951	chr11	66466151	66467459	1309	0.0743222434938868	0.134508289460601
								1952	chr4	80335716	80336085	370	0.0327144120247569		1952	chr11	66479569	66480919	1351	0.0741833426992155	0.136164837852292
								1953	chr4	83334181	83335357	1177	0.134011109946546		1953	chr11	66545477	66546740	1264	0.0329786203896842	0.217482175442557
								1954	chr4	86892037	86892629	593	0.0395117965917672		1954	chr11	66592606	66593678	1073	0.0518012655052973	0.243566093969616
								1955	chr4	86904123	86904469	347	0.0442086648983201		1955	chr11	66615820	66617758	1939	0.244412219460081	0.518301312285171
								1956	chr4	88822957	88823370	414	0.0164133738601824		1956	chr11	66637946	66639592	1647	0.0691523559162214	0.158822786408993
								1957	chr4	89836881	89837582	702	0.146085316004612		1957	chr11	66677178	66678594	1417	0.0522568601118191	0.247820606881502
								1958	chr4	104085076	104085610	535	0.0328267477203647		1958	chr11	66744119	66745473	1355	0.0997347391681192	0.223920784522399
								1959	chr4	108619888	108620420	533	0.0318302387267905		1959	chr11	66842358	66844260	1903	0.150558936797757	0.30407579703251
								1960	chr4	110594030	110594423	394	0.203647416413374		1960	chr11	66855840	66857454	1615	0.0953847631384277	0.207452317797145
								1961	chr4	112312551	112312882	332	0.0274093722369584		1961	chr11	66957984	66959001	1018	0.0417607223476298	0.0837209989814539
								1962	chr4	112515259	112515707	449	0.099027409372237		1962	chr11	67117530	67121870	4341	0.190440132963778	0.603267947508593
								1963	chr4	115321891	115322263	373	0.0443768996960486		1963	chr11	67266546	67270861	4316	0.111229375216288	0.403852469369711
								1964	chr4	118352739	118353316	578	0.0239283094015302		1964	chr11	67276738	67278269	1532	0.0191873589164786	0.09430474148009
								1965	chr4	118591546	118592197	652	0.0645451882429138		1965	chr11	67283562	67287486	3925	0.0726943261803393	0.304409041679768
								1966	chr4	118850569	118851316	748	0.048437109478929		1966	chr11	67287743	67290426	2684	0.0874146355401892	0.398382688478066
								1967	chr4	120816000	120817015	1016	0.138349471511614		1967	chr11	67302834	67304501	1668	0.11538846186816	0.381666169487153
								1968	chr4	125315219	125315703	485	0.0813439434129089		1968	chr11	67316673	67318551	1879	0.0976297968397291	0.256056049599703
								1969	chr4	127632769	127633181	413	0.0212201591511936		1969	chr11	67352267	67354020	1754	0.085326758166573	0.197395585583407
								1970	chr4	128553300	128553633	334	0.0322188449848024		1970	chr11	67372356	67374315	1960	0.0852009537325422	0.369453021910836
								1971	chr4	138242041	138242592	552	0.0150309460654288		1971	chr11	67391110	67392748	1639	0.0584212773793309	0.123951959021658
								1972	chr4	139665713	139666733	1021	0.048575244760131		1972	chr11	67400781	67402420	1640	0.104813349080715	0.314631589980086
								1973	chr4	140094868	140095204	337	0.0224924012158055		1973	chr11	67403544	67404844	1301	0.0880531823362637	0.191259852888613
								1974	chr4	140999981	141000308	328	0.0443768996960486		1974	chr11	67420478	67421557	1080	0.141647855530474	0.321348082096431
								1975	chr4	145936427	145936908	482	0.0340137974033792		1975	chr11	67427943	67429073	1131	0.0812641083521445	0.228396475131618
								1976	chr4	145937122	145937544	423	0.0437689969604863		1976	chr11	67442938	67444158	1221	0.0734539150974846	0.267522352922206
								1977	chr4	148445048	148445671	624	0.0238726790450928		1977	chr11	67464571	67465424	854	0.082392776523702	0.185374053679263
								1978	chr4	152850460	152850929	470	0.0274093722369584		1978	chr11	67468701	67469768	1068	0.0802521168481108	0.119198654121618
								1979	chr4	153152843	153153791	949	0.0683035966234792		1979	chr11	67482204	67483620	1417	0.0547404063205418	0.179158772262221
								1980	chr4	153222935	153223306	372	0.0503978779840849		1980	chr11	67504012	67505989	1978	0.0786329304416569	0.346434954138549
								1981	chr4	153243872	153244389	518	0.0984802431610942		1981	chr11	67507565	67508999	1435	0.144069491670715	0.281199089489625
								1982	chr4	153433108	153433766	659	0.112844699932007		1982	chr11	67583406	67584372	967	0.054176072234763	0.102870472643033
								1983	chr4	159104612	159105377	766	0.057694054539249		1983	chr11	67606343	67607384	1042	0.128103837471783	0.156529310747946
								1984	chr4	162066046	162066388	343	0.0966565349544073		1984	chr11	67629036	67631033	1998	0.0681538576322415	0.33339380111207
								1985	chr4	163550093	163550619	527	0.0611477053149834		1985	chr11	67804934	67805995	1062	0.00846501128668172	0.0653468566161156
								1986	chr4	169080124	169080543	420	0.0371352785145889		1986	chr11	68003220	68004393	1174	0.0952938823327714	0.304463865799156
								1987	chr4	174522357	174522743	387	0.0234864914982303		1987	chr11	68010178	68011195	1018	0.0877404571185467	0.0945815495338606
								1988	chr4	176195196	176196060	865	0.0981437735656371		1988	chr11	68030089	68031208	1120	0.0418385067926457	0.238675460025423
								1989	chr4	176479413	176479803	391	0.0632218844984802		1989	chr11	68038559	68041171	2613	0.176015087007458	0.374287756752907
								1990	chr4	178187793	178188124	332	0.0274093722369584		1990	chr11	68120339	68122300	1962	0.153185352395285	0.537808217705503
								1991	chr4	183098002	183098329	328	0.0212765957446809		1991	chr11	68211998	68214786	2789	0.144811618773673	0.390534777035144
								1992	chr4	184812537	184813121	585	0.0329638080188337		1992	chr11	68271708	68272710	1003	0.0285290326472428	0.151886191578048
								1993	chr4	184813216	184813818	603	0.0397055622294067		1993	chr11	68459889	68461686	1798	0.226643632946316	0.471910163692996
								1994	chr4	184814438	184815457	1020	0.038213486195878		1994	chr11	68750649	68751761	1113	0.0816585866090109	0.210077694377034
								1995	chr4	185471505	185472085	581	0.0963748894783377		1995	chr11	68838918	68839815	898	0.0259593679458239	0.113174182139699
								1996	chr4	186068797	186069277	481	0.0267477203647416		1996	chr11	68840519	68844034	3516	0.0930972654798983	0.390978207412543
								1997	chr5	1479543	1480443	901	0.0618921308576481		1997	chr11	68854974	68855931	958	0.0285290326472428	0.095381874178646
[truncated: 9,339 more rows]

## Sheet: unique_for HIV sort
	Supplementary Tabel 2.
	unique for HIV (sort by score)
Lp	seqnames	start	end	width	score
1	chr8	143017849	143020016	2168	0.179458239277652
2	chr2	96801292	96801925	634	0.153744924168103
3	chr2	135117187	135117782	596	0.147855530474041
4	chr14	99603268	99604031	764	0.147554711038724
5	chr18	63444	64083	640	0.141720480803116
6	chr1	37995676	37996597	922	0.127539503386005
7	chr1	42700676	42701232	557	0.122329136148178
8	chr11	66042612	66043674	1063	0.116715956605804
9	chr10	74114003	74114527	525	0.108298171589311
10	chr11	3667154	3667771	618	0.107799716166148
11	chr4	182799674	182800422	749	0.101431710019589
12	chr1	78651273	78652614	1342	0.0993227990970655
13	chr17	35150846	35151502	657	0.0972119038774752
14	chr7	27198969	27199659	691	0.0970654627539503
15	chr17	48593000	48593974	975	0.0958185304772155
16	chr5	6448674	6449416	743	0.0938131998615754
17	chr2	163735772	163736745	974	0.0931833839725945
18	chr10	129963542	129964459	918	0.0919864559819413
19	chr6	1312657	1313465	809	0.0919864559819413
20	chr12	10095	10591	497	0.0909308099424395
21	chr8	127740496	127741106	611	0.0900668469995841
22	chr2	32915957	32916582	626	0.0887389554025266
23	chr7	97005967	97006594	628	0.087579332196728
24	chr16	34582795	34583170	376	0.0874717832957111
25	chr12	48986787	48987208	422	0.0869074492099323
26	chr1	26411163	26411802	640	0.0849056903290123
27	chr14	32939020	32939624	605	0.0846501128668172
28	chr5	139747395	139748007	613	0.0846501128668172
29	chr1	228457289	228457860	572	0.0840679201074378
30	chr8	74320842	74321571	730	0.0827872547805685
31	chr11	64116834	64117396	563	0.0795711060948081
32	chr12	57608452	57608850	399	0.0787623066104079
33	chr4	50555882	50556388	507	0.0787623066104079
34	chr7	27246004	27246414	411	0.0787623066104079
35	chr7	93046665	93047060	396	0.0780590717299578
36	chr5	140042302	140043538	1237	0.0776864207408254
37	chr3	10293	10680	388	0.077313769751693
38	chr19	56088565	56089092	528	0.0766526019690577
39	chr19	10491739	10492309	571	0.0761851015801354
40	chr19	48461921	48462541	621	0.0761851015801354
41	chr7	37916054	37916676	623	0.0744920993227991
42	chr14	99175203	99176231	1029	0.0734193883285234
43	chr12	112978400	112979051	652	0.0727990970654628
44	chr20	3785637	3786470	834	0.0727990970654628
45	chr20	40688456	40689099	644	0.0708100376857699
46	chr10	4826077	4826655	579	0.0699774266365688
47	chr16	81678129	81678791	663	0.0699774266365688
48	chr2	72147205	72147960	756	0.0699774266365688
49	chr20	4247907	4248559	653	0.0699774266365688
50	chr8	41308630	41309593	964	0.0699774266365688
51	chr8	143024075	143025308	1234	0.0699774266365688
52	chr17	44558404	44559292	889	0.069551596486048
53	chr4	10134	10467	334	0.0693865029700959
54	chr5	139711029	139711819	791	0.0688487584650113
55	chr2	161423591	161424286	696	0.068448724176358
56	chr12	53479474	53479919	446	0.0682844243792325
57	chr20	40687776	40688392	617	0.0682137834036568
58	chr11	67250238	67250791	554	0.0681490953192813
59	chr18	51174436	51175136	701	0.0672113165255435
60	chr22	50176963	50177838	876	0.0669942344264429
61	chr12	68365028	68365446	419	0.0665914221218962
62	chr14	105167669	105168276	608	0.0664822857832259
63	chr11	64712861	64713720	860	0.0661306683430008
64	chr11	76544354	76544823	470	0.0661040787623066
65	chr19	58562611	58563129	519	0.0660270880361174
66	chr14	23577092	23577503	412	0.0658485013001114
67	chr12	50111339	50111743	405	0.0637697516930023
68	chr10	4069187	4069535	349	0.0633522555901617
69	chr2	60460568	60462079	1512	0.0630962812685532
70	chr10	132588376	132588760	385	0.0626410835214447
71	chr11	78196312	78196917	606	0.0626410835214447
72	chr12	53954804	53955492	689	0.0626410835214447
73	chr13	67230270	67230853	584	0.0626410835214447
74	chr16	66940220	66940909	690	0.0626410835214447
75	chr7	20784143	20784671	529	0.0626410835214447
76	chr8	127741190	127741681	492	0.0626410835214447
77	chr9	133564071	133564773	703	0.0626410835214447
78	chrX	73563025	73563639	615	0.0626410835214447
79	chr7	100488609	100489429	821	0.0626144939407505
80	chr2	234495986	234496679	694	0.0624148736558372
81	chr1	37454930	37455358	429	0.0620767494356659
82	chr15	98600406	98600763	358	0.0620767494356659
83	chr17	76492600	76493373	774	0.0620767494356659
84	chr2	73293524	73293893	370	0.0620767494356659
85	chr5	53480294	53480889	596	0.0620767494356659
86	chr5	141422886	141423457	572	0.0620767494356659
87	chr11	10796895	10797463	569	0.0619156245138472
88	chr5	38444545	38444859	315	0.0618846694796062
89	chr2	242183119	242183615	497	0.0617767237191759
90	chr6	48068121	48068903	783	0.0616592533328253
91	chr11	66643388	66644154	767	0.0615465452594349
92	chr2	218959691	218960750	1060	0.06129930184492
93	chr12	112906867	112908024	1158	0.0609480812641084
94	chr2	45008842	45009870	1029	0.0609480812641084
95	chr9	121071891	121072379	489	0.060478199718706
96	chr2	219129627	219130132	506	0.0599098970387938
97	chr2	176117033	176117772	740	0.0598194130925508
98	chr3	197456374	197456786	413	0.0598194130925508
99	chr19	55652423	55652859	437	0.0590717299578059
100	chr5	141512524	141512946	423	0.058955053290282
101	chr11	61508898	61509857	960	0.0586990789686735
102	chr16	80803489	80803965	477	0.0586990789686735
103	chr19	53981926	53982545	620	0.0586990789686735
104	chr16	67167500	67168097	598	0.0585470818133618
105	chr22	39487741	39488667	927	0.0585470818133618
106	chr19	51098430	51099297	868	0.0581478412435352
107	chr15	85896103	85897029	927	0.0580871217532931
108	chr5	138507984	138508383	400	0.05779146149035
109	chr8	6835119	6835679	561	0.0575620767494357
110	chr1	160084159	160084888	730	0.0569842494436031
111	chr3	129827861	129828190	330	0.0569620253164557
112	chr9	107487098	107488201	1104	0.0564155499042775
113	chr1	44637896	44638382	487	0.0558690744920993
114	chr12	75207281	75207850	570	0.0558690744920993
115	chr12	116880948	116881525	578	0.0558690744920993
116	chr12	121037179	121038256	1078	0.0558690744920993
117	chr14	90062064	90062448	385	0.0558690744920993
118	chr16	30997263	30997770	508	0.0558690744920993
119	chr17	41811753	41812217	465	0.0558690744920993
120	chr17	61410975	61411720	746	0.0558690744920993
121	chr19	17406380	17406919	540	0.0558690744920993
122	chr20	45373643	45374012	370	0.0558690744920993
123	chr22	30554802	30555444	643	0.0558690744920993
124	chr22	50446960	50447483	524	0.0558690744920993
125	chr5	127073166	127073734	569	0.0558690744920993
126	chr8	41529007	41529511	505	0.0558690744920993
127	chrX	101097839	101098385	547	0.0558690744920993
128	chr16	87491766	87492240	475	0.0558424849114051
129	chr17	50561186	50561740	555	0.0558424849114051
130	chr1	180742	181099	358	0.0555690487756093
131	chr2	127637964	127638834	871	0.0553047404063205
132	chr3	127547855	127548430	576	0.0553047404063205
133	chr5	51383188	51383721	534	0.0553047404063205
134	chr16	72787045	72788242	1198	0.0552781508256263
135	chr18	26546831	26548514	1684	0.0550309074111114
136	chr17	61400048	61400685	638	0.0548789102557997
137	chr3	6861395	6861931	537	0.0548789102557997
138	chr8	48060546	48061073	528	0.0548570829880656
139	chr1	44229239	44229617	379	0.0548523206751055
140	chr1	214017048	214017560	513	0.0548523206751055
141	chr10	99329342	99329771	430	0.0548523206751055
142	chr12	53973167	53973577	411	0.0548523206751055
143	chr16	72793463	72793990	528	0.0548523206751055
144	chr17	48577704	48578036	333	0.0548523206751055
145	chr21	37744907	37745368	462	0.0548523206751055
146	chr3	149965000	149965407	408	0.0548523206751055
147	chr8	48061160	48061479	320	0.0548523206751055
148	chr13	20118657	20119352	696	0.0547404063205418
149	chr2	89840052	89840378	327	0.0547404063205418
150	chr3	147409970	147410987	1018	0.0546792899708864
151	chr12	35614697	35615068	372	0.054176072234763
152	chr3	32818078	32818644	567	0.054176072234763
153	chr6	27132002	27132899	898	0.054176072234763
154	chr7	149224178	149224642	465	0.054176072234763
155	chr9	88991439	88992046	608	0.054176072234763
156	chr9	100473124	100473738	615	0.054176072234763
157	chr19	8485539	8486198	660	0.0535506217993288
158	chr1	37997698	37998112	415	0.0534458509142053
159	chr10	123666270	123666804	535	0.0534458509142053
160	chr11	17387232	17387686	455	0.0534458509142053
161	chr14	23237243	23237776	534	0.0534458509142053
162	chr2	197198683	197199189	507	0.0534458509142053
163	chr19	54096929	54097243	315	0.0527426160337553
164	chr9	38619960	38620300	341	0.0527426160337553
165	chr9	35971796	35972422	627	0.052734281986075
166	chr4	190122223	190123083	861	0.0523044832414207
167	chr1	35565320	35565915	596	0.052174313353843
168	chr12	6620432	6621113	682	0.0519746930689297
169	chr7	27110404	27110926	523	0.0519746930689297
170	chr4	49149372	49149991	620	0.0518619849955393
171	chr11	118898462	118899366	905	0.0515147330088611
172	chr20	44159550	44160651	1102	0.051492905741127
173	chr22	50721838	50722445	608	0.051492905741127
174	chr10	73800757	73801380	624	0.0513627358535493
175	chr19	55450233	55450854	622	0.0513627358535493
176	chr20	609676	610409	734	0.0513627358535493
177	chr14	105528580	105529704	1125	0.0512321691065583
178	chr1	27547273	27547830	558	0.0512107386982376
179	chr17	56594049	56594879	831	0.0510892997177536
180	chr11	3827565	3828001	437	0.0509674638778562
181	chr1	28862670	28863184	515	0.0507900677200903
182	chr10	16520736	16521274	539	0.0507900677200903
183	chr13	52617166	52617876	711	0.0507900677200903
184	chr20	32584771	32585312	542	0.0507900677200903
185	chr1	205568966	205569445	480	0.0506329113924051
186	chr11	118979461	118979867	407	0.0506329113924051
187	chr17	63957106	63957465	360	0.0506329113924051
188	chr7	100633691	100634040	350	0.0506329113924051
189	chr12	54033146	54033650	505	0.0501646172846561
190	chr2	144403736	144404149	414	0.049929676511955
191	chr8	64580008	64581322	1315	0.0499130084165944
192	chr17	9022347	9023431	1085	0.0497649798554162
193	chr11	66294278	66295580	1303	0.0497348185400018
194	chr5	146338795	146340472	1678	0.0493526429249491
195	chr1	16394990	16395521	532	0.0490970654627539
196	chr10	13161343	13161794	452	0.0490970654627539
197	chr10	79293321	79293808	488	0.0490970654627539
198	chr11	1389580	1390015	436	0.0490970654627539
199	chr11	57476167	57476818	652	0.0490970654627539
200	chr11	62144783	62145242	460	0.0490970654627539
201	chr11	85810929	85811389	461	0.0490970654627539
202	chr12	24228244	24228653	410	0.0490970654627539
203	chr14	37591507	37592034	528	0.0490970654627539
204	chr16	3729399	3729794	396	0.0490970654627539
205	chr16	86510607	86511353	747	0.0490970654627539
206	chr17	842949	843289	341	0.0490970654627539
207	chr17	18625305	18625860	556	0.0490970654627539
208	chr19	8399850	8400297	448	0.0490970654627539
209	chr19	18932266	18932652	387	0.0490970654627539
210	chr19	19540887	19541278	392	0.0490970654627539
211	chr19	48497408	48497760	353	0.0490970654627539
212	chr2	27378657	27379008	352	0.0490970654627539
213	chr22	29414958	29415515	558	0.0490970654627539
214	chr22	49787374	49787961	588	0.0490970654627539
215	chr3	48465979	48466436	458	0.0490970654627539
216	chr3	51956290	51956739	450	0.0490970654627539
217	chr5	139709289	139709816	528	0.0490970654627539
218	chr6	10409862	10410253	392	0.0490970654627539
219	chr7	86786399	86786919	521	0.0490970654627539
220	chr9	119368863	119369715	853	0.0490970654627539
221	chrX	69505340	69506281	942	0.0490970654627539
222	chr12	8227267	8227630	364	0.0485327313769752
223	chr13	99969940	99970548	609	0.0485327313769752
224	chr16	28984727	28985135	409	0.0485327313769752
225	chr16	56681953	56682370	418	0.0485327313769752
226	chr16	58025773	58026336	564	0.0485327313769752
227	chr16	86568016	86568671	656	0.0485327313769752
228	chr22	49823409	49823821	413	0.0485327313769752
229	chr3	128845681	128846294	614	0.0485327313769752
230	chr5	114362536	114363018	483	0.0485327313769752
231	chr6	3273154	3273543	390	0.0485327313769752
232	chr6	107634643	107634994	352	0.0485327313769752
233	chr9	129568884	129569503	620	0.0485327313769752
234	chr17	76139945	76140563	619	0.0481069012264543
235	chr2	104856206	104856923	718	0.0479767313388767
236	chr1	156114835	156115236	402	0.0479683972911964
237	chr1	245156034	245156839	806	0.0479683972911964
238	chr13	21669990	21670652	663	0.0479683972911964
239	chr14	33800461	33800958	498	0.0479683972911964
240	chr16	28062999	28063939	941	0.0479683972911964
241	chr19	55482628	55483183	556	0.0479683972911964
242	chr3	194315583	194315919	337	0.0479683972911964
243	chr5	64506380	64506951	572	0.0479683972911964
244	chr7	151238204	151238650	447	0.0479683972911964
245	chr2	201233563	201234147	585	0.0474040632054176
246	chr11	64765132	64766127	996	0.0471909497004505
247	chr1	175396564	175396868	305	0.0471167369901547
248	chr12	13562986	13563443	458	0.0471167369901547
249	chr12	53938858	53939171	314	0.0471167369901547
250	chr16	24776964	24777296	333	0.0471167369901547
251	chr17	75753580	75753995	416	0.0471167369901547
252	chr19	30444747	30445160	414	0.0471167369901547
253	chr2	155728741	155729079	339	0.0471167369901547
254	chr2	216694438	216694785	348	0.0471167369901547
255	chr3	53960046	53960350	305	0.0471167369901547
256	chr3	100748144	100748624	481	0.0471167369901547
257	chr3	193701939	193702302	364	0.0471167369901547
258	chr4	3249192	3249517	326	0.0471167369901547
259	chr4	79964561	79964865	305	0.0471167369901547
260	chr5	3842908	3843234	327	0.0471167369901547
261	chr7	1237823	1238127	305	0.0471167369901547
262	chr7	107474237	107474541	305	0.0471167369901547
263	chr9	128393212	128393516	305	0.0471167369901547
264	chr6	85610778	85612490	1713	0.0471084029424744
265	chr13	112067677	112068504	828	0.0468397291196388
266	chr19	45470355	45470890	536	0.0468397291196388
267	chr20	31057856	31058228	373	0.0468397291196388
268	chr1	153951287	153951598	312	0.0464135021097046
269	chr10	101451594	101451990	397	0.0464135021097046
270	chr14	23638968	23639274	307	0.0464135021097046
271	chr16	67390676	67390996	321	0.0464135021097046
272	chr19	38496242	38496563	322	0.0464135021097046
273	chr19	53882073	53882443	371	0.0464135021097046
274	chr20	36462450	36462827	378	0.0464135021097046
275	chr5	3179519	3179909	391	0.0464135021097046
276	chr6	36599811	36600283	473	0.0464135021097046
277	chr5	138385785	138386480	696	0.0463789753407435
278	chr11	3797808	3798331	524	0.04627539503386
279	chr12	54369926	54370290	365	0.04627539503386
280	chr7	149431661	149432589	929	0.0461968168700174
281	chr2	10912871	10913823	953	0.0459233807342217
282	chr1	197921132	197921637	506	0.0458971880129408
283	chr5	61332188	61332717	530	0.0458757576046201
284	chr19	54180698	54181164	467	0.0457110609480813
285	chr10	63116980	63117394	415	0.0457102672292546
286	chr12	48980190	48980563	374	0.0457102672292546
287	chr17	51731359	51731691	333	0.0454848510824737
288	chr7	45574646	45575139	494	0.0454848510824737
289	chr10	120949104	120949542	439	0.0451467268623025
290	chr12	6647098	6647519	422	0.0451467268623025
291	chr11	107896900	107897283	384	0.0450070323488045
292	chr19	45711986	45712369	384	0.0450070323488045
293	chr2	148483682	148484263	582	0.0450070323488045
294	chr9	400804	401108	305	0.0450070323488045
295	chr20	46210125	46210670	546	0.0449379788108822
296	chr4	173528761	173529212	452	0.0447816162020237
297	chr18	32769565	32770511	947	0.0447208967117816
298	chr20	4852270	4852751	482	0.0447208967117816
299	chr11	62909572	62910574	1003	0.044590726824204
300	chr13	78601511	78601965	455	0.0445823927765237
301	chr2	161238523	161239048	526	0.0445823927765237
302	chr6	1390096	1391005	910	0.0445688995564699
303	chr10	103277367	103278019	653	0.0444605569366263
304	chr12	102958263	102959162	900	0.0444605569366263
305	chr2	26727538	26728408	871	0.0444387296688923
306	chrX	77505708	77506168	461	0.0440871122286672
307	chr12	48296693	48297036	344	0.0440180586907449
308	chr16	89935047	89935681	635	0.0439569423410896
309	chr3	97972076	97972844	769	0.0439569423410896
310	chr2	80302967	80303855	889	0.0436747752982002
311	chr2	219514136	219515208	1073	0.0436271521685986
312	chr16	72425716	72426073	358	0.0436005625879044
313	chr21	33550695	33551100	406	0.0436005625879044
314	chr5	91656327	91656670	344	0.0436005625879044
315	chr20	49482066	49482616	551	0.0435922285402241
316	chr18	79405913	79406300	388	0.0434537246049661
317	chr19	19224781	19225375	595	0.0434537246049661
318	chr8	80171172	80171625	454	0.0434537246049661
319	chr1	156071954	156072395	442	0.0431449679813825
320	chr2	170716799	170717354	556	0.0431449679813825
321	chr12	111034022	111034488	467	0.0428973277074543
322	chr13	73062429	73062802	374	0.0428973277074543
323	chr2	89836248	89836575	328	0.0428973277074543
324	chr6	85614964	85615301	338	0.0428973277074543
325	chr12	116508088	116508579	492	0.0428893905191874
326	chr17	42659118	42659593	476	0.0428893905191874
327	chr2	196639403	196639916	514	0.0428893905191874
328	chr17	83246896	83247222	327	0.0423810136106904
329	chr18	25351726	25352242	517	0.0423810136106904
330	chr1	239386769	239387219	451	0.0423250564334086
331	chr10	64272	64600	329	0.0423250564334086
332	chr10	59362405	59362860	456	0.0423250564334086
333	chr11	824104	824734	631	0.0423250564334086
334	chr11	830496	831279	784	0.0423250564334086
335	chr11	57499525	57500028	504	0.0423250564334086
336	chr12	53230356	53230697	342	0.0423250564334086
337	chr12	54009255	54009849	595	0.0423250564334086
338	chr12	111516087	111516472	386	0.0423250564334086
339	chr17	2030021	2030428	408	0.0423250564334086
340	chr17	11241609	11242129	521	0.0423250564334086
341	chr17	44656113	44656611	499	0.0423250564334086
342	chr18	57435416	57435772	357	0.0423250564334086
343	chr19	17779166	17779701	536	0.0423250564334086
344	chr19	18293239	18293584	346	0.0423250564334086
345	chr19	18668742	18669229	488	0.0423250564334086
346	chr19	38229393	38229903	511	0.0423250564334086
347	chr19	45940308	45941018	711	0.0423250564334086
348	chr2	47570090	47570945	856	0.0423250564334086
349	chr2	70978594	70979046	453	0.0423250564334086
350	chr2	96115609	96116055	447	0.0423250564334086
351	chr2	235494475	235494970	496	0.0423250564334086
352	chr20	5316628	5316991	364	0.0423250564334086
353	chr20	35437185	35437849	665	0.0423250564334086
354	chr20	43914643	43915106	464	0.0423250564334086
355	chr21	38661341	38661692	352	0.0423250564334086
356	chr22	50730670	50731180	511	0.0423250564334086
357	chr3	11995054	11995473	420	0.0423250564334086
358	chr3	86990556	86991061	506	0.0423250564334086
359	chr3	128489357	128489840	484	0.0423250564334086
360	chr5	2749441	2749990	550	0.0423250564334086
361	chr5	135033289	135034290	1002	0.0423250564334086
362	chr6	35486519	35486971	453	0.0423250564334086
363	chr7	87933972	87934449	478	0.0423250564334086
364	chr7	100493526	100493910	385	0.0423250564334086
365	chr7	151276690	151277362	673	0.0423250564334086
366	chr7	151409228	151409824	597	0.0423250564334086
367	chr8	1823784	1824252	469	0.0423250564334086
368	chr8	80873594	80874019	426	0.0423250564334086
369	chr8	96144760	96145237	478	0.0423250564334086
370	chr8	142452671	142453096	426	0.0423250564334086
371	chrX	53320480	53321310	831	0.0423250564334086
372	chrY	10892259	10892828	570	0.0423250564334086
373	chr1	39105163	39105719	557	0.0417607223476298
374	chr1	247936926	247937335	410	0.0417607223476298
375	chr11	15649988	15650585	598	0.0417607223476298
376	chr11	84714517	84714876	360	0.0417607223476298
377	chr12	54053813	54054228	416	0.0417607223476298
378	chr12	112979161	112979964	804	0.0417607223476298
379	chr14	94129434	94130011	578	0.0417607223476298
380	chr14	102776815	102777250	436	0.0417607223476298
381	chr15	22494558	22494967	410	0.0417607223476298
382	chr17	27631765	27632266	502	0.0417607223476298
383	chr17	28547682	28548081	400	0.0417607223476298
384	chr17	46771482	46771837	356	0.0417607223476298
385	chr17	58521788	58522167	380	0.0417607223476298
386	chr17	80475912	80476443	532	0.0417607223476298
387	chr18	67516142	67516753	612	0.0417607223476298
388	chr2	71276510	71276994	485	0.0417607223476298
389	chr20	4172305	4172631	327	0.0417607223476298
390	chr20	32537033	32537502	470	0.0417607223476298
391	chr22	42331019	42331417	399	0.0417607223476298
392	chr3	143122045	143122378	334	0.0417607223476298
393	chr5	49658648	49658982	335	0.0417607223476298
394	chr5	77630225	77630649	425	0.0417607223476298
395	chr5	159100260	159100666	407	0.0417607223476298
396	chr7	4204731	4205059	329	0.0417607223476298
397	chr8	76863418	76863853	436	0.0417607223476298
398	chr9	113411200	113411597	398	0.0417607223476298
399	chr9	124853226	124853621	396	0.0417607223476298
400	chr17	1098138	1098936	799	0.0417170678121617
401	chr15	89368197	89368772	576	0.0416170592399984
402	chr19	48443111	48443968	858	0.0416170592399984
403	chr2	156329506	156329924	419	0.0416039628793579
404	chr2	20667049	20667353	305	0.0414908579465541
405	chr8	63186797	63187138	342	0.0414908579465541
406	chr20	45840574	45841080	507	0.0412047223095313
407	chr1	109112644	109113125	482	0.041196388261851
408	chr13	21671804	21672154	351	0.041196388261851
409	chr5	139668202	139668677	476	0.041196388261851
410	chr1	80982708	80983280	573	0.0409832747568839
411	chr17	64500012	64500454	443	0.040896362545361
412	chr17	28758871	28759924	1054	0.0408531048693063
413	chr12	67657463	67657866	404	0.0407876230661041
414	chr5	134197363	134197833	471	0.0407876230661041
415	chr18	32085314	32085825	512	0.0407011077139945
416	chr1	64470369	64470798	430	0.0406320541760722
417	chr1	197917584	197918232	649	0.0406320541760722
418	chr2	176099785	176100244	460	0.0406320541760722
419	chr11	17735911	17736365	455	0.0405709378264169
420	chr17	39605520	39605928	409	0.0405709378264169
421	KI270733.1	146073	146782	710	0.0405102183361749
422	chr1	110673737	110674766	1030	0.0403232975524886
423	chr11	111913442	111913924	483	0.0403232975524886
424	chr22	40261835	40262217	383	0.0402844053299807
425	chr15	73596981	73597507	527	0.0402236858397386
426	chr1	20553341	20553682	342	0.040084388185654
427	chr1	148521978	148522316	339	0.040084388185654
428	chr1	248711211	248711515	305	0.040084388185654
429	chr10	75030749	75031112	364	0.040084388185654
430	chr11	16297411	16297726	316	0.040084388185654
431	chr11	116274167	116274471	305	0.040084388185654
432	chr11	121929644	121929948	305	0.040084388185654
433	chr11	129869741	129870143	403	0.040084388185654
434	chr12	4013023	4013327	305	0.040084388185654
435	chr12	111453528	111453832	305	0.040084388185654
436	chr13	67227062	67227366	305	0.040084388185654
437	chr14	48971313	48971647	335	0.040084388185654
438	chr14	74219725	74220040	316	0.040084388185654
439	chr14	75980545	75980871	327	0.040084388185654
440	chr16	55033547	55033851	305	0.040084388185654
441	chr17	50356916	50357267	352	0.040084388185654
442	chr17	50536648	50536990	343	0.040084388185654
443	chr18	57435787	57436091	305	0.040084388185654
444	chr19	639862	640254	393	0.040084388185654
445	chr19	1295495	1295832	338	0.040084388185654
446	chr19	18150112	18150423	312	0.040084388185654
447	chr2	44109020	44109338	319	0.040084388185654
448	chr2	80302443	80302809	367	0.040084388185654
449	chr2	154698674	154699333	660	0.040084388185654
450	chr2	221080844	221081159	316	0.040084388185654
451	chr20	35654117	35654715	599	0.040084388185654
452	chr20	36499248	36499752	505	0.040084388185654
453	chr3	60229079	60229467	389	0.040084388185654
454	chr4	19859980	19860284	305	0.040084388185654
455	chr5	125200451	125200755	305	0.040084388185654
456	chr5	168162584	168162973	390	0.040084388185654
457	chr6	77930013	77930327	315	0.040084388185654
458	chr7	27152413	27152772	360	0.040084388185654
459	chr7	27484353	27484657	305	0.040084388185654
460	chr7	39083977	39084281	305	0.040084388185654
461	chr7	43113020	43113324	305	0.040084388185654
462	chr8	23006816	23007120	305	0.040084388185654
463	chr8	26089081	26089385	305	0.040084388185654
464	chr8	35525204	35525674	471	0.040084388185654
465	chr8	60620605	60620915	311	0.040084388185654
466	chr8	64225986	64226420	435	0.040084388185654
467	chr9	98087656	98087960	305	0.040084388185654
468	chrX	23334824	23335151	328	0.040084388185654
469	chr1	39799385	39799812	428	0.0400677200902935
470	chr11	720132	720893	762	0.0400677200902935
471	chr12	76030023	76030486	464	0.0400677200902935
472	chr2	167292724	167293196	473	0.0400677200902935
473	chr12	56034789	56035303	515	0.0399978728335445
474	chr14	73591803	73592306	504	0.0395160855057418
475	chr1	33080984	33081328	345	0.0395033860045147
476	chr2	6832931	6833299	369	0.0395033860045147
477	chr1	66114547	66114859	313	0.0393811533052039
478	chr1	189036738	189037042	305	0.0393811533052039
479	chr1	197928966	197929300	335	0.0393811533052039
480	chr10	73797770	73798087	318	0.0393811533052039
481	chr11	16402952	16403256	305	0.0393811533052039
482	chr14	61322147	61322530	384	0.0393811533052039
483	chr16	87644422	87644794	373	0.0393811533052039
484	chr17	40092974	40093303	330	0.0393811533052039
485	chr17	40303577	40304018	442	0.0393811533052039
486	chr17	47847511	47847861	351	0.0393811533052039
487	chr20	20824840	20825144	305	0.0393811533052039
488	chr3	51393614	51393931	318	0.0393811533052039
489	chr3	119809814	119810118	305	0.0393811533052039
490	chr4	139017005	139017326	322	0.0393811533052039
491	chr4	173538510	173538915	406	0.0393811533052039
492	chr5	88729263	88729651	389	0.0393811533052039
493	chr6	72182556	72182989	434	0.0393811533052039
494	chr6	127475338	127475859	522	0.0393811533052039
495	chr8	46982552	46982903	352	0.0393811533052039
496	chr21	33401266	33401598	333	0.0389390519187359
497	chr8	103140687	103141024	338	0.0389390519187359
498	chr7	26191634	26192244	611	0.0388779355690805
499	chr13	52845711	52846407	697	0.0387953888111044
500	chr12	57288933	57289237	305	0.0386779184247539
501	chr15	43123037	43123341	305	0.0386779184247539
502	chr16	24823360	24823752	393	0.0386779184247539
503	chr17	28906200	28906547	348	0.0386779184247539
504	chr3	51662440	51663111	672	0.0385132217682151
505	chr4	49102560	49102906	347	0.0383747178329571
506	chr4	49107976	49108366	391	0.0383747178329571
507	chr19	13135204	13135634	431	0.0383136014833017
508	chr11	533050	533579	530	0.03816160432799
509	chr16	57996790	57997522	733	0.038100884837748
510	chr17	74356659	74357040	382	0.038100884837748
511	chr2	218873473	218873883	411	0.038100884837748
512	chr5	140966945	140967613	669	0.038100884837748
513	chr7	155803069	155803461	393	0.038100884837748
514	chr20	44256919	44257459	541	0.0380139726262251
515	chr11	6622122	6622482	361	0.0379746835443038
516	chr16	66469465	66469916	452	0.0379746835443038
517	chr5	146459076	146459380	305	0.0379746835443038
518	chr7	91420526	91420959	434	0.0379746835443038
519	chr1	16393193	16393565	373	0.0378103837471783
520	chr10	73790817	73791251	435	0.0378103837471783
521	chr17	50863237	50863673	437	0.0378103837471783
522	chr19	17091822	17092181	360	0.0378103837471783
523	chr19	48203629	48203996	368	0.0378103837471783
524	chr20	35434201	35434789	589	0.0378103837471783
525	chr1	109543054	109543944	891	0.037749267397523
526	chr5	63961125	63961597	473	0.037749267397523
527	chr2	219060415	219061172	758	0.0377187092226953
528	chr2	207767102	207767807	706	0.0377016442679214
529	chr11	123654109	123654917	809	0.0376885479072809
530	chr2	72917834	72918499	666	0.0376885479072809
531	chr7	151248309	151248937	629	0.0376885479072809
532	chr9	106863180	106863546	367	0.0376885479072809
533	chr5	139680732	139681572	841	0.0375583780197033
534	chr2	85133278	85134446	1169	0.0374107463179384
535	chr11	30585922	30586566	645	0.0372714486638537
536	chr11	47589815	47590324	510	0.0372714486638537
537	chr11	63908906	63909300	395	0.0372714486638537
538	chr16	85633826	85634183	358	0.0372714486638537
539	chr17	75097827	75098231	405	0.0372714486638537
540	chr5	172683666	172684221	556	0.0372714486638537
541	chr17	42679347	42679786	440	0.0372460496613995
542	chr6	41504990	41505472	483	0.0372067605794782
543	chr7	97020631	97021079	449	0.0370547634241665
544	chr1	109258507	109259314	808	0.0369333244436825
545	chr7	49775068	49775634	567	0.0369245935365888
546	chr1	61184088	61184555	468	0.0366817155756208
547	chr1	153943860	153944265	406	0.0366817155756208
548	chr1	154260690	154261098	409	0.0366817155756208
549	chr1	155250348	155250856	509	0.0366817155756208
550	chr2	6878379	6878881	503	0.0366817155756208
551	chr10	94403360	94403664	305	0.0365682137834037
552	chr16	51607133	51607471	339	0.0365682137834037
553	chr6	33414925	33415229	305	0.0365682137834037
554	chr6	111087932	111088266	335	0.0365682137834037
555	chr12	56164204	56164688	485	0.0363515285437164
556	chr1	924608	924944	337	0.036117381489842
557	chr1	36083844	36084592	749	0.036117381489842
558	chr1	44646234	44646682	449	0.036117381489842
559	chr1	77632851	77633262	412	0.036117381489842
560	chr1	119622765	119623380	616	0.036117381489842
561	chr1	155016088	155016430	343	0.036117381489842
562	chr1	201181202	201181572	371	0.036117381489842
563	chr1	204496909	204497245	337	0.036117381489842
564	chr1	205791624	205791962	339	0.036117381489842
565	chr10	29469526	29469854	329	0.036117381489842
566	chr10	72007409	72007960	552	0.036117381489842
567	chr10	72260749	72261118	370	0.036117381489842
568	chr10	97849590	97849916	327	0.036117381489842
569	chr10	101774637	101775020	384	0.036117381489842
570	chr10	102107848	102108181	334	0.036117381489842
571	chr10	108466038	108466521	484	0.036117381489842
572	chr10	123135390	123135897	508	0.036117381489842
573	chr11	64996103	64996997	895	0.036117381489842
574	chr11	65109453	65109873	421	0.036117381489842
575	chr11	77179639	77180070	432	0.036117381489842
576	chr11	117518279	117518727	449	0.036117381489842
577	chr12	6958675	6959364	690	0.036117381489842
578	chr12	54006048	54006456	409	0.036117381489842
579	chr12	85301218	85301608	391	0.036117381489842
580	chr12	120368213	120368541	329	0.036117381489842
581	chr12	127008082	127008638	557	0.036117381489842
582	chr13	94711625	94711980	356	0.036117381489842
583	chr15	67692604	67693021	418	0.036117381489842
584	chr16	51113983	51114348	366	0.036117381489842
585	chr16	56191320	56191897	578	0.036117381489842
586	chr16	65121802	65122290	489	0.036117381489842
587	chr16	68530108	68530459	352	0.036117381489842
588	chr16	85614484	85614810	327	0.036117381489842
589	chr17	7436722	7437215	494	0.036117381489842
590	chr17	7444978	7445308	331	0.036117381489842
591	chr17	19063567	19063897	331	0.036117381489842
592	chr17	29005475	29005826	352	0.036117381489842
593	chr17	39563541	39563967	427	0.036117381489842
594	chr17	39606063	39606539	477	0.036117381489842
595	chr17	46818496	46818908	413	0.036117381489842
596	chr18	57436162	57436728	567	0.036117381489842
597	chr19	3785894	3786342	449	0.036117381489842
598	chr19	13002497	13002901	405	0.036117381489842
599	chr19	21483353	21483808	456	0.036117381489842
600	chr19	45152093	45152663	571	0.036117381489842
601	chr19	45786369	45786703	335	0.036117381489842
602	chr19	46661328	46661823	496	0.036117381489842
603	chr19	50719427	50719956	530	0.036117381489842
604	chr2	23385129	23385509	381	0.036117381489842
605	chr2	24047266	24047654	389	0.036117381489842
606	chr2	42047489	42048849	1361	0.036117381489842
607	chr2	72148767	72149443	677	0.036117381489842
608	chr2	176106893	176107958	1066	0.036117381489842
609	chr2	176122577	176122976	400	0.036117381489842
610	chr2	219444670	219445204	535	0.036117381489842
611	chr2	226798569	226798964	396	0.036117381489842
612	chr2	235917320	235917829	510	0.036117381489842
613	chr20	2755283	2756064	782	0.036117381489842
614	chr20	31547107	31547566	460	0.036117381489842
615	chr20	40913596	40914070	475	0.036117381489842
616	chr20	51009791	51010254	464	0.036117381489842
617	chr20	64286747	64287350	604	0.036117381489842
618	chr22	29480690	29481228	539	0.036117381489842
619	chr22	37774141	37774468	328	0.036117381489842
620	chr22	38570043	38570418	376	0.036117381489842
621	chr3	37998740	37999066	327	0.036117381489842
622	chr3	51712727	51713105	379	0.036117381489842
623	chr3	55470092	55470420	329	0.036117381489842
624	chr3	73624054	73624422	369	0.036117381489842
625	chr3	115054910	115055434	525	0.036117381489842
626	chr3	128486976	128487351	376	0.036117381489842
627	chr3	186789067	186789465	399	0.036117381489842
628	chr4	17511456	17511840	385	0.036117381489842
629	chr4	145760964	145761338	375	0.036117381489842
630	chr5	1111183	1111624	442	0.036117381489842
631	chr5	1886986	1887455	470	0.036117381489842
632	chr5	3595601	3595986	386	0.036117381489842
633	chr5	7396182	7396680	499	0.036117381489842
634	chr5	67166345	67166733	389	0.036117381489842
635	chr5	93587921	93588295	375	0.036117381489842
636	chr6	52333308	52333642	335	0.036117381489842
637	chr7	27132863	27133416	554	0.036117381489842
638	chr7	27184341	27185241	901	0.036117381489842
639	chr7	47254013	47254487	475	0.036117381489842
640	chr7	117322816	117323144	329	0.036117381489842
641	chr7	137846527	137847340	814	0.036117381489842
642	chr7	139614260	139614618	359	0.036117381489842
643	chr7	151122582	151122952	371	0.036117381489842
644	chr7	155803969	155804432	464	0.036117381489842
645	chr8	12436976	12437330	355	0.036117381489842
646	chr8	143924648	143925062	415	0.036117381489842
647	chr9	130893472	130893822	351	0.036117381489842
648	chr9	136372730	136373098	369	0.036117381489842
649	chrX	53250429	53250837	409	0.036117381489842
650	chrX	153688515	153689027	513	0.036117381489842
651	chrX	154098054	154098399	346	0.036117381489842
652	chrX	154136735	154137084	350	0.036117381489842
653	chr5	171419363	171419981	619	0.035926095252609
654	chr16	49856704	49857310	607	0.0359042679848749
655	chr19	48933652	48933988	337	0.0358649789029536
656	chr5	177428524	177428851	328	0.0358649789029536
657	chr7	39464235	39464597	363	0.0358649789029536
658	chr17	49224428	49225110	683	0.0355657469052903
659	chr1	89270859	89271185	327	0.0355530474040632
660	chr1	165235431	165235832	402	0.0355530474040632
661	chr1	217270326	217270702	377	0.0355530474040632
662	chr10	73358456	73359017	562	0.0355530474040632
663	chr10	101062609	101063101	493	0.0355530474040632
664	chr12	113471362	113471704	343	0.0355530474040632
665	chr16	49586353	49586679	327	0.0355530474040632
666	chr18	50194606	50195006	401	0.0355530474040632
667	chr18	79964768	79965223	456	0.0355530474040632
668	chr19	7595633	7596383	751	0.0355530474040632
669	chr19	18667477	18667817	341	0.0355530474040632
670	chr2	57877893	57878232	340	0.0355530474040632
671	chr2	149330580	149330963	384	0.0355530474040632
672	chr20	2751713	2752346	634	0.0355530474040632
673	chr6	73262860	73263233	374	0.0355530474040632
674	chr8	54458607	54459603	997	0.0355530474040632
675	chr8	59117452	59117790	339	0.0355530474040632
676	chr8	144333337	144333766	430	0.0355530474040632
677	chr9	126514166	126514493	328	0.0355530474040632
678	chr9	134065572	134065960	389	0.0355530474040632
679	chr1	200079312	200079753	442	0.0354093842964318
680	chr8	24913678	24914379	702	0.0354093842964318
681	chr6	132763305	132763644	340	0.0351617440225035
682	chr15	40925785	40926352	568	0.0351534099748232
683	chr17	48059106	48059607	502	0.0350577668562067
684	chr16	12901770	12902258	489	0.0349970473659647
685	chr3	49657577	49658233	657	0.0349970473659647
686	chr1	203628022	203628403	382	0.0349887133182844
687	chr10	12350897	12351299	403	0.0349887133182844
688	chr11	62791643	62792128	486	0.0349887133182844
689	chr14	64338749	64339087	339	0.0349887133182844
690	chr17	77400559	77400932	374	0.0349887133182844
691	chr2	222671362	222671832	471	0.0349887133182844
692	chr3	129305632	129306009	378	0.0349887133182844
693	chr7	130141357	130141732	376	0.0349887133182844
694	chrY	11297638	11297991	354	0.0349887133182844
695	chr8	60741747	60742346	600	0.0346497953792865
696	chr11	61580583	61581078	496	0.0345847104354976
697	chr17	48054418	48055185	768	0.0345847104354976
698	chr1	223060372	223060685	314	0.0344585091420534
699	chr15	85543825	85544156	332	0.0344585091420534
700	chr19	57499417	57499723	307	0.0344585091420534
701	chr8	66142646	66142950	305	0.0344585091420534
702	chr16	71860092	71860573	482	0.0344370787337327
703	chr12	72272845	72273293	449	0.0344243792325056
704	chr13	102800045	102800692	648	0.0344243792325056
705	chr5	66158624	66158991	368	0.0344243792325056
706	chr5	160093374	160093801	428	0.0344243792325056
707	chr1	202574812	202575250	439	0.0343545319757566
708	chr12	54000226	54000747	522	0.0341723735050306
709	chr14	28767628	28768650	1023	0.0341723735050306
710	chr19	55578510	55578980	471	0.0340723649328673
711	chr5	3186859	3187287	429	0.0339509259523832
712	chr20	34757325	34757999	675	0.0338814755550476
713	chr1	110346126	110346455	330	0.0338600451467269
714	chr12	57527998	57528527	530	0.0338600451467269
715	chr19	6767261	6767617	357	0.0338600451467269
716	chr2	74101857	74102195	339	0.0338600451467269
717	chr4	125316541	125317015	475	0.0338600451467269
718	chr5	143207135	143207461	327	0.0338600451467269
719	chrY	11721712	11722041	330	0.0338600451467269
720	chr3	129605956	129606722	767	0.033725112946189
721	chr17	48625780	48626516	737	0.0337163820390954
722	chr19	55616231	55616915	685	0.0335993085121582
723	chr2	209771999	209772443	445	0.0332957110609481
724	chr5	150227929	150228259	331	0.0332957110609481
725	chr7	28957029	28957599	571	0.0332957110609481
726	chr7	157020333	157020678	346	0.0332957110609481
727	chr1	6180062	6180430	369	0.0330520393811533
728	chr1	27551868	27552279	412	0.0330520393811533
729	chr1	27602087	27602394	308	0.0330520393811533
730	chr1	87563753	87564141	389	0.0330520393811533
731	chr1	150472455	150473048	594	0.0330520393811533
732	chr1	153806418	153806725	308	0.0330520393811533
733	chr1	155080611	155080970	360	0.0330520393811533
734	chr1	166165793	166166127	335	0.0330520393811533
735	chr1	213321772	213322076	305	0.0330520393811533
736	chr1	240493172	240493476	305	0.0330520393811533
737	chr10	44864772	44865076	305	0.0330520393811533
738	chr10	101224469	101224822	354	0.0330520393811533
739	chr10	129033771	129034184	414	0.0330520393811533
740	chr11	66624097	66624480	384	0.0330520393811533
741	chr11	113273375	113273723	349	0.0330520393811533
742	chr11	117756202	117756506	305	0.0330520393811533
743	chr11	118900697	118901001	305	0.0330520393811533
744	chr12	6672227	6672551	325	0.0330520393811533
745	chr12	86891189	86891499	311	0.0330520393811533
746	chr15	78691748	78692052	305	0.0330520393811533
747	chr16	52758573	52758920	348	0.0330520393811533
748	chr17	2697961	2698265	305	0.0330520393811533
749	chr17	31889507	31889811	305	0.0330520393811533
750	chr17	82374511	82374815	305	0.0330520393811533
751	chr19	821565	821910	346	0.0330520393811533
752	chr19	4951694	4951998	305	0.0330520393811533
753	chr19	50323021	50323528	508	0.0330520393811533
754	chr19	50328635	50328939	305	0.0330520393811533
755	chr19	53889723	53890027	305	0.0330520393811533
756	chr2	66442875	66443179	305	0.0330520393811533
757	chr2	82255781	82256145	365	0.0330520393811533
758	chr22	37518797	37519194	398	0.0330520393811533
759	chr22	38570456	38570782	327	0.0330520393811533
760	chr3	1879422	1879729	308	0.0330520393811533
761	chr3	193926002	193926306	305	0.0330520393811533
762	chr5	129693310	129693614	305	0.0330520393811533
763	chr5	139638821	139639125	305	0.0330520393811533
764	chr7	2608998	2609317	320	0.0330520393811533
765	chr7	18835008	18835331	324	0.0330520393811533
766	chr7	27098901	27099205	305	0.0330520393811533
767	chr7	147959347	147959651	305	0.0330520393811533
768	chr7	151207635	151207949	315	0.0330520393811533
769	chr8	35651462	35651766	305	0.0330520393811533
770	chr13	50127124	50127641	518	0.0327313769751693
771	chr15	48425430	48425859	430	0.0327313769751693
772	chr15	100849793	100850261	469	0.0327313769751693
773	chr19	41326251	41326667	417	0.0327313769751693
774	chr2	127638936	127639326	391	0.0327313769751693
775	chr5	135028837	135029199	363	0.0327313769751693
776	chr8	78665770	78666212	443	0.0327313769751693
777	chr20	46317191	46317613	423	0.0325877138675379
778	chr5	171309013	171309740	728	0.032461909433507
779	chr14	103519658	103519985	328	0.0324575439799602
780	chr16	49281101	49281405	305	0.0323488045007032
781	chr3	69119153	69119457	305	0.0323488045007032
782	chr4	45272413	45272721	309	0.0323488045007032
783	chr5	73419315	73419619	305	0.0323488045007032
784	chr7	149227613	149227983	371	0.0323488045007032
785	chr8	95835808	95836203	396	0.0323488045007032
786	chr7	73428119	73428745	627	0.032340470453023
787	chr2	153478307	153478661	355	0.0321670428893905
788	chr6	27131537	27131872	336	0.0321670428893905
789	chr11	66346806	66347387	582	0.0318975753477282
790	chr14	67473587	67473998	412	0.0318932098941814
791	chr19	15428136	15428695	560	0.0318932098941814
792	chr5	11384868	11385381	514	0.0318932098941814
793	chr2	161237424	161237949	526	0.0317586745530569
794	chr11	116858362	116858669	308	0.0316455696202532
795	chr11	119205458	119205784	327	0.0316455696202532
796	chr12	49295343	49295762	420	0.0316455696202532
797	chr12	55749665	55750031	367	0.0316455696202532
798	chr14	75542660	75543059	400	0.0316455696202532
799	chr15	41501442	41501752	311	0.0316455696202532
800	chr16	49635728	49636221	494	0.0316455696202532
801	chr16	55056769	55057087	319	0.0316455696202532
802	chr2	60545115	60545467	353	0.0316455696202532
803	chr2	62708908	62709227	320	0.0316455696202532
804	chr20	20367638	20367942	305	0.0316455696202532
805	chr6	26440433	26440794	362	0.0316455696202532
806	chr6	85608308	85608687	380	0.0316455696202532
807	chr6	98835699	98836059	361	0.0316455696202532
808	chr7	115679305	115679683	379	0.0316455696202532
809	chr7	150450606	150450941	336	0.0316455696202532
810	chr8	52158739	52159090	352	0.0316455696202532
811	chrX	40172397	40172729	333	0.0316455696202532
812	KI270729.1	24692	25023	332	0.0316455696202532
813	chr1	21291025	21291351	327	0.0316027088036117
814	chr8	108082075	108082433	359	0.0316027088036117
815	chr12	54051992	54052372	381	0.0314808729637144
816	chr14	36518852	36519464	613	0.0314808729637144
817	chr20	46028836	46029238	403	0.0314808729637144
818	chr20	38727716	38728641	926	0.0313983262057383
819	chr2	161416267	161417060	794	0.0313332412619494
820	chr1	77282360	77282745	386	0.031038374717833
821	chr1	155325128	155325536	409	0.031038374717833
822	chr16	49637729	49638195	467	0.031038374717833
823	chr20	31608552	31608980	429	0.031038374717833
824	chr20	32190173	32190612	440	0.031038374717833
825	chr20	45911093	45911528	436	0.031038374717833
826	chr3	128497503	128498051	549	0.031038374717833
827	chr4	49145476	49145802	327	0.031038374717833
828	chr8	48735185	48735782	598	0.031038374717833
829	chr9	38621696	38622119	424	0.031038374717833
830	chr17	29542755	29543125	371	0.0309423347398031
831	chr8	66961065	66961369	305	0.0309423347398031
832	chr1	27153981	27154311	331	0.0304740406320542
833	chr1	46455908	46456267	360	0.0304740406320542
834	chr1	212607041	212607386	346	0.0304740406320542
835	chr10	102408889	102409250	362	0.0304740406320542
836	chr11	46542713	46543287	575	0.0304740406320542
837	chr14	94768979	94770055	1077	0.0304740406320542
838	chr15	43793588	43794089	502	0.0304740406320542
839	chr16	1947060	1947426	367	0.0304740406320542
840	chr16	86604483	86605024	542	0.0304740406320542
841	chr17	21980301	21980627	327	0.0304740406320542
842	chr17	39953207	39953533	327	0.0304740406320542
843	chr17	78414853	78415179	327	0.0304740406320542
844	chr19	3548557	3548905	349	0.0304740406320542
845	chr19	12995792	12996236	445	0.0304740406320542
846	chr19	44448190	44448690	501	0.0304740406320542
847	chr2	219418531	219418982	452	0.0304740406320542
848	chr2	222298946	222299299	354	0.0304740406320542
849	chr20	31996524	31997029	506	0.0304740406320542
850	chr22	42338315	42338782	468	0.0304740406320542
851	chr22	45922859	45923268	410	0.0304740406320542
852	chr6	7251553	7252030	478	0.0304740406320542
853	chr6	154510092	154510772	681	0.0304740406320542
854	chr7	155471714	155472040	327	0.0304740406320542
855	GL000195.1	30814	31153	340	0.0304740406320542
856	chr6	99349091	99349640	550	0.0303740320598909
857	chr1	110341758	110342093	336	0.030239099859353
858	chr11	62648520	62649003	484	0.030239099859353
859	chr12	53677108	53677462	355	0.030239099859353
860	chr12	79774200	79774567	368	0.030239099859353
861	chr19	12713266	12713685	420	0.030239099859353
862	chr2	207913851	207914230	380	0.030239099859353
863	chr6	56542871	56543175	305	0.030239099859353
864	chr7	92698257	92698684	428	0.030239099859353
865	chr9	136050150	136050523	374	0.030239099859353
866	chr12	57529003	57529522	520	0.0302089385439387
867	chr15	66707402	66707763	362	0.0302002076368451
868	chr12	48967966	48968297	332	0.0299311369545961
869	chr1	1540205	1540532	328	0.0299097065462754
870	chr1	26231277	26231622	346	0.0299097065462754
871	chr1	29259685	29260060	376	0.0299097065462754
872	chr1	31756169	31756592	424	0.0299097065462754
873	chr1	34164945	34165366	422	0.0299097065462754
874	chr1	37034068	37034394	327	0.0299097065462754
875	chr1	39081355	39081688	334	0.0299097065462754
876	chr1	47416335	47416906	572	0.0299097065462754
877	chr1	47443920	47444467	548	0.0299097065462754
878	chr1	59814279	59814800	522	0.0299097065462754
879	chr1	69568197	69568545	349	0.0299097065462754
880	chr1	110070402	110070744	343	0.0299097065462754
881	chr1	121396660	121397107	448	0.0299097065462754
882	chr1	147620349	147621094	746	0.0299097065462754
883	chr1	155078905	155079231	327	0.0299097065462754
884	chr1	204124623	204124991	369	0.0299097065462754
885	chr1	225690781	225691131	351	0.0299097065462754
886	chr1	228458271	228458597	327	0.0299097065462754
887	chr10	53470113	53470505	393	0.0299097065462754
888	chr10	84108888	84109214	327	0.0299097065462754
889	chr11	5690050	5690677	628	0.0299097065462754
890	chr11	7673198	7673571	374	0.0299097065462754
891	chr11	45649998	45650372	375	0.0299097065462754
892	chr11	57459018	57459786	769	0.0299097065462754
893	chr11	63999237	63999960	724	0.0299097065462754
894	chr11	64007204	64007679	476	0.0299097065462754
895	chr11	66857545	66858504	960	0.0299097065462754
896	chr11	70820380	70820879	500	0.0299097065462754
897	chr11	114063309	114063694	386	0.0299097065462754
898	chr11	118608106	118608479	374	0.0299097065462754
899	chr11	130039933	130040260	328	0.0299097065462754
900	chr11	133920017	133920475	459	0.0299097065462754
901	chr12	174525	174851	327	0.0299097065462754
902	chr12	51814314	51814966	653	0.0299097065462754
903	chr12	53985212	53985793	582	0.0299097065462754
904	chr12	56021271	56021699	429	0.0299097065462754
905	chr12	79448940	79449287	348	0.0299097065462754
906	chr13	27792389	27792932	544	0.0299097065462754
907	chr13	77918909	77919235	327	0.0299097065462754
908	chr13	94711022	94711348	327	0.0299097065462754
909	chr13	96091611	96092008	398	0.0299097065462754
910	chr13	99970744	99971124	381	0.0299097065462754
911	chr14	29392120	29392572	453	0.0299097065462754
912	chr14	67021801	67022133	333	0.0299097065462754
913	chr14	91234014	91234385	372	0.0299097065462754
914	chr14	93939537	93939886	350	0.0299097065462754
915	chr15	37100175	37100518	344	0.0299097065462754
916	chr15	52788776	52789359	584	0.0299097065462754
917	chr15	91916101	91916433	333	0.0299097065462754
918	chr16	1976871	1977403	533	0.0299097065462754
919	chr16	3129439	3129765	327	0.0299097065462754
920	chr16	53993514	53993840	327	0.0299097065462754
921	chr16	54806948	54807298	351	0.0299097065462754
922	chr16	86567395	86567753	359	0.0299097065462754
923	chr16	87491067	87491398	332	0.0299097065462754
924	chr16	88734449	88734792	344	0.0299097065462754
925	chr17	2814559	2814891	333	0.0299097065462754
926	chr17	7417385	7417797	413	0.0299097065462754
927	chr17	12550019	12550345	327	0.0299097065462754
928	chr17	40074190	40074517	328	0.0299097065462754
929	chr17	48614198	48614766	569	0.0299097065462754
930	chr17	62671632	62671961	330	0.0299097065462754
931	chr17	81491290	81491630	341	0.0299097065462754
932	chr17	81735604	81736045	442	0.0299097065462754
933	chr18	37258937	37259415	479	0.0299097065462754
934	chr18	39841379	39841841	463	0.0299097065462754
935	chr18	46334184	46334603	420	0.0299097065462754
936	chr18	46601184	46601535	352	0.0299097065462754
937	chr18	47594674	47595000	327	0.0299097065462754
938	chr19	1912621	1913054	434	0.0299097065462754
939	chr19	2015006	2015361	356	0.0299097065462754
940	chr19	3224713	3225044	332	0.0299097065462754
941	chr19	7987759	7988085	327	0.0299097065462754
942	chr19	10870975	10871389	415	0.0299097065462754
943	chr19	21677953	21678279	327	0.0299097065462754
944	chr19	29525984	29526449	466	0.0299097065462754
945	chr19	33521522	33521985	464	0.0299097065462754
946	chr19	35732237	35732581	345	0.0299097065462754
947	chr19	37251824	37252152	329	0.0299097065462754
948	chr19	38519077	38519403	327	0.0299097065462754
949	chr19	45616237	45616801	565	0.0299097065462754
950	chr19	50668166	50668549	384	0.0299097065462754
951	chr19	51601051	51601377	327	0.0299097065462754
952	chr19	55642714	55643142	429	0.0299097065462754
953	chr2	26503391	26503851	461	0.0299097065462754
954	chr2	39665883	39666388	506	0.0299097065462754
955	chr2	44941426	44942726	1301	0.0299097065462754
956	chr2	73081061	73081434	374	0.0299097065462754
957	chr2	118842681	118843130	450	0.0299097065462754
958	chr2	176171960	176172286	327	0.0299097065462754
959	chr2	199457695	199458077	383	0.0299097065462754
960	chr2	215311124	215311530	407	0.0299097065462754
961	chr20	21396022	21396466	445	0.0299097065462754
962	chr20	32196656	32197010	355	0.0299097065462754
963	chr20	49941336	49941717	382	0.0299097065462754
964	chr20	62003780	62004134	355	0.0299097065462754
965	chr20	62997375	62997754	380	0.0299097065462754
966	chr22	23123163	23123490	328	0.0299097065462754
967	chr22	38843402	38843728	327	0.0299097065462754
968	chr3	36748130	36748490	361	0.0299097065462754
969	chr3	43080833	43081159	327	0.0299097065462754
970	chr3	47425497	47425823	327	0.0299097065462754
971	chr3	48657075	48657455	381	0.0299097065462754
972	chr3	184233082	184233425	344	0.0299097065462754
973	chr3	187199479	187199810	332	0.0299097065462754
974	chr4	145762843	145763176	334	0.0299097065462754
975	chr4	146639834	146640487	654	0.0299097065462754
976	chr4	158834277	158834603	327	0.0299097065462754
977	chr5	72460260	72460780	521	0.0299097065462754
978	chr5	146878543	146878977	435	0.0299097065462754
979	chr6	29627315	29627826	512	0.0299097065462754
980	chr6	42086948	42087292	345	0.0299097065462754
981	chr6	61322989	61323316	328	0.0299097065462754
982	chr6	77462825	77463163	339	0.0299097065462754
983	chr7	23521828	23522247	420	0.0299097065462754
984	chr7	35971589	35971933	345	0.0299097065462754
985	chr7	44038999	44039351	353	0.0299097065462754
986	chr7	45219380	45219706	327	0.0299097065462754
987	chr7	73675970	73676296	327	0.0299097065462754
988	chr7	138980854	138981754	901	0.0299097065462754
989	chr8	23018493	23018860	368	0.0299097065462754
990	chr8	37393117	37393443	327	0.0299097065462754
991	chr8	49811662	49812055	394	0.0299097065462754
992	chr8	52940115	52940447	333	0.0299097065462754
993	chr8	140480805	140481131	327	0.0299097065462754
994	chr8	144266724	144267147	424	0.0299097065462754
995	chr9	64772904	64773251	348	0.0299097065462754
996	chr9	69248060	69248407	348	0.0299097065462754
997	chr9	93954911	93955300	390	0.0299097065462754
998	chr9	121651613	121651939	327	0.0299097065462754
999	chr9	122227419	122227745	327	0.0299097065462754
1000	chr9	127854421	127854817	397	0.0299097065462754
1001	chrX	18424853	18425209	357	0.0299097065462754
1002	chrX	45063393	45063809	417	0.0299097065462754
1003	chrX	48575664	48575990	327	0.0299097065462754
1004	chrX	107449254	107449740	487	0.0299097065462754
1005	chrX	137052516	137052842	327	0.0299097065462754
1006	KI270587.1	721	1218	498	0.0299097065462754
1007	chr16	71851166	71851496	331	0.029535864978903
1008	chr2	163594031	163594488	458	0.029535864978903
1009	chr2	173955256	173955616	361	0.029535864978903
1010	chr20	40844252	40844677	426	0.029535864978903
1011	chr3	128154431	128154777	347	0.029535864978903
1012	chr7	108002216	108002554	339	0.029535864978903
1013	chr1	151707472	151707855	384	0.0293453724604966
1014	chr10	7408688	7409047	360	0.0293453724604966
1015	chr10	100687337	100687663	327	0.0293453724604966
1016	chr12	49020993	49021324	332	0.0293453724604966
1017	chr12	122273840	122274166	327	0.0293453724604966
1018	chr13	20142650	20143016	367	0.0293453724604966
1019	chr15	33413526	33413852	327	0.0293453724604966
1020	chr15	64678065	64678566	502	0.0293453724604966
1021	chr15	80696502	80696847	346	0.0293453724604966
1022	chr16	89171216	89171644	429	0.0293453724604966
1023	chr2	12718370	12718696	327	0.0293453724604966
1024	chr2	148483243	148483569	327	0.0293453724604966
1025	chr2	207700573	207700907	335	0.0293453724604966
1026	chr2	224038978	224039463	486	0.0293453724604966
1027	chr20	34998553	34998891	339	0.0293453724604966
1028	chr20	62740520	62740886	367	0.0293453724604966
1029	chr3	159763011	159763789	779	0.0293453724604966
1030	chr5	81852375	81852701	327	0.0293453724604966
1031	chr5	149422641	149422967	327	0.0293453724604966
1032	chr6	28153420	28153917	498	0.0293453724604966
[truncated: 830 more rows]
