# Supplementary material for: H3K4me3 Histone ChIP-Seq Analysis Reveals Molecular Mechanisms Responsible for Neutrophil Dysfunction in HIV-Infected Individuals
Source: Front Immunol. 2021 Jul 15;12:682094. doi: 10.3389/fimmu.2021.682094 (PMC8320512; doi:10.3389/fimmu.2021.682094)
Supplement: Supplementary Table 3 — The list of all statistically significant differences in the peak density between HIV and HCs. The comparison was performed using MACS algorithm. All selected peaks were sorted from the highest statistically significant value to the lowest one. All selected peaks have been assigned to appropriate annotation, closest to the promoter ID, distance to TSSs, as well as gene descriptions. [file Table_3.xls]

## Sheet: HIV1 vs HC all
	Supplementary Tabel 3.
	PeakID	Chr	Start	End	Peak Score	width	Conc	Conc_HIV	Conc_HC	Fold	p.value	FDR - empirical false discovery rate	Annotation	Detailed Annotation	Distance to TSS	Nearest PromoterID	Entrez ID	Nearest Unigene	Nearest Refseq	Nearest Ensembl	Gene Name	Gene Alias	Gene Description	Gene Type
	Diff_bind_peak_1	chr16	46390250	46390926	253	678	9.72	10.72	-0.33	11.05	5.37e-26	6.78e-22	Intergenic	Intergenic	178509	NR_026556	124149	Hs.97414	NM_001004299		ANKRD26P1	-	ankyrin repeat domain 26 pseudogene 1	pseudo
	Diff_bind_peak_2	chr8	127738026	127739017	220	993	8.2	9.18	3.23	5.95	9.41e-23	5.94e-19	exon (NM_001354870, exon 2 of 3)	exon (NM_001354870, exon 2 of 3)	2290	NM_002467	4609	Hs.202453	NM_002467	ENSG00000136997	MYC	MRTL|MYCC|bHLHe39|c-Myc	MYC proto-oncogene, bHLH transcription factor	protein-coding
	Diff_bind_peak_3	chr2	96801293	96801925	144	634	6.94	7.94	-0.33	8.27	4.01e-15	1.69e-11	intron (NM_020184, intron 5 of 6)	(CA)n|Simple_repeat|Simple_repeat	3331	NR_036074	100422928		NR_036074	ENSG00000264157	MIR3127	mir-3127	microRNA 3127	ncRNA
	Diff_bind_peak_4	chr6	85610779	85612490	133	1713	6.68	7.67	-0.33	8	4.68e-14	1.48e-10	3' UTR (NM_001159673, exon 11 of 11)	3' UTR (NM_001159673, exon 11 of 11)	-17478	NM_001297614	57231	Hs.485871	NM_020468	ENSG00000135317	SNX14	RGS-PX2|SCAR20	sorting nexin 14	protein-coding
	Diff_bind_peak_5	chr3	93470201	93470863	123	664	12.8	13.58	10.93	2.66	4.95e-13	1.05e-09	Intergenic	SAR|Satellite|Satellite	503549	NM_001314077	5627	Hs.64016	NM_000313	ENSG00000184500	PROS1	PROS|PS21|PS22|PS23|PS24|PS25|PSA|THPH5|THPH6	protein S	protein-coding
	Diff_bind_peak_6	chr1	235599814	235600142	123	330	6.49	7.49	-0.33	7.82	5.01e-13	1.05e-09	intron (NM_001098721, intron 1 of 3)	intron (NM_001098721, intron 1 of 3)	49806	NM_001098722	2786	Hs.159711	NM_004485	ENSG00000168243	GNG4	-	G protein subunit gamma 4	protein-coding
	Diff_bind_peak_7	chr18	63445	64083	122	640	6.43	7.43	-0.33	7.76	5.94e-13	1.07e-09	Intergenic	(CCCTAA)n|Simple_repeat|Simple_repeat	-14207	NM_001358689	260334	Hs.579512	NM_001358689	ENSG00000173213	TUBB8P12	-	tubulin beta 8 pseudogene 12	protein-coding
	Diff_bind_peak_8	chr11	10796896	10797463	107	569	5.41	6.37	0.89	5.49	1.89e-11	2.97e-08	3' UTR (NM_001418, exon 22 of 22)	3' UTR (NM_001418, exon 22 of 22)	4429	NR_004403	692223	Hs.723086	NR_004403	ENSG00000238622	SNORD97	U97	small nucleolar RNA, C/D box 97	snoRNA
	Diff_bind_peak_9	chr5	146338796	146340472	93	1678	5.67	6.66	-0.33	6.99	5.16e-10	7.11e-07	exon (NM_002700, exon 2 of 2)	exon (NM_002700, exon 2 of 2)	795	NM_002700	5459	Hs.553499	NM_002700	ENSG00000091010	POU4F3	BRN3C|DFNA15|DFNA42|DFNA52	POU class 4 homeobox 3	protein-coding
	Diff_bind_peak_10	chr2	60460569	60462079	92	1512	5.7	6.69	-0.33	7.02	5.63e-10	7.11e-07	exon (NM_018014, exon 4 of 5)	exon (NM_018014, exon 4 of 5)	-69949	NR_132992	106660609	Hs.565545	NR_132991	ENSG00000228590	MIR4432HG	-	MIR4432 host gene	ncRNA
	Diff_bind_peak_11	chr16	72787046	72788242	92	1198	5.35	6.27	2.23	4.04	6.97e-10	7.34e-07	exon (NM_006885, exon 10 of 10)	exon (NM_006885, exon 10 of 10)	-122674	NR_126330	101927957	Hs.637253	NR_126330	ENSG00000261008	LINC01572	-	long intergenic non-protein coding RNA 1572	ncRNA
	Diff_bind_peak_12	chr11	66042613	66043674	92	1063	5.66	6.65	-0.33	6.98	6.98e-10	7.34e-07	exon (NM_033036, exon 3 of 3)	exon (NM_033036, exon 3 of 3)	6018	NM_033036	89792	Hs.208343	NM_033036	ENSG00000175229	GAL3ST3	GAL3ST-3|GAL3ST2	galactose-3-O-sulfotransferase 3	protein-coding
	Diff_bind_peak_13	chr5	140042303	140043538	91	1237	5.55	6.54	-0.33	6.87	7.56e-10	7.34e-07	exon (NM_013981, exon 1 of 10)	exon (NM_013981, exon 1 of 10)	379	NM_004883	9542	Hs.408515	NM_004883	ENSG00000158458	NRG2	DON1|HRG2|NTAK	neuregulin 2	protein-coding
	Diff_bind_peak_14	chr18	26546832	26548514	87	1684	5.42	6.41	-0.33	6.74	1.78e-09	1.6e-06	exon (NM_001142730, exon 1 of 5)	exon (NM_001142730, exon 1 of 5)	880	NM_001142730	284252	Hs.526630	NM_198991	ENSG00000134504	KCTD1	C18orf5	potassium channel tetramerization domain containing 1	protein-coding
	Diff_bind_peak_15	chr14	99603269	99604031	86	764	5.42	6.41	-0.33	6.74	2.39e-09	2.01e-06	promoter-TSS (NM_001329411)	promoter-TSS (NM_001329411)	557	NM_001144995	317762	Hs.709288	NM_001144995	ENSG00000205476	CCDC85C	-	coiled-coil domain containing 85C	protein-coding
	Diff_bind_peak_16	KI270733.1	146074	146782	84	710	5.34	6.32	-0.33	6.65	4.27e-09	3.3e-06
	Diff_bind_peak_17	chr17	48593001	48593974	84	975	5.43	6.42	-0.33	6.75	4.45e-09	3.3e-06	exon (NM_002147, exon 1 of 2)	exon (NM_002147, exon 1 of 2)	254	NM_002147	3215	Hs.654456	NM_002147	ENSG00000120075	HOXB5	HHO.C10|HOX2|HOX2A|HU-1|Hox2.1	homeobox B5	protein-coding
	Diff_bind_peak_18	chr11	66294279	66295580	83	1303	5.45	6.44	-0.33	6.77	4.92e-09	3.45e-06	exon (NM_153266, exon 2 of 2)	exon (NM_153266, exon 2 of 2)	3035	NM_153266	256472	Hs.399779	NM_153266	ENSG00000179292	TMEM151A	TMEM151	transmembrane protein 151A	protein-coding
	Diff_bind_peak_19	chr8	127740497	127741106	81	611	5.32	6.31	-0.33	6.64	7.71e-09	5.12e-06	exon (NM_001354870, exon 3 of 3)	exon (NM_001354870, exon 3 of 3)	4570	NM_002467	4609	Hs.202453	NM_002467	ENSG00000136997	MYC	MRTL|MYCC|bHLHe39|c-Myc	MYC proto-oncogene, bHLH transcription factor	protein-coding
	Diff_bind_peak_20	chr1	228457290	228457860	80	572	5.01	5.95	1.35	4.6	1.1e-08	6.94e-06	promoter-TSS (NM_175055).2	promoter-TSS (NM_175055).2	284	NM_033445	92815	Hs.26331	NM_033445	ENSG00000181218	HIST3H2A	-	histone cluster 3 H2A	protein-coding
	Diff_bind_peak_21	chr13	42990736	42992507	78	1773	6.24	7.04	4.28	2.76	1.58e-08	9.48e-06	intron (NM_033255, intron 1 of 10)	intron (NM_033255, intron 1 of 10)	620	NM_001330543	94240	Hs.546467	NM_033255	ENSG00000133106	EPSTI1	BRESI1	epithelial stromal interaction 1	protein-coding
	Diff_bind_peak_22	chr18	51174437	51175136	76	701	5.37	6.36	-0.33	6.69	2.3e-08	1.3e-05	3' UTR (NM_016626, exon 2 of 2)	3' UTR (NM_016626, exon 2 of 2)	22895	NM_016626	51320	Hs.465144	NM_016626	ENSG00000176624	MEX3C	BM-013|MEX-3C|RKHD2|RNF194	mex-3 RNA binding family member C	protein-coding
	Diff_bind_peak_23	chr7	149431662	149432589	76	929	5.18	6.17	-0.33	6.5	2.38e-08	1.3e-05	exon (NM_015694, exon 6 of 6)	exon (NM_015694, exon 6 of 6)	28937	NM_015694	27153	Hs.38512	NM_015694	ENSG00000196453	ZNF777	-	zinc finger protein 777	protein-coding
	Diff_bind_peak_24	chr7	26191635	26192244	76	611	5.16	6.14	-0.33	6.47	2.48e-08	1.3e-05	3' UTR (NM_031243, exon 12 of 12)	3' UTR (NM_031243, exon 12 of 12)	8807	NM_031243	3181	Hs.487774	NM_002137	ENSG00000122566	HNRNPA2B1	HNRNPA2|HNRNPB1|HNRPA2|HNRPA2B1|HNRPB1|IBMPFD2|RNPA2|SNRPB1	heterogeneous nuclear ribonucleoprotein A2/B1	protein-coding
	Diff_bind_peak_25	chr14	99175204	99176231	76	1029	5.08	6.06	-0.33	6.39	2.68e-08	1.34e-05	exon (NM_138576, exon 4 of 4)	exon (NM_138576, exon 4 of 4)	96480	NM_022898	64919	Hs.709690	NM_022898	ENSG00000127152	BCL11B	ATL1|ATL1-alpha|ATL1-beta|ATL1-delta|ATL1-gamma|CTIP-2|CTIP2|IDDFSTA|IMD49|RIT1|ZNF856B|hRIT1-alpha	BAF chromatin remodeling complex subunit BCL11B	protein-coding
	Diff_bind_peak_26	chr22	39487742	39488667	76	927	5.09	6.07	-0.33	6.4	2.76e-08	1.34e-05	exon (NM_001098270, exon 1 of 1)	exon (NM_001098270, exon 1 of 1)	980	NM_001098270	4248	Hs.276808	NM_002409	ENSG00000128268	MGAT3	GNT-III|GNT3	mannosyl (beta-1,4-)-glycoprotein beta-1,4-N-acetylglucosaminyltransferase	protein-coding
	Diff_bind_peak_27	chr4	10135	10467	75	334	5.15	6.13	-0.33	6.46	2.94e-08	1.37e-05	Intergenic	TAR1|Satellite|telo	-42984	NM_001286052	152687	Hs.709469	NM_182524	ENSG00000272602	ZNF595	-	zinc finger protein 595	protein-coding
	Diff_bind_peak_28	chr2	80302968	80303855	74	889	5.1	6.09	-0.33	6.42	3.71e-08	1.67e-05	exon (NM_178839, exon 2 of 2)	exon (NM_178839, exon 2 of 2)	1341	NM_178839	347730	Hs.591580	NM_178839	ENSG00000162951	LRRTM1	-	leucine rich repeat transmembrane neuronal 1	protein-coding
	Diff_bind_peak_29	chr11	64712862	64713720	74	860	5.03	6.01	-0.33	6.34	4.08e-08	1.78e-05	exon (NM_138732, exon 2 of 20)	exon (NM_138732, exon 2 of 20)	9897	NM_015080	9379	Hs.372938	NM_015080	ENSG00000110076	NRXN2	-	neurexin 2	protein-coding
	Diff_bind_peak_30	chr2	218959692	218960750	73	1060	5.03	6.02	-0.33	6.35	4.79e-08	2.02e-05	exon (NM_003936, exon 1 of 1)	exon (NM_003936, exon 1 of 1)	555	NM_003936	8941	Hs.158460	NM_003936	ENSG00000171450	CDK5R2	NCK5AI|P39|p39nck5ai	cyclin dependent kinase 5 regulatory subunit 2	protein-coding
	Diff_bind_peak_31	chr13	99981426	99983019	73	1595	5.64	6.42	3.77	2.65	5.04e-08	2.05e-05	exon (NM_007129, exon 1 of 3)	exon (NM_007129, exon 1 of 3)	438	NM_007129	7546	Hs.653700	NM_007129	ENSG00000043355	ZIC2	HPE5	Zic family member 2	protein-coding
	Diff_bind_peak_32	chr4	182799675	182800422	72	749	4.98	5.96	-0.33	6.3	5.99e-08	2.36e-05	exon (NM_001080477, exon 28 of 28)	exon (NM_001080477, exon 28 of 28)	117205	NM_001351743	1635	Hs.183850	NM_001921	ENSG00000129187	DCTD	-	dCMP deaminase	protein-coding
	Diff_bind_peak_33	chr20	23082663	23086889	72	4228	7.59	6.83	8.08	-1.26	6.92e-08	2.65e-05	exon (NM_012072, exon 1 of 2)	exon (NM_012072, exon 1 of 2)	1548	NM_012072	22918	Hs.97199	NM_012072	ENSG00000125810	CD93	C1QR1|C1qR(P)|C1qRP|CDw93|ECSM3|MXRA4|dJ737E23.1	CD93 molecule	protein-coding
	Diff_bind_peak_34	chr20	38727717	38728641	71	926	4.99	5.97	-0.33	6.3	7.54e-08	2.77e-05	exon (NM_080552, exon 2 of 2)	exon (NM_080552, exon 2 of 2)	3693	NM_080552	140679	Hs.179080	NM_080552	ENSG00000101438	SLC32A1	VGAT|VIAAT	solute carrier family 32 member 1	protein-coding
	Diff_bind_peak_35	chr11	3667155	3667771	71	618	5.01	5.99	-0.33	6.32	7.67e-08	2.77e-05	exon (NM_001303034, exon 4 of 5)	exon (NM_001303034, exon 4 of 5)	3921	NM_001303034	57053	Hs.732806	NM_020402	ENSG00000129749	CHRNA10	-	cholinergic receptor nicotinic alpha 10 subunit	protein-coding
	Diff_bind_peak_36	chr5	6448675	6449416	71	743	4.97	5.95	-0.33	6.28	8.54e-08	2.99e-05	exon (NM_001145161, exon 1 of 2)	exon (NM_001145161, exon 1 of 2)	186	NM_001145161	134111	Hs.126856	NM_001145161	ENSG00000215218	UBE2QL1	-	ubiquitin conjugating enzyme E2 Q family like 1	protein-coding
	Diff_bind_peak_37	chr11	66643389	66644154	71	767	4.94	5.93	-0.33	6.26	8.77e-08	2.99e-05	exon (NM_001198845, exon 2 of 3)	exon (NM_001198845, exon 2 of 3)	5068	NM_001198844	5936	Hs.523822	NM_002896	ENSG00000173933	RBM4	LARK|RBM4A|ZCCHC21|ZCRB3A	RNA binding motif protein 4	protein-coding
	Diff_bind_peak_38	chr6	48068122	48068903	70	783	4.99	5.97	-0.33	6.3	9.33e-08	3.1e-05	exon (NM_001013732, exon 1 of 3)	exon (NM_001013732, exon 1 of 3)	177	NM_001013732	442213	Hs.659409	NM_207499	ENSG00000244694	PTCHD4	C6orf138|PTCH53|dJ402H5.2	patched domain containing 4	protein-coding
	Diff_bind_peak_39	chr17	56594050	56594879	70	831	4.94	5.87	1.54	4.34	9.63e-08	3.12e-05	exon (NM_005450, exon 1 of 1)	exon (NM_005450, exon 1 of 1)	765	NM_005450	9241	Hs.248201	NM_005450	ENSG00000183691	NOG	SYM1|SYNS1|SYNS1A	noggin	protein-coding
	Diff_bind_peak_40	chr8	64580009	64581322	70	1315	5.49	6.31	3.41	2.9	1.06e-07	3.3e-05	5' UTR (NM_152414, exon 1 of 1)	5' UTR (NM_152414, exon 1 of 1)	300	NM_152414	27319	Hs.388788	NM_152414	ENSG00000180828	BHLHE22	BHLHB5|Beta3|Beta3a|CAGL85|TNRC20	basic helix-loop-helix family member e22	protein-coding
	Diff_bind_peak_41	chr22	50176964	50177838	70	876	5.15	6.13	-0.33	6.46	1.09e-07	3.3e-05	non-coding (NR_027691, exon 3 of 5)	non-coding (NR_027691, exon 3 of 5)	6670	NM_052839	56666	Hs.440092	NM_052839	ENSG00000073150	PANX2	PX2|hPANX2	pannexin 2	protein-coding
	Diff_bind_peak_42	chr12	10096	10591	70	497	4.92	5.91	-0.33	6.24	1.11e-07	3.3e-05	Intergenic	(CTAACC)n|Simple_repeat|Simple_repeat	21672	NR_130745	100288778	Hs.459573	NR_130745	ENSG00000226210	WASH8P	-	WAS protein family homolog 8, pseudogene	pseudo
	Diff_bind_peak_43	chr1	110673738	110674766	70	1030	4.98	5.96	-0.33	6.29	1.12e-07	3.3e-05	promoter-TSS (NR_109845)	promoter-TSS (NR_109845)	688	NM_002232	3738	Hs.169948	NM_002232	ENSG00000177272	KCNA3	HGK5|HLK3|HPCN3|HUKIII|KV1.3|MK3|PCN3	potassium voltage-gated channel subfamily A member 3	protein-coding
	Diff_bind_peak_44	chr17	44558405	44559292	69	889	4.89	5.87	-0.33	6.2	1.18e-07	3.38e-05	exon (NM_001466, exon 1 of 1)	exon (NM_001466, exon 1 of 1)	1364	NM_001466	2535	Hs.142912	NM_001466	ENSG00000180340	FZD2	Fz2|OMOD2|fz-2|fzE2|hFz2	frizzled class receptor 2	protein-coding
	Diff_bind_peak_45	chr17	9022348	9023431	69	1085	5.02	6	-0.33	6.33	1.2e-07	3.38e-05	exon (NM_004822, exon 2 of 7)	exon (NM_004822, exon 2 of 7)	1379	NM_004822	9423	Hs.660885	NM_004822	ENSG00000065320	NTN1	MRMV4|NTN1L	netrin 1	protein-coding
	Diff_bind_peak_46	chr11	61508899	61509857	69	960	4.87	5.85	-0.33	6.18	1.34e-07	3.68e-05	TTS (NR_039708)	TTS (NR_039708)	629	NM_001145077	390205	Hs.441122	NM_001145077	ENSG00000204950	LRRC10B	-	leucine rich repeat containing 10B	protein-coding
	Diff_bind_peak_47	chr8	48060547	48061073	68	528	4.94	5.92	-0.33	6.25	1.42e-07	3.81e-05	exon (NM_003350, exon 4 of 4)	exon (NM_003350, exon 4 of 4)	52379	NM_003350	7336	Hs.491695	NM_003350	ENSG00000169139	UBE2V2	DDVIT1|DDVit-1|EDAF-1|EDPF-1|EDPF1|MMS2|UEV-2|UEV2	ubiquitin conjugating enzyme E2 V2	protein-coding
	Diff_bind_peak_48	chr8	74320843	74321571	68	730	5.13	6.03	2.22	3.81	1.45e-07	3.81e-05	exon (NM_001317830, exon 1 of 6)	exon (NM_001317830, exon 1 of 6)	154	NM_001363050	56704	Hs.657367	NM_020647	ENSG00000104369	JPH1	CMT2K|JP-1|JP1	junctophilin 1	protein-coding
	Diff_bind_peak_49	chr2	219514137	219515208	68	1073	5.01	5.99	-0.33	6.33	1.5e-07	3.88e-05	exon (NM_182847, exon 1 of 9)	exon (NM_182847, exon 1 of 9)	502	NM_018674	55515	Hs.87469	NM_018674	ENSG00000072182	ASIC4	ACCN4|BNAC4	acid sensing ion channel subunit family member 4	protein-coding
	Diff_bind_peak_50	chr18	32769566	32770511	68	947	4.92	5.9	-0.33	6.23	1.6e-07	4.05e-05	exon (NM_020805, exon 2 of 9)	exon (NM_020805, exon 2 of 9)	2985	NM_020805	57565	Hs.446164	NM_020805	ENSG00000197705	KLHL14	-	kelch like family member 14	protein-coding
	Diff_bind_peak_51	chr7	97005968	97006594	67	628	4.96	5.94	-0.33	6.27	1.87e-07	4.6e-05	exon (NM_005222, exon 1 of 3)	exon (NM_005222, exon 1 of 3)	728	NM_005222	1750	Hs.249196	NM_005222	ENSG00000006377	DLX6	-	distal-less homeobox 6	protein-coding
	Diff_bind_peak_52	chr2	161423592	161424286	67	696	4.93	5.91	-0.33	6.24	1.9e-07	4.6e-05	exon (NM_006593, exon 6 of 6)	exon (NM_006593, exon 6 of 6)	7642	NM_006593	10716	Hs.210862	NM_006593	ENSG00000136535	TBR1	IDDAS|TBR-1|TES-56	T-box brain transcription factor 1	protein-coding
	Diff_bind_peak_53	chr1	160084160	160084888	67	730	4.8	5.78	-0.33	6.11	2.15e-07	5.13e-05	exon (NM_004983, exon 2 of 3)	exon (NM_004983, exon 2 of 3)	2986	NM_004983	3765	Hs.66726	NM_004983	ENSG00000162728	KCNJ9	GIRK3|KIR3.3	potassium voltage-gated channel subfamily J member 9	protein-coding
	Diff_bind_peak_54	chr3	147409971	147410987	66	1018	4.76	5.74	-0.33	6.07	2.77e-07	6.4e-05	exon (NM_003412, exon 1 of 3)	exon (NM_003412, exon 1 of 3)	1114	NM_003412	7545	Hs.598590	NM_003412	ENSG00000152977	ZIC1	CRS6|ZIC|ZNF201	Zic family member 1	protein-coding
	Diff_bind_peak_55	chr1	109543055	109543944	66	891	4.79	5.77	-0.33	6.1	2.79e-07	6.4e-05	exon (NM_031936, exon 2 of 3)	exon (NM_031936, exon 2 of 3)	3627	NM_031936	83873	Hs.709782	NM_031936	ENSG00000156097	GPR61	BALGR|GPCR3	G protein-coupled receptor 61	protein-coding
	Diff_bind_peak_56	chr9	35971797	35972422	65	627	4.79	5.77	-0.33	6.1	2.95e-07	6.65e-05	Intergenic	Intergenic	-13955	NM_019897	56656	Hs.553540	NM_019897	ENSG00000278889	OR2S2	OR37A|OST715	olfactory receptor family 2 subfamily S member 2 (gene/pseudogene)	protein-coding
	Diff_bind_peak_57	chr5	139680733	139681572	65	841	4.81	5.79	-0.33	6.12	3.04e-07	6.73e-05	exon (NM_001317211, exon 3 of 4)	exon (NM_001317211, exon 3 of 4)	5709	NM_001317209	51523	Hs.189119	NM_016463	ENSG00000171604	CXXC5	CF5|HSPC195|RINF|WID	CXXC finger protein 5	protein-coding
	Diff_bind_peak_58	chr17	48625781	48626516	65	737	5.08	6.07	-0.33	6.4	3.1e-07	6.74e-05	exon (NM_024017, exon 1 of 2)	exon (NM_024017, exon 1 of 2)	210	NM_024017	3219	Hs.463350	NM_024017	ENSG00000170689	HOXB9	HOX-2.5|HOX2|HOX2E	homeobox B9	protein-coding
	Diff_bind_peak_59	chr1	26411164	26411802	65	640	4.78	5.76	-0.33	6.09	3.26e-07	6.97e-05	exon (NM_024674, exon 2 of 4)	exon (NM_024674, exon 2 of 4)	666	NM_024674	79727	Hs.86154	NM_024674	ENSG00000131914	LIN28A	CSDD1|LIN-28|LIN28|ZCCHC1|lin-28A	lin-28 homolog A	protein-coding
	Diff_bind_peak_60	chr17	50561187	50561740	64	555	4.75	5.71	0.58	5.13	3.62e-07	7.62e-05	exon (NM_001256328, exon 1 of 35)	exon (NM_001256328, exon 1 of 35)	395	NM_198396	8913	Hs.591169	NM_018896	ENSG00000006283	CACNA1G	Ca(V)T.1|Cav3.1|NBR13|SCA42|SCA42ND	calcium voltage-gated channel subunit alpha1 G	protein-coding
	Diff_bind_peak_61	chr2	161416268	161417060	64	794	4.78	5.76	-0.33	6.09	3.74e-07	7.71e-05	exon (NM_006593, exon 1 of 6)	exon (NM_006593, exon 1 of 6)	367	NM_006593	10716	Hs.210862	NM_006593	ENSG00000136535	TBR1	IDDAS|TBR-1|TES-56	T-box brain transcription factor 1	protein-coding
	Diff_bind_peak_62	chr20	44159551	44160651	64	1102	4.73	5.71	-0.33	6.04	3.79e-07	7.71e-05	exon (NM_020433, exon 2 of 6)	exon (NM_020433, exon 2 of 6)	27087	NM_175913	57158	Hs.441737	NM_020433	ENSG00000149596	JPH2	CMH17|JP-2|JP2	junctophilin 2	protein-coding
	Diff_bind_peak_63	chr2	207767103	207767807	64	706	4.71	5.69	-0.33	6.02	4.32e-07	8.65e-05	exon (NM_003468, exon 2 of 2)	exon (NM_003468, exon 2 of 2)	2451	NM_003468	7855	Hs.17631	NM_003468	ENSG00000163251	FZD5	C2orf31|HFZ5	frizzled class receptor 5	protein-coding
	Diff_bind_peak_64	chr17	28758872	28759924	63	1054	4.67	5.65	-0.33	5.98	5.48e-07	0.000108	exon (NM_001288640, exon 3 of 3)	exon (NM_001288640, exon 3 of 3)	15387	NM_004295	9618	Hs.8375	NM_004295	ENSG00000076604	TRAF4	CART1|MLN62|RNF83	TNF receptor associated factor 4	protein-coding
	Diff_bind_peak_65	chr7	100488610	100489429	61	821	4.69	5.67	-0.33	6	7.55e-07	0.000147	exon (NM_173564, exon 4 of 7)	exon (NM_173564, exon 4 of 7)	5092	NM_173564	222950	Hs.320086	NM_173564	ENSG00000166924	NYAP1	C7orf51	neuronal tyrosine phosphorylated phosphoinositide-3-kinase adaptor 1	protein-coding
	Diff_bind_peak_66	chr6	1390097	1391005	61	910	4.65	5.63	-0.33	5.96	7.88e-07	0.000151	promoter-TSS (NR_106778)	promoter-TSS (NR_106778)	-140	NR_106778	102466720		NR_106778	ENSG00000275859	MIR6720	hsa-mir-6720|mir-6720	microRNA 6720	ncRNA
	Diff_bind_peak_67	chr2	219060416	219061172	61	758	4.79	5.77	-0.33	6.1	8.65e-07	0.000161	5' UTR (NM_002181, exon 1 of 3)	5' UTR (NM_002181, exon 1 of 3)	127	NM_002181	3549	Hs.654504	NM_002181	ENSG00000163501	IHH	BDA1|HHG2	Indian hedgehog signaling molecule	protein-coding
	Diff_bind_peak_68	chr5	171309014	171309740	61	728	4.79	5.77	-0.33	6.1	8.65e-07	0.000161	exon (NM_021025, exon 1 of 3)	exon (NM_021025, exon 1 of 3)	129	NM_021025	30012	Hs.249125	NM_021025	ENSG00000164438	TLX3	HOX11L2|RNX	T cell leukemia homeobox 3	protein-coding
	Diff_bind_peak_69	chr11	59209401	59211815	60	2416	6.05	4.68	6.74	-2.06	8.99e-07	0.000164	3' UTR (NM_001039396, exon 1 of 1)	3' UTR (NM_001039396, exon 1 of 1)	2319	NM_001039396	219972	Hs.744920	NM_001039396	ENSG00000197629	MPEG1	MPG1|MPS1|Mpg-1|P-2	macrophage expressed 1	protein-coding
	Diff_bind_peak_70	chr20	40688457	40689099	60	644	4.54	5.51	0.2	5.31	9.25e-07	0.000167	exon (NM_005461, exon 1 of 1)	exon (NM_005461, exon 1 of 1)	458	NM_005461	9935	Hs.169487	NM_005461	ENSG00000204103	MAFB	DURS3|KRML|MCTO	MAF bZIP transcription factor B	protein-coding
	Diff_bind_peak_71	chr11	62909573	62910574	60	1003	4.59	5.57	-0.33	5.9	9.55e-07	0.00017	exon (NM_000738, exon 2 of 2)	exon (NM_000738, exon 2 of 2)	11290	NM_000738	1128	Hs.632119	NM_000738	ENSG00000168539	CHRM1	HM1|M1|M1R	cholinergic receptor muscarinic 1	protein-coding
	Diff_bind_peak_72	chr2	234495987	234496679	60	694	4.58	5.56	-0.33	5.89	1.06e-06	0.000185	exon (NM_001282431, exon 1 of 2)	exon (NM_001282431, exon 1 of 2)	716	NM_005737	10123	Hs.111554	NM_005737	ENSG00000188042	ARL4C	ARL7|LAK	ADP ribosylation factor like GTPase 4C	protein-coding
	Diff_bind_peak_73	chr20	4852271	4852751	60	482	4.68	5.66	-0.33	5.99	1.12e-06	0.000191	3' UTR (NM_203327, exon 17 of 17)	3' UTR (NM_203327, exon 17 of 17)	-28903	NM_014737	9770	Hs.631504	NM_014737	ENSG00000101265	RASSF2	CENP-34|RASFADIN	Ras association domain family member 2	protein-coding
	Diff_bind_peak_74	chr20	49482067	49482616	60	551	4.68	5.66	-0.33	5.99	1.12e-06	0.000191	exon (NM_004975, exon 1 of 2)	exon (NM_004975, exon 1 of 2)	327	NM_004975	3745	Hs.84244	NM_004975	ENSG00000158445	KCNB1	DRK1|Kv2.1	potassium voltage-gated channel subfamily B member 1	protein-coding
	Diff_bind_peak_75	chr17	58005439	58005937	59	500	4.73	5.71	-0.33	6.04	1.25e-06	0.000211	non-coding (NR_034041, exon 3 of 4)	non-coding (NR_034041, exon 3 of 4)	1558	NM_001078166	6426	Hs.68714	NM_006924	ENSG00000136450	SRSF1	ASF|SF2|SF2p33|SFRS1|SRp30a	serine and arginine rich splicing factor 1	protein-coding
	Diff_bind_peak_76	chr3	6861396	6861931	59	537	4.56	5.53	-0.33	5.86	1.33e-06	0.000221	exon (NM_181874, exon 1 of 11)	exon (NM_181874, exon 1 of 11)	548	NM_000844	2917	Hs.606393	NM_000844	ENSG00000196277	GRM7	GLUR7|GPRC1G|MGLU7|MGLUR7|PPP1R87	glutamate metabotropic receptor 7	protein-coding
	Diff_bind_peak_77	chr16	53368785	53371278	59	2495	5.9	4.48	6.61	-2.13	1.39e-06	0.000228	intron (NM_001347693, intron 2 of 2)	intron (NM_001347693, intron 2 of 2)	1181	NM_001347693	643802	Hs.451336	NM_001207030		LOC643802	-	u3 small nucleolar ribonucleoprotein protein MPP10-like	protein-coding
	Diff_bind_peak_78	chr17	80263030	80264959	58	1931	5.84	6.55	4.37	2.19	1.74e-06	0.000279	intron (NM_020954, intron 2 of 16)	intron (NM_020954, intron 2 of 16)	3142	NM_020954	57674	Hs.195642	NM_020914	ENSG00000173821	RNF213	ALO17|C17orf27|KIAA1618|MYMY2|MYSTR|NET57	ring finger protein 213	protein-coding
	Diff_bind_peak_79	chr20	34757326	34757999	58	675	4.55	5.52	-0.33	5.85	1.75e-06	0.000279	exon (NM_014071, exon 7 of 15)	exon (NM_014071, exon 7 of 15)	24742	NM_001242539	23054	Hs.368971	NM_014071	ENSG00000198646	NCOA6	AIB3|ASC2|NRC|PRIP|RAP250|TRBP	nuclear receptor coactivator 6	protein-coding
	Diff_bind_peak_80	chr2	26727539	26728408	57	871	4.5	5.47	-0.33	5.8	1.8e-06	0.000283	exon (NM_002246, exon 2 of 2)	exon (NM_002246, exon 2 of 2)	35251	NM_002246	3777	Hs.24040	NM_002246	ENSG00000171303	KCNK3	K2p3.1|OAT1|PPH4|TASK|TASK-1|TBAK1	potassium two pore domain channel subfamily K member 3	protein-coding
	Diff_bind_peak_81	chr11	64765133	64766127	57	996	4.5	5.48	-0.33	5.81	1.87e-06	0.000291	3' UTR (NM_001346363, exon 13 of 13)	3' UTR (NM_001346363, exon 13 of 13)	-4915	NM_001164716	5837	Hs.154084	NM_005609	ENSG00000068976	PYGM	-	glycogen phosphorylase, muscle associated	protein-coding
	Diff_bind_peak_82	chr2	172084804	172086017	57	1215	6.3	6.96	5.04	1.92	1.96e-06	0.000296	promoter-TSS (NM_001038493)	promoter-TSS (NM_001038493)	-97	NM_178120	1745	Hs.407015	NM_178120	ENSG00000144355	DLX1	-	distal-less homeobox 1	protein-coding
	Diff_bind_peak_83	chr14	28767629	28768650	57	1023	4.49	5.46	-0.33	5.79	1.97e-06	0.000296	exon (NM_005249, exon 1 of 1)	exon (NM_005249, exon 1 of 1)	1352	NM_005249	2290	Hs.632336	NM_005249	ENSG00000176165	FOXG1	BF1|BF2|FHKL3|FKH2|FKHL1|FKHL2|FKHL3|FKHL4|FOXG1A|FOXG1B|FOXG1C|HBF-1|HBF-2|HBF-3|HBF-G2|HBF2|HFK1|HFK2|HFK3|KHL2|QIN	forkhead box G1	protein-coding
	Diff_bind_peak_84	chr12	102958264	102959162	57	900	4.5	5.47	-0.33	5.8	1.97e-06	0.000296	promoter-TSS (NM_001354304)	promoter-TSS (NM_001354304)	-272	NM_001354304	5053	Hs.560019	NM_000277	ENSG00000171759	PAH	PH|PKU|PKU1	phenylalanine hydroxylase	protein-coding
	Diff_bind_peak_85	chr1	27547274	27547830	57	558	4.49	5.46	-0.33	5.79	2.01e-06	0.000298	exon (NM_001029882, exon 6 of 7)	exon (NM_001029882, exon 6 of 7)	55942	NM_001029882	27245	Hs.469280	NM_001029882	ENSG00000126705	AHDC1	MRD25	AT-hook DNA binding motif containing 1	protein-coding
	Diff_bind_peak_86	chr12	57737646	57738403	57	759	4.49	5.46	-0.33	5.79	2.07e-06	0.0003	exon (NM_001122772, exon 1 of 19)	exon (NM_001122772, exon 1 of 19)	222	NM_001122772	116986	Hs.302435	NM_014770	ENSG00000135439	AGAP2	CENTG1|GGAP2|PIKE	ArfGAP with GTPase domain, ankyrin repeat and PH domain 2	protein-coding
	Diff_bind_peak_87	chr20	609677	610409	57	734	4.49	5.46	-0.33	5.79	2.07e-06	0.0003	exon (NM_004609, exon 1 of 2)	exon (NM_004609, exon 1 of 2)	223	NM_004609	6939	Hs.437	NM_004609	ENSG00000125878	TCF15	EC2|PARAXIS|bHLHa40	transcription factor 15	protein-coding
	Diff_bind_peak_88	chr16	71860093	71860573	57	482	4.61	5.58	-0.33	5.91	2.1e-06	0.000301	exon (NM_001318239, exon 7 of 7)	exon (NM_001318239, exon 7 of 7)	14357	NM_001137675	342371	Hs.743239	NM_001137675	ENSG00000224470	ATXN1L	BOAT|BOAT1	ataxin 1 like	protein-coding
	Diff_bind_peak_89	chr14	105167670	105168276	57	608	4.52	5.5	-0.33	5.83	2.19e-06	0.000309	exon (NM_002226, exon 2 of 26)	exon (NM_002226, exon 2 of 26)	803	NM_145159	3714	Hs.433445	NM_002226	ENSG00000184916	JAG2	HJ2|SER2	jagged canonical Notch ligand 2	protein-coding
	Diff_bind_peak_90	chr8	96493518	96495501	57	1985	5.81	4.32	6.52	-2.2	2.2e-06	0.000309	intron (NM_002998, intron 1 of 4)	CpG	696	NM_002998	6383	Hs.1501	NM_002998	ENSG00000169439	SDC2	CD362|HSPG|HSPG1|SYND2	syndecan 2	protein-coding
	Diff_bind_peak_91	chr19	48443112	48443968	56	858	4.55	5.53	-0.33	5.86	2.24e-06	0.00031	exon (NM_000836, exon 13 of 13)	exon (NM_000836, exon 13 of 13)	-2443	NM_031485	83743	Hs.400625	NM_031485	ENSG00000105447	GRWD1	CDW4|GRWD|RRB1|WDR28	glutamate rich WD repeat containing 1	protein-coding
	Diff_bind_peak_92	chr14	105528581	105529704	56	1125	5.07	5.96	2.22	3.74	2.33e-06	0.00032	exon (NM_025268, exon 2 of 2)	exon (NM_025268, exon 2 of 2)	2037	NM_001331238	80757	Hs.157527	NM_025268	ENSG00000184986	TMEM121	TMEM121A|hole	transmembrane protein 121	protein-coding
	Diff_bind_peak_93	chr10	103277368	103278019	56	653	4.46	5.43	-0.33	5.76	2.4e-06	0.000325	exon (NM_032727, exon 1 of 3)	exon (NM_032727, exon 1 of 3)	555	NM_032727	9118	Hs.500916	NM_032727	ENSG00000148798	INA	NEF5|NF-66|TXBP-1	internexin neuronal intermediate filament protein alpha	protein-coding
	Diff_bind_peak_94	chr13	52845712	52846407	56	697	4.52	5.47	0.58	4.89	2.56e-06	0.000344	exon (NM_002590, exon 1 of 3)	exon (NM_002590, exon 1 of 3)	2581	NM_032949	5100	Hs.19492	NM_002590	ENSG00000136099	PCDH8	ARCADLIN|PAPC	protocadherin 8	protein-coding
	Diff_bind_peak_95	chr2	85133279	85134446	56	1169	4.46	5.44	-0.33	5.77	2.81e-06	0.000374	exon (NM_031283, exon 1 of 12)	exon (NM_031283, exon 1 of 12)	470	NM_031283	83439	Hs.516297	NM_031283	ENSG00000152284	TCF7L1	TCF-3|TCF3	transcription factor 7 like 1	protein-coding
	Diff_bind_peak_96	chr11	67250239	67250791	55	554	4.48	5.45	-0.33	5.78	2.87e-06	0.000375	exon (NM_012308, exon 17 of 21)	exon (NM_012308, exon 17 of 21)	10501	NM_001256405	22992	Hs.124147	NM_012308	ENSG00000173120	KDM2A	CXXC8|FBL11|FBL7|FBXL11|JHDM1A|LILINA	lysine demethylase 2A	protein-coding
	Diff_bind_peak_97	chr19	40570172	40570888	55	718	5.12	5.95	2.97	2.98	2.88e-06	0.000375	exon (NM_020971, exon 33 of 36)	exon (NM_020971, exon 33 of 36)	-6343	NM_138392	92799	Hs.26506	NM_138392	ENSG00000160410	SHKBP1	PP203|Sb1	SH3KBP1 binding protein 1	protein-coding
	Diff_bind_peak_98	chr8	24913679	24914379	55	702	4.54	5.5	0.2	5.31	3.15e-06	0.000405	promoter-TSS (NM_001105541)	promoter-TSS (NM_001105541)	268	NM_005382	4741	Hs.458657	NM_005382	ENSG00000104722	NEFM	NEF3|NF-M|NFM	neurofilament medium	protein-coding
	Diff_bind_peak_99	chrX	77505709	77506168	55	461	4.55	5.49	0.96	4.53	3.18e-06	0.000405	3' UTR (NM_138270, exon 34 of 34)	3' UTR (NM_138270, exon 34 of 34)	58549	NM_003868	8823	Hs.666364	NM_003868	ENSG00000196468	FGF16	FGF-16|MF4	fibroblast growth factor 16	protein-coding
	Diff_bind_peak_100	chr8	22690468	22692604	55	2138	6.38	7.03	5.17	1.85	3.26e-06	0.000412	intron (NM_004430, intron 1 of 1)	CpG	828	NM_001199880	1960	Hs.534313	NM_004430	ENSG00000179388	EGR3	EGR-3|PILOT	early growth response 3	protein-coding
	Diff_bind_peak_101	chr7	151167345	151168357	55	1014	4.35	5.31	0.2	5.12	3.31e-06	0.000414	promoter-TSS (NM_001098834)	promoter-TSS (NM_001098834)	-303	NM_001098834	2636		NM_001098834	ENSG00000164900	GBX1	Huh-17	gastrulation brain homeobox 1	protein-coding
	Diff_bind_peak_102	chr11	118898463	118899366	54	905	4.39	5.36	-0.33	5.69	3.84e-06	0.000476	exon (NM_182557, exon 8 of 8)	exon (NM_182557, exon 8 of 8)	5522	NM_032966	643	Hs.113916	NM_001716	ENSG00000160683	CXCR5	BLR1|CD185|MDR15	C-X-C motif chemokine receptor 5	protein-coding
	Diff_bind_peak_103	chr1	6025683	6028802	54	3121	6.91	6.1	7.43	-1.33	4.18e-06	0.000511	intron (NM_172130, intron 1 of 14)	(GT)n|Simple_repeat|Simple_repeat	909	NM_003636	8514	Hs.440497	NM_003636	ENSG00000069424	KCNAB2	AKR6A5|HKvbeta2|HKvbeta2.1|HKvbeta2.2|KCNA2B|KV-BETA-2	potassium voltage-gated channel subfamily A regulatory beta subunit 2	protein-coding
	Diff_bind_peak_104	chr2	10912872	10913823	54	953	4.37	5.34	-0.33	5.67	4.21e-06	0.000511	exon (NM_002236, exon 1 of 1)	exon (NM_002236, exon 1 of 1)	1413	NM_002236	3754	Hs.23735	NM_002236	ENSG00000162975	KCNF1	IK8|KCNF|KV5.1|kH1	potassium voltage-gated channel modifier subfamily F member 1	protein-coding
	Diff_bind_peak_105	chr17	64500013	64500454	54	443	4.49	5.44	0.58	4.86	4.37e-06	0.000525	TTS (NR_039891)	TTS (NR_039891)	606	NR_039891	100616387		NR_039891	ENSG00000284564	MIR3064	-	microRNA 3064	ncRNA
	Diff_bind_peak_106	chr4	49149373	49149991	54	620	4.41	5.38	-0.33	5.71	4.44e-06	0.000527	Intergenic	(TCCAT)n|Simple_repeat|Simple_repeat	163040	NM_001286791	80157	Hs.479703	NM_025087	ENSG00000109182	CWH43	CWH43-C|PGAP2IP	cell wall biogenesis 43 C-terminal homolog	protein-coding
	Diff_bind_peak_107	chr13	114131134	114132990	53	1858	6.83	5.96	7.37	-1.41	4.47e-06	0.000527	intron (NM_001320821, intron 1 of 25).2	CpG	561	NM_001320821	22821	Hs.593075	NM_007368	ENSG00000185989	RASA3	GAP1IP4BP|GAPIII	RAS p21 protein activator 3	protein-coding
	Diff_bind_peak_108	chr19	55616232	55616915	53	685	4.36	5.33	-0.33	5.66	5e-06	0.000585	exon (NM_001195605, exon 1 of 1)	exon (NM_001195605, exon 1 of 1)	2980	NM_001195605	100507290	Hs.729114	NM_001195605	ENSG00000261221	ZNF865	-	zinc finger protein 865	protein-coding
	Diff_bind_peak_109	chr22	40261836	40262217	53	383	4.36	5.33	-0.33	5.66	5.23e-06	0.000601	exon (NM_001024843, exon 7 of 24)	exon (NM_001024843, exon 7 of 24)	84101	NM_001162501	23112	Hs.372082	NM_015088	ENSG00000100354	TNRC6B	-	trinucleotide repeat containing adaptor 6B	protein-coding
	Diff_bind_peak_110	chr12	6620433	6621113	53	682	4.34	5.31	-0.33	5.64	5.24e-06	0.000601	exon (NM_001142961, exon 2 of 2)	exon (NM_001142961, exon 2 of 2)	10876	NM_001142961	57121	Hs.155538	NM_020400	ENSG00000184574	LPAR5	GPR92|GPR93|KPG_010|LPA5	lysophosphatidic acid receptor 5	protein-coding
	Diff_bind_peak_111	chr2	42492883	42493443	53	562	4.34	5.31	-0.33	5.64	5.38e-06	0.000612	exon (NM_133329, exon 1 of 2)	exon (NM_133329, exon 1 of 2)	819	NM_133329	170850	Hs.352633	NM_133329	ENSG00000171126	KCNG3	KV10.1|KV6.3	potassium voltage-gated channel modifier subfamily G member 3	protein-coding
	Diff_bind_peak_112	chr16	67998212	68000723	52	2513	6.45	5.46	7.03	-1.57	5.67e-06	0.000639	promoter-TSS (NM_022355)	promoter-TSS (NM_022355)	17	NM_022355	64174	Hs.372633	NM_022355	ENSG00000167261	DPEP2	MBD2	dipeptidase 2	protein-coding
	Diff_bind_peak_113	chr10	73800758	73801380	52	624	4.36	5.33	-0.33	5.66	5.89e-06	0.000658	TTS (NM_001330107)	TTS (NM_001330107)	330	NR_038357	100507331	Hs.631828	NR_038357	ENSG00000272589	ZSWIM8-AS1	-	ZSWIM8 antisense RNA 1	ncRNA
	Diff_bind_peak_114	chr19	8485540	8486198	51	660	4.29	5.26	-0.33	5.59	7.23e-06	0.000801	exon (NM_031203, exon 15 of 17)	exon (NM_031203, exon 15 of 17)	16771	NM_032152	84106	Hs.465812	NM_032152	ENSG00000133246	PRAM1	PML-RAR|PRAM-1	PML-RARA regulated adaptor molecule 1	protein-coding
	Diff_bind_peak_115	chr4	173331719	173335529	51	3812	8.77	9.22	8.11	1.11	7.61e-06	0.000836	exon (NM_001130689, exon 1 of 4)	exon (NM_001130689, exon 1 of 4)	145	NM_001130689	3148	Hs.434953	NM_002129	ENSG00000164104	HMGB2	HMG2	high mobility group box 2	protein-coding
	Diff_bind_peak_116	chr16	29156740	29158358	51	1620	5.22	3.11	6.04	-2.93	8.3e-06	0.000903	Intergenic	Intergenic	82707	NR_003369	653390	Hs.720348	NR_003369	ENSG00000103472	RRN3P2	-	RRN3 homolog, RNA polymerase I transcription factor pseudogene 2	pseudo
	Diff_bind_peak_117	chr10	114044348	114045700	51	1354	5.8	6.53	4.22	2.31	8.61e-06	0.000929	exon (NM_000684, exon 1 of 1)	exon (NM_000684, exon 1 of 1)	1158	NM_000684	153	Hs.99913	NM_000684	ENSG00000043591	ADRB1	ADRB1R|B1AR|BETA1AR|RHR	adrenoceptor beta 1	protein-coding
	Diff_bind_peak_118	chr1	42700677	42701232	50	557	4.26	5.23	-0.33	5.56	9.02e-06	0.000965	exon (NM_004559, exon 7 of 8)	exon (NM_004559, exon 7 of 8)	17818	NR_132737	4904	Hs.473583	NM_004559	ENSG00000065978	YBX1	BP-8|CBF-A|CSDA2|CSDB|DBPB|EFI-A|MDR-NF1|NSEP-1|NSEP1|YB-1|YB1	Y-box binding protein 1	protein-coding
	Diff_bind_peak_119	chr16	3119639	3120294	50	657	4.41	5.39	-0.33	5.72	9.27e-06	0.000984	exon (NM_001278158, exon 7 of 7)	exon (NM_001278158, exon 7 of 7)	-4368	NR_024167	81854	Hs.669490	NR_024166		ZNF205-AS1	-	ZNF205 antisense RNA 1	ncRNA
	Diff_bind_peak_120	chr12	56034790	56035303	50	515	4.28	5.25	-0.33	5.58	1e-05	0.00106	exon (NM_001351090, exon 7 of 7)	exon (NM_001351090, exon 7 of 7)	-6872	NM_001029	6231	Hs.447562	NM_001029	ENSG00000197728	RPS26	DBA10|S26|eS26	ribosomal protein S26	protein-coding
	Diff_bind_peak_121	chr1	197921133	197921637	50	506	4.27	5.24	-0.33	5.57	1.06e-05	0.00109	exon (NM_020204, exon 3 of 5)	exon (NM_020204, exon 3 of 5)	4013	NM_001370213	56956	Hs.442578	NM_020204	ENSG00000143355	LHX9	-	LIM homeobox 9	protein-coding
	Diff_bind_peak_122	chr16	49856705	49857310	50	607	4.25	5.22	-0.33	5.55	1.06e-05	0.00109	intron (NM_001271620, intron 1 of 7)	CpG	912	NM_001271620	23090	Hs.443715	NM_015069	ENSG00000102935	ZNF423	Ebfaz|JBTS19|NPHP14|OAZ|Roaz|ZFP423|Zfp104|hOAZ	zinc finger protein 423	protein-coding
	Diff_bind_peak_123	chr14	64539596	64542393	50	2799	6.4	6.96	5.46	1.5	1.07e-05	0.0011	promoter-TSS (NR_110550)	promoter-TSS (NR_110550)	526	NM_021979	3306	Hs.432648	NM_021979	ENSG00000126803	HSPA2	HSP70-2|HSP70-3	heat shock protein family A (Hsp70) member 2	protein-coding
	Diff_bind_peak_124	chr19	8567623	8570444	49	2823	5.68	4.24	6.39	-2.15	1.13e-05	0.00115	intron (NM_012335, intron 1 of 27)	intron (NM_012335, intron 1 of 27)	8409	NM_001348355	4542	Hs.465818	NM_012335	ENSG00000142347	MYO1F	-	myosin IF	protein-coding
	Diff_bind_peak_125	chr19	50518740	50519511	49	773	4.27	5.24	-0.33	5.57	1.14e-05	0.00115	exon (NM_001348568, exon 3 of 3)	exon (NM_001348568, exon 3 of 3)	-4441	NM_001024656	554235	Hs.436338	NM_001024656	ENSG00000204653	ASPDH	-	aspartate dehydrogenase domain containing	protein-coding
	Diff_bind_peak_126	chr20	44256920	44257459	49	541	4.3	5.27	-0.33	5.6	1.16e-05	0.00116	exon (NM_001256739, exon 2 of 5)	exon (NM_001256739, exon 2 of 5)	9881	NR_046353	78997	Hs.517059	NM_024034	ENSG00000124194	GDAP1L1	dJ881L22.1|dJ995J12.1.1	ganglioside induced differentiation associated protein 1 like 1	protein-coding
	Diff_bind_peak_127	chr17	51731360	51731691	49	333	4.23	5.18	0.2	4.99	1.24e-05	0.00123	intron (NM_001082533, intron 5 of 9)	intron (NM_001082533, intron 5 of 9)	296098	NR_146897	105371828	Hs.640153	NR_146897		LINC02073	-	long intergenic non-protein coding RNA 2073	ncRNA
	Diff_bind_peak_128	chr14	23577093	23577503	49	412	4.23	5.2	-0.33	5.53	1.26e-05	0.00124	exon (NM_032452, exon 3 of 7)	exon (NM_032452, exon 3 of 7)	1492	NM_032452	84502	Hs.597841	NM_032452	ENSG00000092051	JPH4	JP4|JPHL1	junctophilin 4	protein-coding
	Diff_bind_peak_129	chr22	50721839	50722445	49	608	4.21	5.18	-0.33	5.51	1.27e-05	0.00124	exon (NM_033517, exon 21 of 22).2	exon (NM_033517, exon 21 of 22).2	16027	NR_134637	105373100	Hs.475243	NR_134637	ENSG00000225929	LOC105373100	-	uncharacterized LOC105373100	ncRNA
	Diff_bind_peak_130	chr1	180743	181099	48	358	4.37	5.34	-0.33	5.67	1.44e-05	0.0014	Intergenic	(ACCCTA)n|Simple_repeat|Simple_repeat	-1467	NR_148357	102725121	Hs.712940	NR_148357		LOC102725121	-	DEAD/H-box helicase 11 pseudogene	pseudo
	Diff_bind_peak_131	chr17	76139946	76140563	48	619	4.15	5.1	0.2	4.91	1.46e-05	0.00141	promoter-TSS (NR_040017)	promoter-TSS (NR_040017)	-302	NR_040017	100507218	Hs.654866	NR_040017	ENSG00000267128	RNF157-AS1	-	RNF157 antisense RNA 1	ncRNA
	Diff_bind_peak_132	chr5	140966946	140967613	48	669	4.22	5.18	-0.33	5.52	1.53e-05	0.00146	exon (NM_018899, exon 1 of 4)	exon (NM_018899, exon 1 of 4)	512	NM_031883	56134	Hs.199343	NM_018899	ENSG00000243232	PCDHAC2	PCDH-ALPHA-C2	protocadherin alpha subfamily C, 2	protein-coding
	Diff_bind_peak_133	chr7	27110405	27110926	48	523	4.18	5.15	-0.33	5.48	1.54e-05	0.00146	5' UTR (NM_030661, exon 2 of 3)	5' UTR (NM_030661, exon 2 of 3)	-7982	NM_006735	3199	Hs.445239	NM_006735	ENSG00000105996	HOXA2	HOX1K|MCOHI	homeobox A2	protein-coding
	Diff_bind_peak_134	chr2	219129628	219130132	48	506	4.22	5.19	-0.33	5.52	1.67e-05	0.00157	intron (NM_024782, intron 5 of 7)	intron (NM_024782, intron 5 of 7)	30985	NM_024782	79840	Hs.225988	NM_024782	ENSG00000187736	NHEJ1	XLF	non-homologous end joining factor 1	protein-coding
	Diff_bind_peak_135	chr5	3186860	3187287	47	429	4.18	5.15	-0.33	5.48	1.83e-05	0.0017	Intergenic	Intergenic	9238	NR_104617	102467074	Hs.575250	NR_104617	ENSG00000249808	LINC01377	-	long intergenic non-protein coding RNA 1377	ncRNA
	Diff_bind_peak_136	chr7	151081365	151081826	47	463	4.18	5.15	-0.33	5.48	1.83e-05	0.0017	promoter-TSS (NM_006712)	promoter-TSS (NM_006712)	-712	NM_033015	10922	Hs.647094	NM_006712	ENSG00000164896	FASTK	FAST	Fas activated serine/threonine kinase	protein-coding
	Diff_bind_peak_137	chr17	61400049	61400685	47	638	4.12	5.09	-0.33	5.42	2.1e-05	0.00194	promoter-TSS (NR_125749)	promoter-TSS (NR_125749)	524	NM_005994	6909	Hs.531085	NM_005994	ENSG00000121068	TBX2	VETD	T-box transcription factor 2	protein-coding
	Diff_bind_peak_138	chr17	35150847	35151502	47	657	4.13	5.09	-0.33	5.42	2.2e-05	0.00201	intron (NM_001033576, intron 4 of 19)	LSU-rRNA_Hsa|rRNA|rRNA	2910	NM_173167	146862	Hs.379636	NM_173167	ENSG00000141161	UNC45B	CMYA4|CTRCT43|SMUNC45|UNC-45B|UNC45	unc-45 myosin chaperone B	protein-coding
	Diff_bind_peak_139	chr1	109258508	109259314	47	808	4.1	5.07	-0.33	5.4	2.22e-05	0.00201	exon (NM_001408, exon 2 of 34)	exon (NM_001408, exon 2 of 34)	9372	NM_001408	1952	Hs.57652	NM_001408	ENSG00000143126	CELSR2	ADGRC2|CDHF10|EGFL2|Flamingo1|MEGF3	cadherin EGF LAG seven-pass G-type receptor 2	protein-coding
	Diff_bind_peak_140	chr10	118594390	118594903	46	515	4.17	5.13	-0.33	5.46	2.26e-05	0.00204	exon (NM_004248, exon 2 of 2)	exon (NM_004248, exon 2 of 2)	1002	NM_004248	2834	Hs.248119	NM_004248	ENSG00000119973	PRLHR	GPR10|GR3|PrRPR	prolactin releasing hormone receptor	protein-coding
	Diff_bind_peak_141	chr4	173528762	173529212	46	452	4.09	5.05	-0.33	5.38	2.57e-05	0.0023	exon (NM_021973, exon 1 of 2)	exon (NM_021973, exon 1 of 2)	387	NR_136197	79804	Hs.61435	NR_003679	ENSG00000237125	HAND2-AS1	DEIN|NBLA00301|UPH	HAND2 antisense RNA 1	ncRNA
	Diff_bind_peak_142	chr19	47068932	47069550	46	620	4.11	5.08	-0.33	5.41	2.64e-05	0.00235	exon (NM_015168, exon 14 of 15)	exon (NM_015168, exon 14 of 15)	-20617	NM_017854	54958	Hs.105606	NM_017854	ENSG00000130748	TMEM160	-	transmembrane protein 160	protein-coding
	Diff_bind_peak_143	chr17	48054419	48055185	46	768	4.09	5.06	-0.33	5.39	2.81e-05	0.00248	intron (NM_001330261, intron 2 of 5)	intron (NM_001330261, intron 2 of 5)	6443	NM_003204	4779	Hs.514284	NM_003204	ENSG00000082641	NFE2L1	LCR-F1|NRF1|TCF11	nuclear factor, erythroid 2 like 1	protein-coding
	Diff_bind_peak_144	chr5	63961126	63961597	45	473	4.15	5.12	-0.33	5.45	2.85e-05	0.0025	exon (NM_000524, exon 1 of 1)	exon (NM_000524, exon 1 of 1)	931	NM_000524	3350	Hs.247940	NM_000524	ENSG00000178394	HTR1A	5-HT-1A|5-HT1A|5HT1a|ADRB2RL1|ADRBRL1|G-21|PFMCD	5-hydroxytryptamine receptor 1A	protein-coding
	Diff_bind_peak_145	chr15	73596982	73597507	45	527	4.25	5.19	0.75	4.44	2.88e-05	0.00251	exon (NM_001161363, exon 2 of 9)	exon (NM_001161363, exon 2 of 9)	-27701	NR_103844	101241892	Hs.656678	NR_103844	ENSG00000281183	NPTN-IT1	lncRNA-LET	NPTN intronic transcript 1	ncRNA
	Diff_bind_peak_146	chr1	200079313	200079753	45	442	4.13	5.1	-0.33	5.43	2.96e-05	0.00254	intron (NM_205860, intron 5 of 7)	intron (NM_205860, intron 5 of 7)	36708	NM_001276464	2494	Hs.33446	NM_003822	ENSG00000116833	NR5A2	B1F|B1F2|CPF|FTF|FTZ-F1|FTZ-F1beta|LRH-1|LRH1|hB1F-2	nuclear receptor subfamily 5 group A member 2	protein-coding
	Diff_bind_peak_147	chr12	54033147	54033650	45	505	4.13	5.1	-0.33	5.43	2.96e-05	0.00254	promoter-TSS (NR_030753)	promoter-TSS (NR_030753)	350	NM_018953	3222	Hs.549040	NM_018953	ENSG00000172789	HOXC5	CP11|HOX3|HOX3D	homeobox C5	protein-coding
	Diff_bind_peak_148	chr3	49657578	49658233	45	657	4.07	5.04	-0.33	5.37	3.02e-05	0.00258	exon (NM_003458, exon 5 of 12)	exon (NM_003458, exon 5 of 12)	-16446	NM_001640	327	Hs.517969	NM_001640	ENSG00000164062	APEH	AARE|ACPH|APH|D3F15S2|D3S48E|DNF15S2|OPH	acylaminoacyl-peptide hydrolase	protein-coding
	Diff_bind_peak_149	chr2	242183120	242183615	45	497	4.11	5.08	-0.33	5.41	3.08e-05	0.00261	Intergenic	(AGGGTT)n|Simple_repeat|Simple_repeat	94734	NR_130700	728323	Hs.380737	NR_024437		LINC01881	-	long intergenic non-protein coding RNA 1881	ncRNA
	Diff_bind_peak_150	chr16	12901771	12902258	45	489	4.15	5.12	-0.33	5.45	3.19e-05	0.00267	5' UTR (NM_001145205, exon 1 of 2)	5' UTR (NM_001145205, exon 1 of 2)	416	NM_001145204	729993	Hs.130661	NM_001145204	ENSG00000237515	SHISA9	CKAMP44	shisa family member 9	protein-coding
	Diff_bind_peak_151	chr8	60741748	60742346	45	600	4.07	5.04	-0.33	5.37	3.19e-05	0.00267	exon (NM_001316690, exon 1 of 5)	exon (NM_001316690, exon 1 of 5)	788	NM_001316690	55636	Hs.20395	NM_017780	ENSG00000171316	CHD7	CRG|HH5|IS3|KAL5	chromodomain helicase DNA binding protein 7	protein-coding
	Diff_bind_peak_152	chr13	26050456	26050921	45	467	4.11	5.08	-0.33	5.41	3.39e-05	0.00282	exon (NM_001007538, exon 1 of 2)	exon (NM_001007538, exon 1 of 2)	372	NM_001007538	387914	Hs.433791	NM_001007538	ENSG00000180730	SHISA2	C13orf13|PRO28631|TMEM46|WGAR9166|bA398O19.2|hShisa	shisa family member 2	protein-coding
	Diff_bind_peak_153	chr3	134595292	134599740	45	4450	6.74	5.98	7.24	-1.26	3.41e-05	0.00282	Intergenic	ERV3-16A3_LTR|LTR|ERVL	53502	NM_001366276	339855	Hs.146730	NM_178554	ENSG00000174611	KY	MFM7	kyphoscoliosis peptidase	protein-coding
	Diff_bind_peak_154	chr15	89368198	89368772	45	576	4.09	5.06	-0.33	5.39	3.53e-05	0.00287	TTS (NR_029692)	TTS (NR_029692)	386	NR_133003	254559	Hs.136313	NR_015411	ENSG00000255571	MIR9-3HG	LINC00925	MIR9-3 host gene	ncRNA
	Diff_bind_peak_155	chr3	51662441	51663111	45	672	4.09	5.06	-0.33	5.39	3.53e-05	0.00287	exon (NM_001322256, exon 22 of 22)	exon (NM_001322256, exon 22 of 22)	-8399	NM_001278195	51368	Hs.517864	NM_015926	ENSG00000164081	TEX264	ZSIG11	testis expressed 264, ER-phagy receptor	protein-coding
	Diff_bind_peak_156	chr11	66346807	66347387	44	582	4.05	5.02	-0.33	5.35	3.63e-05	0.00293	promoter-TSS (NR_135761)	promoter-TSS (NR_135761)	532	NM_006876	11041	Hs.8526	NM_006876	ENSG00000174684	B4GAT1	B3GN-T1|B3GNT1|B3GNT6|BETA3GNTI|MDDGA13|iGAT|iGNT	beta-1,4-glucuronyltransferase 1	protein-coding
	Diff_bind_peak_157	chr19	47447721	47448240	44	521	4.03	5	-0.33	5.33	3.69e-05	0.00297	exon (NM_015063, exon 4 of 10)	exon (NM_015063, exon 4 of 10)	23913	NM_015063	6543	Hs.172884	NM_015063	ENSG00000118160	SLC8A2	NCX2	solute carrier family 8 member A2	protein-coding
	Diff_bind_peak_158	chr10	4069188	4069535	44	349	4.09	5.04	0.31	4.73	3.72e-05	0.00297	intron (NR_120632, intron 1 of 3)	L2a|LINE|L2	17635	NR_120632	101927964	Hs.737041	NR_120632	ENSG00000236990	LOC101927964	-	uncharacterized LOC101927964	ncRNA
	Diff_bind_peak_159	chr2	218880555	218881149	44	596	4.05	5.02	-0.33	5.35	3.89e-05	0.00308	promoter-TSS (NM_025216)	promoter-TSS (NM_025216)	0	NM_025216	80326	Hs.121540	NM_025216	ENSG00000135925	WNT10A	OODD|SSPS|STHAG4	Wnt family member 10A	protein-coding
	Diff_bind_peak_160	chr18	3447388	3452620	44	5234	8.62	8.17	8.97	-0.8	3.91e-05	0.00308	promoter-TSS (NM_003244)	promoter-TSS (NM_003244)	-168	NM_003244	7050	Hs.373550	NM_003244	ENSG00000177426	TGIF1	HPE4|TGIF	TGFB induced factor homeobox 1	protein-coding
	Diff_bind_peak_161	chr1	80982709	80983280	44	573	4.03	4.98	0.2	4.78	4.25e-05	0.00333	Intergenic	Intergenic	-323198	NM_001366003	23266	Hs.24212	NM_012302	ENSG00000117114	ADGRL2	CIRL2|CL2|LEC1|LPHH1|LPHN2	adhesion G protein-coupled receptor L2	protein-coding
	Diff_bind_peak_162	chr16	67167501	67168097	44	598	3.99	4.95	-0.33	5.28	4.32e-05	0.00337	exon (NM_001040667, exon 11 of 15)	exon (NM_001040667, exon 11 of 15)	-2698	NM_001276309	8996	Hs.513667	NM_003946	ENSG00000140939	NOL3	ARC|FCM|MYOCL1|MYP|NOP|NOP30	nucleolar protein 3	protein-coding
	Diff_bind_peak_163	chr16	57996791	57997522	43	733	4.08	5.04	-0.33	5.37	4.49e-05	0.00347	exon (NM_020807, exon 2 of 2)	exon (NM_020807, exon 2 of 2)	-2447	NM_001330568	79650	Hs.408702	NM_024598	ENSG00000103005	USB1	C16orf57|HVSL1|Mpn1|PN|hUsb1	U6 snRNA biogenesis phosphodiesterase 1	protein-coding
	Diff_bind_peak_164	chr18	3593959	3595834	43	1877	5.38	3.8	6.11	-2.32	4.51e-05	0.00347	intron (NR_024101, intron 2 of 2)	intron (NR_024101, intron 2 of 2)	782	NR_024101	649446	Hs.19872	NM_001039796		DLGAP1-AS1	HsT914	DLGAP1 antisense RNA 1	ncRNA
	Diff_bind_peak_165	chr6	7725785	7728168	43	2385	7.26	6.62	7.7	-1.08	4.96e-05	0.00379	exon (NM_001718, exon 1 of 7)	exon (NM_001718, exon 1 of 7)	877	NM_001718	654	Hs.285671	NM_001718	ENSG00000153162	BMP6	VGR|VGR1	bone morphogenetic protein 6	protein-coding
	Diff_bind_peak_166	chr19	13135205	13135634	43	431	4.02	4.98	-0.33	5.31	5.58e-05	0.00424	exon (NM_052876, exon 2 of 6)	exon (NM_052876, exon 2 of 6)	14956	NM_001271610	8677	Hs.43812	NM_003765	ENSG00000104915	STX10	SYN10|hsyn10	syntaxin 10	protein-coding
	Diff_bind_peak_167	chr11	1852685	1855084	42	2401	7.05	6.38	7.51	-1.13	5.63e-05	0.00426	intron (NM_002339, intron 1 of 10)	intron (NM_002339, intron 1 of 10)	800	NM_002339	4046	Hs.56729	NM_002339	ENSG00000130592	LSP1	WP34|pp52	lymphocyte specific protein 1	protein-coding
	Diff_bind_peak_168	chr9	129282275	129283717	42	1444	5.96	4.87	6.57	-1.7	5.74e-05	0.0043	non-coding (NR_121587, exon 2 of 3)	non-coding (NR_121587, exon 2 of 3)	580	NR_121587	101929331	Hs.522428	NR_121587	ENSG00000224307	LOC101929331	-	uncharacterized LOC101929331	ncRNA
	Diff_bind_peak_169	chr14	73591804	73592306	42	504	4.02	4.95	0.58	4.37	5.79e-05	0.0043	exon (NM_152331, exon 1 of 3)	exon (NM_152331, exon 1 of 3)	349	NM_152331	122970	Hs.49433	NM_152331	ENSG00000177465	ACOT4	PTE-Ib|PTE1B|PTE2B	acyl-CoA thioesterase 4	protein-coding
	Diff_bind_peak_170	chr11	3827566	3828001	42	437	3.95	4.91	-0.33	5.25	5.82e-05	0.0043	exon (NM_001665, exon 2 of 2)	exon (NM_001665, exon 2 of 2)	13176	NM_001665	391	Hs.501728	NM_001665	ENSG00000177105	RHOG	ARHG	ras homolog family member G	protein-coding
	Diff_bind_peak_171	chr5	138385786	138386480	42	696	4.06	5	0.31	4.69	5.82e-05	0.0043	exon (NM_016604, exon 7 of 24)	exon (NM_016604, exon 7 of 24)	33448	NM_016604	51780	Hs.483486	NM_016604	ENSG00000120733	KDM3B	5qNCA|C5orf7|JMJD1B|NET22	lysine demethylase 3B	protein-coding
	Diff_bind_peak_172	chr2	104856207	104856923	42	718	3.93	4.89	-0.33	5.22	6.07e-05	0.00446	exon (NM_006236, exon 1 of 1)	exon (NM_006236, exon 1 of 1)	2450	NM_006236	5455	Hs.248158	NM_006236	ENSG00000198914	POU3F3	BRN1|OTF8|brain-1|oct-8	POU class 3 homeobox 3	protein-coding
	Diff_bind_peak_173	chr2	72917835	72918499	42	666	4.28	5.16	1.63	3.54	6.34e-05	0.00463	exon (NM_004097, exon 1 of 3)	exon (NM_004097, exon 1 of 3)	648	NM_004097	2016	Hs.516090	NM_004097	ENSG00000135638	EMX1	-	empty spiracles homeobox 1	protein-coding
	Diff_bind_peak_174	chr15	81296281	81300883	42	4604	7.74	7.2	8.14	-0.94	6.58e-05	0.00477	intron (NR_148035, intron 13 of 18)	MER5B|DNA|hAT-Charlie	1612	NM_004513	3603	Hs.459095	NM_004513	ENSG00000172349	IL16	LCF|NIL16|PRIL16|prIL-16	interleukin 16	protein-coding
	Diff_bind_peak_175	chr6	99349092	99349640	42	550	3.93	4.89	-0.33	5.22	6.61e-05	0.00477	exon (NM_032511, exon 1 of 6)	exon (NM_032511, exon 1 of 6)	308	NM_032511	84553	Hs.573245	NM_032511	ENSG00000146267	FAXC	C6orf168|dJ273F20	failed axon connections homolog, metaxin like GST domain containing	protein-coding
	Diff_bind_peak_176	chr7	49775069	49775634	42	567	3.91	4.87	-0.33	5.2	6.81e-05	0.00485	promoter-TSS (NR_136188)	promoter-TSS (NR_136188)	18	NR_136188	375567	Hs.629302	NM_198570	ENSG00000188730	VWC2	PSST739|UNQ739	von Willebrand factor C domain containing 2	protein-coding
	Diff_bind_peak_177	chr12	54051993	54052372	42	381	3.91	4.87	-0.33	5.2	6.84e-05	0.00485	intron (NM_014620, intron 1 of 3)	CpG	-1653	NM_153633	3221	Hs.549040	NM_014620	ENSG00000198353	HOXC4	HOX3|HOX3E|cp19	homeobox C4	protein-coding
	Diff_bind_peak_178	chr2	170716072	170716593	42	523	3.91	4.87	-0.33	5.2	6.84e-05	0.00485	exon (NM_001003845, exon 2 of 2)	exon (NM_001003845, exon 2 of 2)	995	NM_001003845	389058	Hs.368802	NM_001003845	ENSG00000204335	SP5	-	Sp5 transcription factor	protein-coding
	Diff_bind_peak_179	chr14	67473588	67473998	42	412	4.02	4.98	-0.33	5.32	6.96e-05	0.00488	exon (NM_182526, exon 3 of 3)	exon (NM_182526, exon 3 of 3)	14928	NM_001348543	161145	Hs.509707	NM_182526	ENSG00000198133	TMEM229B	C14orf83	transmembrane protein 229B	protein-coding
	Diff_bind_peak_180	chr2	218873474	218873883	42	411	4.02	4.98	-0.33	5.32	6.96e-05	0.00488	exon (NM_006522, exon 4 of 4)	exon (NM_006522, exon 4 of 4)	-7174	NM_025216	80326	Hs.121540	NM_025216	ENSG00000135925	WNT10A	OODD|SSPS|STHAG4	Wnt family member 10A	protein-coding
	Diff_bind_peak_181	chr1	27885485	27886932	42	1449	4.38	1.38	5.29	-3.91	7.03e-05	0.0049	3' UTR (NM_001039477, exon 4 of 4)	3' UTR (NM_001039477, exon 4 of 4)	13664	NM_001105556	9473	Hs.10649	NM_004848	ENSG00000130775	THEMIS2	C1orf38|ICB-1|ICB1	thymocyte selection associated family member 2	protein-coding
	Diff_bind_peak_182	chr2	161237425	161237949	41	526	4.49	5.35	2.08	3.27	7.17e-05	0.00496	intron (NR_110593, intron 3 of 3)	intron (NR_110593, intron 3 of 3)	-7052	NR_110163	100996579	Hs.660929	NR_110163	ENSG00000227403	LINC01806	-	long intergenic non-protein coding RNA 1806	ncRNA
	Diff_bind_peak_183	chr11	17735912	17736365	41	455	3.91	4.87	-0.33	5.2	7.19e-05	0.00496	exon (NM_004976, exon 1 of 2)	exon (NM_004976, exon 1 of 2)	190	NM_004976	3746	Hs.552896	NM_004976	ENSG00000129159	KCNC1	EPM7|KV3.1|KV4|NGK2	potassium voltage-gated channel subfamily C member 1	protein-coding
	Diff_bind_peak_184	chr17	49224429	49225110	41	683	4.48	5.33	2.2	3.13	7.82e-05	0.00537	exon (NM_178500, exon 3 of 3)	exon (NM_178500, exon 3 of 3)	5997	NM_001143804	162466	Hs.405607	NM_178500	ENSG00000173868	PHOSPHO1	-	phosphoethanolamine/phosphocholine phosphatase	protein-coding
	Diff_bind_peak_185	chr7	149285083	149285685	41	604	4.65	5.48	2.43	3.06	8.02e-05	0.00547	TTS (NR_144366)	TTS (NR_144366)	103	NR_036573	155060	Hs.490512	NR_015357	ENSG00000244560	LOC155060	-	AI894139 pseudogene	pseudo
	Diff_bind_peak_186	chr15	90931710	90932779	41	1071	6.32	6.91	5.31	1.6	8.26e-05	0.00561	intron (NM_001286451, intron 1 of 3)	MIRb|SINE|MIR	305	NR_104447	374659	Hs.349979	NM_198527	ENSG00000184508	HDDC3	(ppGpp)ase|MESH1	HD domain containing 3	protein-coding
	Diff_bind_peak_187	chr14	36518853	36519464	40	613	3.89	4.85	-0.33	5.18	9.13e-05	0.00616	promoter-TSS (NR_103710)	promoter-TSS (NR_103710)	-120	NR_103710	100506237	Hs.94367	NR_103710	ENSG00000253563	NKX2-1-AS1	-	NKX2-1 antisense RNA 1	ncRNA
	Diff_bind_peak_188	chr1	234978614	234981033	40	2421	5.68	4.41	6.35	-1.94	9.5e-05	0.00638	Intergenic	Intergenic	-15824	NR_125945	101927851	Hs.520684	NR_125945	ENSG00000238005	LOC101927851	-	uncharacterized LOC101927851	ncRNA
	Diff_bind_peak_189	chr20	46210126	46210670	40	546	3.85	4.81	-0.33	5.14	0.000101	0.00676	exon (NM_021248, exon 7 of 12)	exon (NM_021248, exon 7 of 12)	92084	NM_001322422	958	Hs.472860	NM_001250	ENSG00000101017	CD40	Bp50|CDW40|TNFRSF5|p50	CD40 molecule	protein-coding
	Diff_bind_peak_190	chr15	40925786	40926352	40	568	3.85	4.81	-0.33	5.14	0.000106	0.00702	Intergenic	CpG	-3271	NM_019074	54567	Hs.511076	NM_019074	ENSG00000128917	DLL4	AOS6|delta4|hdelta2	delta like canonical Notch ligand 4	protein-coding
	Diff_bind_peak_191	chr8	58594266	58595854	40	1590	4.98	2.78	5.81	-3.03	0.000107	0.00709	intron (NM_001144772, intron 22 of 30)	Charlie16a|DNA|hAT-Charlie	41799	NM_005625	6386	Hs.200804	NM_005625	ENSG00000137575	SDCBP	MDA-9|MDA9|ST1|SYCL|TACIP18	syndecan binding protein	protein-coding
	Diff_bind_peak_192	chr12	54000227	54000747	40	522	3.82	4.78	-0.33	5.11	0.000109	0.00715	promoter-TSS (NR_047504)	promoter-TSS (NR_047504)	326	NM_006897	3225	Hs.658823	NM_006897	ENSG00000180806	HOXC9	HOX3|HOX3B	homeobox C9	protein-coding
	Diff_bind_peak_193	chr7	73433414	73435006	40	1594	6.53	7.04	5.75	1.3	0.000109	0.00715	exon (NM_003508, exon 1 of 1)	exon (NM_003508, exon 1 of 1)	432	NM_003508	8326	Hs.647029	NM_003508	ENSG00000188763	FZD9	CD349|FZD3	frizzled class receptor 9	protein-coding
	Diff_bind_peak_194	chr6	41504991	41505472	39	483	3.87	4.83	-0.33	5.16	0.000113	0.00737	intron (NR_120347, intron 2 of 2)	CpG	2787	NR_120347	103106903	Hs.563396	NR_120347	ENSG00000226917	LINC01276	-	long intergenic non-protein coding RNA 1276	ncRNA
	Diff_bind_peak_195	chr8	11200488	11202077	39	1591	6.43	7.01	5.45	1.56	0.000117	0.0076	promoter-TSS (NR_138152)	promoter-TSS (NR_138152)	84	NR_138152	286046	Hs.657083	NM_173683	ENSG00000171044	XKR6	C8orf21|C8orf5|C8orf7|XRG6	XK related 6	protein-coding
	Diff_bind_peak_196	chr6	52995191	52995966	39	777	5.9	6.52	4.79	1.73	0.000118	0.00762	promoter-TSS (NM_001512)	promoter-TSS (NM_001512)	-42	NR_001445	125050		NR_001445	ENSG00000202198	RN7SK	7SK	RNA component of 7SK nuclear ribonucleoprotein	snRNA
	Diff_bind_peak_197	chr9	127776364	127779480	39	3118	6.92	6.22	7.38	-1.17	0.000122	0.00782	intron (NM_170600, intron 1 of 11)	AluJb|SINE|Alu	744	NM_170600	10044	Hs.306412	NM_005489	ENSG00000095370	SH2D3C	CHAT|NSP3|PRO34088|SHEP1	SH2 domain containing 3C	protein-coding
	Diff_bind_peak_198	chr12	120368972	120369534	39	564	3.87	4.84	-0.33	5.17	0.000125	0.00796	promoter-TSS (NM_002442)	promoter-TSS (NM_002442)	-89	NM_002442	4440	Hs.158311	NM_002442	ENSG00000135097	MSI1	-	musashi RNA binding protein 1	protein-coding
	Diff_bind_peak_199	chr1	22710615	22711284	39	671	3.8	4.76	-0.33	5.09	0.000126	0.008	5' UTR (NM_001309193, exon 1 of 17)	5' UTR (NM_001309193, exon 1 of 17)	110	NM_001309192	2048	Hs.380705	NM_004442	ENSG00000133216	EPHB2	CAPB|DRT|EK5|EPHT3|ERK|Hek5|PCBC|Tyro5	EPH receptor B2	protein-coding
	Diff_bind_peak_200	chr1	35565321	35565915	39	596	3.83	4.79	-0.33	5.12	0.000128	0.00809	exon (NM_001014839, exon 8 of 8)	exon (NM_001014839, exon 8 of 8)	-7696	NM_178548	339488	Hs.567844	NM_178548	ENSG00000116819	TFAP2E	AP2E	transcription factor AP-2 epsilon	protein-coding
	Diff_bind_peak_201	chr11	111913443	111913924	39	483	4.01	4.97	-0.33	5.3	0.00013	0.00816	promoter-TSS (NM_001885)	promoter-TSS (NM_001885)	-470	NM_001289807	1410	Hs.53454	NM_001885	ENSG00000109846	CRYAB	CMD1II|CRYA2|CTPP2|CTRCT16|HEL-S-101|HSPB5|MFM2	crystallin alpha B	protein-coding
	Diff_bind_peak_202	chr6	57172296	57172959	39	665	4.95	5.73	3.18	2.54	0.000131	0.00816	promoter-TSS (NR_110742)	promoter-TSS (NR_110742)	301	NM_004282	9532	Hs.745046	NM_004282	ENSG00000112208	BAG2	BAG-2|dJ417I1.2	BCL2 associated athanogene 2	protein-coding
	Diff_bind_peak_203	chr11	278514	282504	39	3992	8.67	8.22	9.01	-0.8	0.000137	0.00851	exon (NM_001276700, exon 4 of 8)	exon (NM_001276700, exon 4 of 8)	1939	NM_138329	171389	Hs.352611	NM_138329	ENSG00000174885	NLRP6	AVR|CLR11.4|NALP6|NAVR|NAVR/AVR|PAN3|PYPAF5	NLR family pyrin domain containing 6	protein-coding
	Diff_bind_peak_204	chr4	190122224	190123083	38	861	3.78	4.74	-0.33	5.07	0.000158	0.00972	Intergenic	(AGGGTT)n|Simple_repeat|Simple_repeat	-51121	NM_001306068	100288687	Hs.728749	NM_001205218	ENSG00000260596	DUX4	DUX4L	double homeobox 4	protein-coding
	Diff_bind_peak_205	chr7	73428120	73428745	38	627	3.75	4.71	-0.33	5.04	0.000158	0.00972	Intergenic	(AC)n|Simple_repeat|Simple_repeat	-5346	NM_003508	8326	Hs.647029	NM_003508	ENSG00000188763	FZD9	CD349|FZD3	frizzled class receptor 9	protein-coding
	Diff_bind_peak_206	chr11	533051	533579	38	530	3.86	4.81	-0.33	5.15	0.000163	0.00988	exon (NM_176795, exon 5 of 6)	exon (NM_176795, exon 5 of 6)	2252	NM_176795	3265	Hs.37003	NM_005343	ENSG00000174775	HRAS	C-BAS/HAS|C-H-RAS|C-HA-RAS1|CTLO|H-RASIDX|HAMSV|HRAS1|KRAS|KRAS2|Ki-Ras|RASH1|RASK2|c-K-ras|c-Ki-ras|p21ras	HRas proto-oncogene, GTPase	protein-coding
	Diff_bind_peak_207	chr20	62709468	62709793	38	327	3.86	4.81	-0.33	5.15	0.000163	0.00988	exon (NM_002531, exon 1 of 4)	exon (NM_002531, exon 1 of 4)	794	NM_002531	4923	Hs.590869	NM_002531	ENSG00000101188	NTSR1	NTR	neurotensin receptor 1	protein-coding
	Diff_bind_peak_208	chr1	202574813	202575250	38	439	3.76	4.71	-0.33	5.04	0.000163	0.00988	exon (NM_032104, exon 12 of 13)	exon (NM_032104, exon 12 of 13)	34917	NM_001197131	4660	Hs.444403	NM_002481	ENSG00000077157	PPP1R12B	MYPT2|PP1bp55	protein phosphatase 1 regulatory subunit 12B	protein-coding
	Diff_bind_peak_209	chr22	37483713	37486604	38	2893	7.53	6.93	7.94	-1.01	0.000173	0.0104	intron (NM_002405, intron 1 of 7)	intron (NM_002405, intron 1 of 7)	1226	NR_029413	4242	Hs.517603	NM_002405	ENSG00000100060	MFNG	-	MFNG O-fucosylpeptide 3-beta-N-acetylglucosaminyltransferase	protein-coding
	Diff_bind_peak_210	chr16	56988136	56990315	38	2181	6.81	7.29	6.09	1.2	0.000174	0.0105	promoter-TSS (NM_001330552)	promoter-TSS (NM_001330552)	-332	NM_001330552	84166	Hs.528836	NM_032206	ENSG00000140853	NLRC5	CLR16.1|NOD27|NOD4	NLR family CARD domain containing 5	protein-coding
	Diff_bind_peak_211	chr7	151248310	151248937	38	629	3.95	4.86	0.89	3.98	0.000177	0.0106	promoter-TSS (NM_001003801)	promoter-TSS (NM_001003801)	71	NM_001003801	6604	Hs.647067	NM_003078	ENSG00000082014	SMARCD3	BAF60C|CRACD3|Rsc6p	SWI/SNF related, matrix associated, actin dependent regulator of chromatin, subfamily d, member 3	protein-coding
	Diff_bind_peak_212	chr19	15428137	15428695	37	560	3.76	4.72	-0.33	5.05	0.000181	0.0108	intron (NM_021241, intron 3 of 7)	CpG	4118	NM_001330395	58525	Hs.442138	NM_021241	ENSG00000011451	WIZ	ZNF803	WIZ zinc finger	protein-coding
	Diff_bind_peak_213	chr12	48967967	48968297	37	332	3.76	4.72	-0.33	5.05	0.000195	0.0114	exon (NM_003394, exon 4 of 5)	exon (NM_003394, exon 4 of 5)	3603	NM_003394	7480	Hs.91985	NM_003394	ENSG00000169884	WNT10B	SHFM6|STHAG8|WNT-12	Wnt family member 10B	protein-coding
	Diff_bind_peak_214	chr12	56164205	56164688	37	485	3.73	4.69	-0.33	5.02	0.000195	0.0114	exon (NM_003075, exon 27 of 28)	exon (NM_003075, exon 27 of 28)	6087	NM_079423	4637	Hs.632717	NM_021019	ENSG00000092841	MYL6	ESMLC|LC17|LC17-GI|LC17-NM|LC17A|LC17B|MLC-3|MLC1SM|MLC3NM|MLC3SM	myosin light chain 6	protein-coding
	Diff_bind_peak_215	chr15	66707403	66707763	37	362	3.73	4.69	-0.33	5.02	0.000195	0.0114	intron (NM_005585, intron 1 of 3)	intron (NM_005585, intron 1 of 3)	5347	NR_027654	4091	Hs.153863	NM_005585	ENSG00000137834	SMAD6	AOVD2|HsT17432|MADH6|MADH7	SMAD family member 6	protein-coding
	Diff_bind_peak_216	chr16	87491767	87492240	37	475	4.22	5.09	1.74	3.35	0.000209	0.0122	promoter-TSS (NM_015144)	promoter-TSS (NM_015144)	-149	NM_015144	23174	Hs.156231	NM_015144	ENSG00000140948	ZCCHC14	BDG-29|BDG29	zinc finger CCHC-type containing 14	protein-coding
	Diff_bind_peak_217	chr20	45840575	45841080	37	507	3.71	4.66	-0.33	5	0.000212	0.0123	TTS (NM_005469)	TTS (NM_005469)	7028	NM_033421	90203	Hs.472854	NM_033421	ENSG00000124104	SNX21	C20orf161|PP3993|SNX-L|dJ337O18.4	sorting nexin family member 21	protein-coding
	Diff_bind_peak_218	chr2	10419754	10420246	36	494	3.68	4.64	-0.33	4.97	0.000232	0.0134	exon (NM_002149, exon 3 of 5)	exon (NM_002149, exon 3 of 5)	26849	NR_028374	100302743	Hs.730525	NR_028374	ENSG00000206633	SNORA80B	ACA67B	small nucleolar RNA, H/ACA box 80B	snoRNA
	Diff_bind_peak_219	chr10	99329959	99330315	36	358	3.72	4.66	0.2	4.46	0.000236	0.0136	exon (NM_001345887, exon 1 of 12)	exon (NM_001345887, exon 1 of 12)	781	NM_020348	26507	Hs.274579	NM_020348	ENSG00000119946	CNNM1	ACDP1|CLP-1	cyclin and CBS domain divalent metal cation transport mediator 1	protein-coding
	Diff_bind_peak_220	chr1	156071955	156072395	36	442	3.74	4.7	-0.33	5.03	0.000247	0.0141	3' UTR (NM_001093725, exon 2 of 2)	3' UTR (NM_001093725, exon 2 of 2)	10290	NM_001093725	92312	Hs.591496	NM_001093725	ENSG00000254726	MEX3A	MEX-3A|RKHD4|RNF162	mex-3 RNA binding family member A	protein-coding
	Diff_bind_peak_221	chr7	97020632	97021079	36	449	3.74	4.7	-0.33	5.03	0.000247	0.0141	exon (NM_005221, exon 3 of 3)	exon (NM_005221, exon 3 of 3)	3976	NM_005221	1749	Hs.99348	NM_005221	ENSG00000105880	DLX5	SHFM1D	distal-less homeobox 5	protein-coding
	Diff_bind_peak_222	chr15	85896104	85897029	36	927	3.67	4.63	-0.33	4.96	0.000265	0.0151	Intergenic	(TC)n|Simple_repeat|Simple_repeat	70931	NR_049805	100847084		NR_049805	ENSG00000264406	MIR548AP	-	microRNA 548ap	ncRNA
	Diff_bind_peak_223	chr3	142962829	142963961	36	1134	4.98	5.73	3.34	2.39	0.00028	0.0159	promoter-TSS (NR_125393)	promoter-TSS (NR_125393)	279	NM_198504	344838	Hs.408385	NM_198504	ENSG00000188582	PAQR9	-	progestin and adipoQ receptor family member 9	protein-coding
	Diff_bind_peak_224	chr19	55450234	55450854	35	622	3.63	4.58	-0.33	4.91	0.000288	0.0162	Intergenic	Intergenic	-7681	NM_001145176	729956	Hs.6664	NM_175908	ENSG00000187902	SHISA7	-	shisa family member 7	protein-coding
	Diff_bind_peak_225	chr2	163735773	163736745	35	974	5.58	6.53	1.54	5	0.000292	0.0164	promoter-TSS (NM_001321825)	promoter-TSS (NM_001321825)	-251	NM_001321825	55137	Hs.593650	NM_018086	ENSG00000182263	FIGN	-	fidgetin, microtubule severing factor	protein-coding
	Diff_bind_peak_226	chr20	46028837	46029238	35	403	3.69	4.65	-0.33	4.98	0.000302	0.0169	promoter-TSS (NM_020708)	promoter-TSS (NM_020708)	-178	NM_020708	57468	Hs.21413	NM_020708	ENSG00000124140	SLC12A5	EIEE34|EIG14|KCC2|hKCC2	solute carrier family 12 member 5	protein-coding
	Diff_bind_peak_227	chr3	129605957	129606722	35	767	4.87	5.63	3.14	2.49	0.000307	0.017	exon (NM_015103, exon 1 of 36)	exon (NM_015103, exon 1 of 36)	400	NM_015103	23129	Hs.301685	NM_015103	ENSG00000004399	PLXND1	PLEXD1	plexin D1	protein-coding
	Diff_bind_peak_228	chr4	73740016	73744638	35	4624	7.55	7.08	7.91	-0.83	0.000308	0.0171	TTS (NM_001354840)	TTS (NM_001354840)	1758	NM_001354840	3576	Hs.624	NM_000584	ENSG00000169429	CXCL8	GCP-1|GCP1|IL8|LECT|LUCT|LYNAP|MDNCF|MONAP|NAF|NAP-1|NAP1	C-X-C motif chemokine ligand 8	protein-coding
	Diff_bind_peak_229	chr2	96485900	96486582	35	684	4.59	5.38	2.69	2.7	0.000312	0.0172	Intergenic	Intergenic	19116	NM_001285486	93082	Hs.149219	NM_001080535	ENSG00000163121	NEURL3	LINCR|RNF132	neuralized E3 ubiquitin protein ligase 3	protein-coding
	Diff_bind_peak_230	chr17	74356660	74357040	35	382	3.64	4.59	-0.33	4.92	0.000318	0.0174	exon (NM_001080466, exon 3 of 3)	exon (NM_001080466, exon 3 of 3)	5018	NM_001080466	388419		NM_001080466	ENSG00000204347	BTBD17	BTBD17A|LGALS3BPL|TANGO10A	BTB domain containing 17	protein-coding
	Diff_bind_peak_231	chr14	93939097	93939503	35	408	3.76	4.7	0.31	4.39	0.000336	0.0183	exon (NM_016150, exon 6 of 8)	exon (NM_016150, exon 6 of 8)	9002	NR_039728	100616140		NR_039728	ENSG00000265768	MIR4506	-	microRNA 4506	ncRNA
	Diff_bind_peak_232	chr5	11384869	11385381	35	514	3.69	4.65	-0.33	4.98	0.000336	0.0183	exon (NM_001332, exon 7 of 22)	exon (NM_001332, exon 7 of 22)	203792	NM_001288715	1501	Hs.314543	NM_001332	ENSG00000169862	CTNND2	GT24|NPRAP	catenin delta 2	protein-coding
	Diff_bind_peak_233	chr2	156329507	156329924	35	419	3.78	4.72	0.2	4.53	0.000345	0.0187	exon (NM_006186, exon 3 of 8)	exon (NM_006186, exon 3 of 8)	3006	NM_006186	4929	Hs.563344	NM_006186	ENSG00000153234	NR4A2	HZF-3|NOT|NURR1|RNR1|TINUR	nuclear receptor subfamily 4 group A member 2	protein-coding
	Diff_bind_peak_234	chr16	89935048	89935681	35	635	3.61	4.56	-0.33	4.89	0.000346	0.0187	exon (NM_001197181, exon 4 of 4)	exon (NM_001197181, exon 4 of 4)	12022	NM_006086	10381	Hs.511743	NM_006086	ENSG00000258947	TUBB3	CDCBM|CDCBM1|CFEOM3|CFEOM3A|FEOM3|TUBB4|beta-4	tubulin beta 3 class III	protein-coding
	Diff_bind_peak_235	chr17	46266499	46267745	35	1248	6.32	6.82	5.56	1.26	0.000348	0.0187	Intergenic	CpG	-28009	NM_014834	9884	Hs.579108	NM_014834	ENSG00000176681	LRRC37A	LRRC37	leucine rich repeat containing 37A	protein-coding
	Diff_bind_peak_236	chr12	38904923	38906257	34	1336	5.55	6.16	4.45	1.71	0.000363	0.0194	promoter-TSS (NM_153634)	promoter-TSS (NM_153634)	1	NM_153634	144402	Hs.40910	NM_153634	ENSG00000139117	CPNE8	-	copine 8	protein-coding
	Diff_bind_peak_237	chr12	57529004	57529522	34	520	3.64	4.59	-0.33	4.92	0.00037	0.0197	TTS (NR_145419)	TTS (NR_145419)	6439	NM_052897	114785	Hs.524523	NM_052897	ENSG00000166987	MBD6	-	methyl-CpG binding domain protein 6	protein-coding
	Diff_bind_peak_238	chr19	51098431	51099297	34	868	5.1	5.79	3.73	2.06	0.000392	0.0208	exon (NM_145232, exon 3 of 3)	exon (NM_145232, exon 3 of 3)	9545	NM_145232	90353	Hs.148425	NM_145232	ENSG00000142544	CTU1	ATPBD3|NCS6	cytosolic thiouridylase subunit 1	protein-coding
	Diff_bind_peak_239	chr1	1745617	1746588	34	973	5.12	5.83	3.64	2.19	0.000396	0.0209	promoter-TSS (NM_182838)	promoter-TSS (NM_182838)	-103	NM_001199787	9906	Hs.655255	NM_182838	ENSG00000215790	SLC35E2A	SLC35E2	solute carrier family 35 member E2A	protein-coding
	Diff_bind_peak_240	chr13	57634519	57635007	34	490	3.64	4.6	-0.33	4.93	0.000409	0.0215	exon (NM_001040429, exon 1 of 4)	exon (NM_001040429, exon 1 of 4)	3019	NM_001040429	27253	Hs.106511	NM_014459	ENSG00000118946	PCDH17	PCDH68|PCH68	protocadherin 17	protein-coding
	Diff_bind_peak_241	chr5	138507985	138508383	34	400	3.55	4.5	-0.33	4.83	0.000413	0.0216	non-coding (NR_157090, exon 10 of 10)	non-coding (NR_157090, exon 10 of 10)	33527	NM_001282185	2107	Hs.483494	NM_004730	ENSG00000120705	ETF1	D5S1995|ERF|ERF1|RF1|SUP45L1|TB3-1	eukaryotic translation termination factor 1	protein-coding
	Diff_bind_peak_242	chr19	14672393	14675374	34	2983	6.66	5.92	7.14	-1.22	0.000417	0.0217	intron (NM_032571, intron 1 of 15)	L1PB4|LINE|L1	961	NM_001289159	84658	Hs.658712	NM_032571	ENSG00000131355	ADGRE3	EMR3	adhesion G protein-coupled receptor E3	protein-coding
	Diff_bind_peak_243	chr17	44353566	44354714	34	1150	5.53	6.14	4.45	1.69	0.000418	0.0217	exon (NM_198475, exon 8 of 8)	exon (NM_198475, exon 8 of 8)	9054	NM_002087	2896	Hs.514220	NM_002087	ENSG00000030582	GRN	CLN11|GEP|GP88|PCDGF|PEPI|PGRN	granulin precursor	protein-coding
	Diff_bind_peak_244	chr19	18281073	18282582	34	1511	6.39	6.9	5.6	1.3	0.000429	0.0222	promoter-TSS (NM_001286968)	promoter-TSS (NM_001286968)	-205	NM_001286968	3727	Hs.2780	NM_005354	ENSG00000130522	JUND	AP-1	JunD proto-oncogene, AP-1 transcription factor subunit	protein-coding
	Diff_bind_peak_245	chr11	44065818	44066821	33	1005	5.42	6.12	4.01	2.11	0.000458	0.0236	promoter-TSS (NM_001127219)	promoter-TSS (NM_001127219)	49	NM_001127219	84680	Hs.126706	NM_032592	ENSG00000110455	ACCS	ACS|PHACS	1-aminocyclopropane-1-carboxylate synthase homolog (inactive)	protein-coding
	Diff_bind_peak_246	chr11	60950004	60952829	33	2827	7.58	7.13	7.92	-0.79	0.000462	0.0237	non-coding (NR_027391, exon 1 of 7)	non-coding (NR_027391, exon 1 of 7)	760	NM_016582	51296	Hs.237856	NM_016582	ENSG00000110446	SLC15A3	OCTP|PHT2|PTR3	solute carrier family 15 member 3	protein-coding
	Diff_bind_peak_247	chr12	76878802	76879461	33	661	5.14	5.83	3.78	2.05	0.000467	0.0239	promoter-TSS (NM_001300965)	promoter-TSS (NM_001300965)	-112	NM_001300965	1466	Hs.530904	NM_001321	ENSG00000175183	CSRP2	CRP2|LMO5|SmLIM	cysteine and glycine rich protein 2	protein-coding
	Diff_bind_peak_248	chr5	148825827	148827384	33	1559	7.09	7.47	6.56	0.91	0.00048	0.0244	promoter-TSS (NM_000024)	promoter-TSS (NM_000024)	12	NM_000024	154	Hs.2551	NM_000024	ENSG00000169252	ADRB2	ADRB2R|ADRBR|B2AR|BAR|BETA2AR	adrenoceptor beta 2	protein-coding
	Diff_bind_peak_249	chr16	89764354	89765065	33	713	5.59	6.2	4.51	1.69	0.000509	0.0258	intron (NM_000135, intron 28 of 42)	intron (NM_000135, intron 28 of 42)	43172	NR_110129	92822	Hs.290154	NM_152287	ENSG00000158805	ZNF276	CENP-Z|CENPZ|ZADT|ZFP276|ZNF477	zinc finger protein 276	protein-coding
	Diff_bind_peak_250	chr1	92298403	92299627	33	1226	6.83	7.26	6.24	1.02	0.000521	0.0263	promoter-TSS (NM_001319683)	promoter-TSS (NM_001319683)	-6	NM_001319683	11146	Hs.49105	NM_007070	ENSG00000174842	GLMN	FAP|FAP48|FAP68|FKBPAP|GLML|GVM|VMGLOM	glomulin, FKBP associated protein	protein-coding
	Diff_bind_peak_251	chr9	109118963	109120276	33	1315	6.84	7.27	6.22	1.04	0.000524	0.0264	exon (NM_032012, exon 1 of 18)	exon (NM_032012, exon 1 of 18)	328	NM_032012	23731	Hs.308074	NM_032012	ENSG00000106771	TMEM245	C9orf5|CG-2|CG2	transmembrane protein 245	protein-coding
	Diff_bind_peak_252	chr17	66964708	66965326	33	620	3.5	4.45	-0.33	4.78	0.000548	0.0274	exon (NM_014405, exon 1 of 4)	exon (NM_014405, exon 1 of 4)	310	NM_014405	27092	Hs.514423	NM_014405	ENSG00000075461	CACNG4	-	calcium voltage-gated channel auxiliary subunit gamma 4	protein-coding
	Diff_bind_peak_253	chr11	123654110	123654917	33	809	4.71	5.46	3.07	2.39	0.000555	0.0277	promoter-TSS (NM_018400)	promoter-TSS (NM_018400)	94	NM_018400	55800	Hs.4865	NM_018400	ENSG00000166257	SCN3B	ATFB16|BRGDA7|HSA243396|SCNB3	sodium voltage-gated channel beta subunit 3	protein-coding
	Diff_bind_peak_254	chr6	136822092	136823242	33	1152	7.06	7.45	6.54	0.9	0.000561	0.0278	promoter-TSS (NM_000288)	promoter-TSS (NM_000288)	75	NM_000288	5191	Hs.280932	NM_000288	ENSG00000112357	PEX7	PBD9B|PTS2R|RCDP1|RD	peroxisomal biogenesis factor 7	protein-coding
	Diff_bind_peak_255	chr19	55578511	55578980	33	471	3.59	4.54	-0.33	4.87	0.000562	0.0278	exon (NM_152600, exon 2 of 2)	exon (NM_152600, exon 2 of 2)	2103	NM_152600	163033	Hs.112529	NM_152600	ENSG00000218891	ZNF579	-	zinc finger protein 579	protein-coding
	Diff_bind_peak_256	chr12	120262368	120265719	32	3353	7.04	6.5	7.43	-0.93	0.000566	0.0279	intron (NM_002859, intron 1 of 10)	intron (NM_002859, intron 1 of 10)	1687	NM_002859	5829	Hs.446336	NM_002859	ENSG00000089159	PXN	-	paxillin	protein-coding
	Diff_bind_peak_257	chr17	39605521	39605928	32	409	3.5	4.45	-0.33	4.78	0.000572	0.0281	exon (NM_006160, exon 2 of 2)	exon (NM_006160, exon 2 of 2)	2196	NM_006160	4761	Hs.322431	NM_006160	ENSG00000171532	NEUROD2	EIEE72|NDRF|bHLHa1	neuronal differentiation 2	protein-coding
	Diff_bind_peak_258	chr17	48059107	48059607	32	502	3.56	4.51	-0.33	4.84	0.000585	0.0286	exon (NM_001330261, exon 6 of 6)	exon (NM_001330261, exon 6 of 6)	10998	NM_003204	4779	Hs.514284	NM_003204	ENSG00000082641	NFE2L1	LCR-F1|NRF1|TCF11	nuclear factor, erythroid 2 like 1	protein-coding
	Diff_bind_peak_259	chr12	29782511	29784052	32	1543	5.22	3.77	5.93	-2.17	0.000591	0.0288	intron (NM_175861, intron 1 of 17)	CpG	661	NM_001193451	83857	Hs.401954	NM_031920	ENSG00000133687	TMTC1	ARG99|OLF|TMTC1A	transmembrane O-mannosyltransferase targeting cadherins 1	protein-coding
	Diff_bind_peak_260	chr19	3977779	3978201	32	424	3.47	4.41	-0.33	4.75	0.000604	0.0292	exon (NM_001961, exon 12 of 15)	exon (NM_001961, exon 12 of 15)	4582	NR_002602	26812		NR_002602	ENSG00000206775	SNORD37	RNU37|U37	small nucleolar RNA, C/D box 37	snoRNA
	Diff_bind_peak_261	chr8	58145636	58146513	32	879	5.6	6.2	4.54	1.66	0.000605	0.0292	5' UTR (NM_147189, exon 5 of 5)	5' UTR (NM_147189, exon 5 of 5)	126027	NR_105005	101929528	Hs.563551	NR_105005	ENSG00000253281	LOC101929528	-	uncharacterized LOC101929528	ncRNA
	Diff_bind_peak_262	chr1	201480455	201480943	32	490	4.73	5.49	3.03	2.46	0.000606	0.0292	Intergenic	MER5B|DNA|hAT-Charlie	-11511	NM_012396	23612	Hs.153944	NM_012396	ENSG00000174307	PHLDA3	TIH1	pleckstrin homology like domain family A member 3	protein-coding
	Diff_bind_peak_263	chr2	27377761	27378591	32	832	3.47	4.42	-0.33	4.75	0.000609	0.0292	TTS (NR_049785)	TTS (NR_049785)	2268	NM_001201459	130557	Hs.515872	NM_144631	ENSG00000163795	ZNF513	HMFT0656|RP58	zinc finger protein 513	protein-coding
	Diff_bind_peak_264	chr7	74851059	74851880	32	823	3.87	0.4	4.8	-4.4	0.000642	0.0307	5' UTR (NM_173537, exon 1 of 16)	5' UTR (NM_173537, exon 1 of 16)	107	NM_173537	84163	Hs.647017	NM_173537	ENSG00000196275	GTF2IRD2	FP630|GTF2IRD2 alpha|GTF2IRD2A	GTF2I repeat domain containing 2	protein-coding
	Diff_bind_peak_265	chr19	41796081	41800611	32	4532	7.89	7.44	8.23	-0.8	0.000658	0.0312	intron (NM_001815, intron 2 of 6)	intron (NM_001815, intron 2 of 6)	1759	NM_001815	1084	Hs.11	NM_001815	ENSG00000170956	CEACAM3	CD66D|CEA|CGM1|W264|W282	carcinoembryonic antigen related cell adhesion molecule 3	protein-coding
	Diff_bind_peak_266	chr20	63829982	63830871	32	891	5.01	3.5	5.73	-2.24	0.000658	0.0312	intron (NM_001369741, intron 1 of 4)	CpG	838	NM_001369741	140685	Hs.585028	NM_025224	ENSG00000130584	ZBTB46	BTBD4|BZEL|RINZF|ZNF340|dJ583P15.7|dJ583P15.8	zinc finger and BTB domain containing 46	protein-coding
	Diff_bind_peak_267	chr13	51844282	51845309	32	1029	3.89	0.8	4.8	-4	0.000662	0.0313	intron (NM_001351006, intron 1 of 2)	intron (NM_001351006, intron 1 of 2)	382	NM_001351003	283521	Hs.649896	NM_178515	ENSG00000281106	TMEM272	LINC00282|NCRNA00282	transmembrane protein 272	protein-coding
	Diff_bind_peak_268	chr12	10128274	10130887	32	2615	6.76	6.14	7.19	-1.05	0.000684	0.0322	intron (NR_125336, intron 1 of 6)	intron (NR_125336, intron 1 of 6)	619	NR_125336	64581	Hs.143929	NM_022570	ENSG00000172243	CLEC7A	BGR|CANDF4|CD369|CLECSF12|DECTIN1|SCARE2	C-type lectin domain containing 7A	protein-coding
	Diff_bind_peak_269	chr10	133235784	133237429	32	1647	5.88	6.47	4.86	1.62	0.000698	0.0327	Intergenic	CpG	-1249	NM_014468	27287	Hs.125231	NM_014468	ENSG00000151650	VENTX	HPX42B|NA88A|VENTX2	VENT homeobox	protein-coding
	Diff_bind_peak_270	chr1	9292654	9293887	32	1235	5.82	4.89	6.38	-1.49	0.000699	0.0327	intron (NM_025106, intron 1 of 2)	CpG	376	NM_025106	80176	Hs.8261	NM_025106	ENSG00000171621	SPSB1	SSB-1|SSB1	splA/ryanodine receptor domain and SOCS box containing 1	protein-coding
	Diff_bind_peak_271	chr16	79598817	79601015	32	2200	5.46	6.13	4.14	2	0.000706	0.0329	5' UTR (NM_001031804, exon 1 of 1)	5' UTR (NM_001031804, exon 1 of 1)	821	NM_005360	4094	Hs.134859	NM_005360	ENSG00000178573	MAF	AYGRP|CCA4|CTRCT21|c-MAF	MAF bZIP transcription factor	protein-coding
	Diff_bind_peak_272	chr17	80991474	80992844	31	1372	6.99	6.37	7.43	-1.06	0.000728	0.0338	intron (NM_024591, intron 1 of 7)	CpG	318	NM_024591	79643	Hs.514560	NM_024591	ENSG00000176108	CHMP6	VPS20	charged multivesicular body protein 6	protein-coding
	Diff_bind_peak_273	chr19	53981927	53982545	31	620	4.32	5.16	2.1	3.05	0.000735	0.034	promoter-TSS (NR_030632)	promoter-TSS (NR_030632)	-71	NR_030632	100126325		NR_030632	ENSG00000284583	MIR935	MIRN935|hsa-mir-935|mir-935	microRNA 935	ncRNA
	Diff_bind_peak_274	chr15	93052013	93052390	31	379	3.45	4.39	-0.33	4.72	0.000758	0.0348	exon (NM_001166289, exon 3 of 4)	exon (NM_001166289, exon 3 of 4)	20955	NM_001166286	56963	Hs.271277	NM_020211	ENSG00000182175	RGMA	RGM	repulsive guidance molecule BMP co-receptor a	protein-coding
	Diff_bind_peak_275	chr6	143511099	143511997	31	900	6.26	6.75	5.5	1.25	0.000759	0.0348	exon (NM_032020, exon 1 of 7)	exon (NM_032020, exon 1 of 7)	172	NM_032020	2519	Hs.17680	NM_032020	ENSG00000001036	FUCA2	dJ20N2.5	alpha-L-fucosidase 2	protein-coding
	Diff_bind_peak_276	chr1	20588895	20591563	31	2670	6.51	5.81	6.97	-1.16	0.00077	0.0352	intron (NM_001785, intron 1 of 3)	MIRb|SINE|MIR	1132	NM_001785	978	Hs.466910	NM_001785	ENSG00000158825	CDA	CDD	cytidine deaminase	protein-coding
	Diff_bind_peak_277	chr8	141094614	141096106	31	1494	4.48	2.52	5.29	-2.77	0.000785	0.0357	Intergenic	Intergenic	-33229	NM_014957	22898	Hs.18166	NM_014957	ENSG00000105339	DENND3	-	DENN domain containing 3	protein-coding
	Diff_bind_peak_278	chr9	106863181	106863546	31	367	3.69	4.59	0.75	3.84	0.000787	0.0357	intron (NM_001347997, intron 1 of 12)	intron (NM_001347997, intron 1 of 12)	197	NM_021224	58499	Hs.370379	NM_021224	ENSG00000148143	ZNF462	ZFPIP|Zfp462	zinc finger protein 462	protein-coding
	Diff_bind_peak_279	chr21	38804964	38807369	31	2407	7.55	7.12	7.89	-0.77	0.000796	0.036	intron (NM_001256295, intron 2 of 10)	CpG	237	NM_005239	2114	Hs.644231	NM_005239	ENSG00000157557	ETS2	ETS2IT1	ETS proto-oncogene 2, transcription factor	protein-coding
	Diff_bind_peak_280	chr9	74886390	74888350	31	1962	6.46	5.74	6.94	-1.2	0.000816	0.0368	promoter-TSS (NM_001177311)	promoter-TSS (NM_001177311)	-23	NM_001177311	140803	Hs.272225	NM_017662	ENSG00000119121	TRPM6	CHAK2|HMGX|HOMG|HOMG1|HSH	transient receptor potential cation channel subfamily M member 6	protein-coding
	Diff_bind_peak_281	chr10	90857081	90858422	31	1343	5.72	6.32	4.67	1.65	0.000849	0.0381	5' UTR (NM_019859, exon 1 of 4)	5' UTR (NM_019859, exon 1 of 4)	288	NM_000872	3363	Hs.73739	NM_000872	ENSG00000148680	HTR7	5-HT7	5-hydroxytryptamine receptor 7	protein-coding
	Diff_bind_peak_282	chrX	40146287	40146657	31	372	4.05	4.92	1.54	3.38	0.000863	0.0386	intron (NM_001123384, intron 1 of 13)	CpG	30805	NM_001123384	54880	Hs.659681	NM_017745	ENSG00000183337	BCOR	ANOP2|MAA2|MCOPS2	BCL6 corepressor	protein-coding
	Diff_bind_peak_283	chrX	41922816	41924233	31	1419	6.36	6.87	5.57	1.3	0.000875	0.039	promoter-TSS (NM_001367721)	promoter-TSS (NM_001367721)	30	NM_001367721	8573	Hs.495984	NM_003688	ENSG00000147044	CASK	CAGH39|CAMGUK|CMG|FGS4|LIN2|MICPCH|MRXSNA|TNRC8|hCASK	calcium/calmodulin dependent serine protein kinase	protein-coding
	Diff_bind_peak_284	chr20	46317192	46317613	31	423	3.45	4.4	-0.33	4.73	0.000888	0.0395	Intergenic	Intergenic	-8904	NM_021248	64405	Hs.472861	NM_021248	ENSG00000149654	CDH22	C20orf25|dJ998H6.1	cadherin 22	protein-coding
	Diff_bind_peak_285	chr1	109113586	109114917	30	1333	5.52	4.21	6.2	-1.99	0.000895	0.0395	promoter-TSS (NR_158762)	promoter-TSS (NR_158762)	136	NM_001267048	57535	Hs.708190	NM_020775	ENSG00000116299	KIAA1324	EIG121	KIAA1324	protein-coding
	Diff_bind_peak_286	chr7	45574647	45575139	30	494	4.09	4.96	1.54	3.43	0.000895	0.0395	exon (NM_021116, exon 1 of 20)	exon (NM_021116, exon 1 of 20)	525	NM_021116	107	Hs.192215	NM_021116	ENSG00000164742	ADCY1	AC1|DFNB44	adenylate cyclase 1	protein-coding
	Diff_bind_peak_287	chr18	25351727	25352242	30	517	4.18	5.04	1.7	3.34	0.00096	0.0422	intron (NM_015461, intron 1 of 7)	intron (NM_015461, intron 1 of 7)	182	NM_015461	25925	Hs.116935	NM_015461	ENSG00000198795	ZNF521	EHZF|Evi3	zinc finger protein 521	protein-coding
	Diff_bind_peak_288	chr17	6755615	6756886	30	1273	5.55	6.16	4.47	1.7	0.000984	0.0431	intron (NR_046398, intron 1 of 4)	intron (NR_046398, intron 1 of 4)	204	NM_001353134	54739	Hs.441975	NM_017523	ENSG00000132530	XAF1	BIRC4BP|HSXIAPAF1|XIAPAF1	XIAP associated factor 1	protein-coding
	Diff_bind_peak_289	chr9	78296772	78297714	30	944	5.7	6.28	4.71	1.57	0.00101	0.0442	exon (NM_058179, exon 1 of 9)	exon (NM_058179, exon 1 of 9)	118	NM_021154	29968	Hs.494261	NM_021154	ENSG00000135069	PSAT1	EPIP|NLS2|PSA|PSAT|PSATD	phosphoserine aminotransferase 1	protein-coding
	Diff_bind_peak_290	chr2	170716800	170717354	30	556	3.92	4.82	1.14	3.68	0.00102	0.0442	exon (NM_001003845, exon 2 of 2)	exon (NM_001003845, exon 2 of 2)	1740	NM_001003845	389058	Hs.368802	NM_001003845	ENSG00000204335	SP5	-	Sp5 transcription factor	protein-coding
	Diff_bind_peak_291	chr2	178530799	178531571	30	774	3.72	0.4	4.65	-4.25	0.00103	0.0447	exon (NM_133432, exon 187 of 192)	exon (NM_133432, exon 187 of 192)	7994	NR_038271	100506866	Hs.710694	NR_038271	ENSG00000237298	TTN-AS1	-	TTN antisense RNA 1	ncRNA
	Diff_bind_peak_292	chr17	27631118	27631647	30	531	4.98	5.66	3.68	1.98	0.00105	0.0452	intron (NR_024043, intron 1 of 9)	intron (NR_024043, intron 1 of 9)	194	NM_002308	3965	Hs.81337	NM_002308	ENSG00000168961	LGALS9	HUAT|LGALS9A	galectin 9	protein-coding
	Diff_bind_peak_293	chr21	43106947	43107612	30	667	3.7	0.4	4.62	-4.23	0.00112	0.0482	intron (NM_001025203, intron 1 of 7).2	CpG	291	NM_001320650	102724594	Hs.365116	NM_001320646	ENSG00000275895	U2AF1L5	-	U2 small nuclear RNA auxiliary factor 1 like 5	protein-coding
	Diff_bind_peak_294	chr8	74350315	74350851	29	538	4.6	5.35	2.97	2.37	0.00115	0.0495	intron (NM_001362932, intron 1 of 4)	CpG	180	NM_001362931	54332	Hs.168950	NM_018972	ENSG00000104381	GDAP1	CMT4|CMT4A|CMTRIA	ganglioside induced differentiation associated protein 1	protein-coding
	Diff_bind_peak_295	chr14	103519659	103519985	29	328	3.32	4.26	-0.33	4.59	0.00117	0.0499	3' UTR (NM_001823, exon 8 of 8)	3' UTR (NM_001823, exon 8 of 8)	3008	NM_001362531	1152	Hs.173724	NM_001823	ENSG00000166165	CKB	B-CK|BCK|CKBB|CPK-B|HEL-211|HEL-S-29	creatine kinase B	protein-coding
