# Supplementary material for: H3K4me3 Histone ChIP-Seq Analysis Reveals Molecular Mechanisms Responsible for Neutrophil Dysfunction in HIV-Infected Individuals
Source: Front Immunol. 2021 Jul 15;12:682094. doi: 10.3389/fimmu.2021.682094 (PMC8320512; doi:10.3389/fimmu.2021.682094)
Supplement: Supplementary Table 4 — The list of all Gene Ontology (GO) processes, which characterize HIV and HC group. GO was performed by analyses of biological processes, molecular function, cellular components as well as pathway interactions. Data was arranged from the highest statistically significant value to the lowest one. [file Table_4.xlsx]

## Sheet: biological process
		Supplementary Tabel 4.
		legend
		green indicates 20 pathways that have become activated compared to HC neutrophils
		red color indicates 20 pathways that are inhibited compared to HC neutrophils
		the blue color indicates 20 pathways that remained unchanged compared to HC neutrophils
			list of biological procesess ordered by P-value
		HC			HIV
	Term ID	Term	logP	Term ID	Term	logP
1.	GO:0044260	cellular macromolecule metabolic process	-362.998507983206	GO:0044260	cellular macromolecule metabolic process	-406.431491401439
2.	GO:0044237	cellular metabolic process	-285.344601831999	GO:0044237	cellular metabolic process	-338.798899906771
3.	GO:0019219	regulation of nucleobase-containing compound metabolic process	-243.017563840957	GO:0008152	metabolic process	-285.824329859287
4.	GO:0031323	regulation of cellular metabolic process	-242.519275178524	GO:0044267	cellular protein metabolic process	-279.122061872201
5.	GO:0044267	cellular protein metabolic process	-236.030188272578	GO:0006807	nitrogen compound metabolic process	-261.481383727683
6.	GO:0008152	metabolic process	-229.788156156895	GO:0044238	primary metabolic process	-260.781329771203
7.	GO:0051252	regulation of RNA metabolic process	-224.931686235964	GO:0071704	organic substance metabolic process	-256.83919106738
8.	GO:2000112	regulation of cellular macromolecule biosynthetic process	-216.778268083736	GO:0006996	organelle organization	-246.182391718238
9.	GO:0044238	primary metabolic process	-216.570395207969	GO:0031323	regulation of cellular metabolic process	-238.218870676758
10.	GO:0006807	nitrogen compound metabolic process	-214.376580973823	GO:0043170	macromolecule metabolic process	-228.862113353628
11.	GO:0006996	organelle organization	-213.749663387016	GO:0043412	macromolecule modification	-216.788408233163
12.	GO:0080090	regulation of primary metabolic process	-211.923117567595	GO:0080090	regulation of primary metabolic process	-213.937614101306
13.	GO:0010556	regulation of macromolecule biosynthetic process	-211.706822137988	GO:0019219	regulation of nucleobase-containing compound metabolic process	-210.180678637249
14.	GO:0071704	organic substance metabolic process	-210.494368640813	GO:1901564	organonitrogen compound metabolic process	-206.579006446925
15.	GO:0051171	regulation of nitrogen compound metabolic process	-207.571137807964	GO:0051171	regulation of nitrogen compound metabolic process	-204.572955686966
16.	GO:0009889	regulation of biosynthetic process	-203.072619355853	GO:0036211	protein modification process	-204.152632052304
17.	GO:0031326	regulation of cellular biosynthetic process	-200.685735028161	GO:0006464	cellular protein modification process	-204.152632052304
18.	GO:0043412	macromolecule modification	-190.608771275123	GO:0019538	protein metabolic process	-193.351446930453
19.	GO:0043170	macromolecule metabolic process	-190.40554001873	GO:2000112	regulation of cellular macromolecule biosynthetic process	-191.445943876824
20.	GO:1903506	regulation of nucleic acid-templated transcription	-187.317891414747	GO:0046907	intracellular transport	-190.727356674452
	GO:2001141	regulation of RNA biosynthetic process	-186.682704054338	GO:0010556	regulation of macromolecule biosynthetic process	-190.334812859974
	GO:0006355	regulation of transcription, DNA-templated	-183.486661095501	GO:0051252	regulation of RNA metabolic process	-189.336063779232
	GO:0071840	cellular component organization or biogenesis	-180.229164116926	GO:0044249	cellular biosynthetic process	-184.667827870627
	GO:0036211	protein modification process	-179.388968797041	GO:0009889	regulation of biosynthetic process	-183.661586910951
	GO:0006464	cellular protein modification process	-179.388968797041	GO:1901576	organic substance biosynthetic process	-182.968474696006
	GO:1901564	organonitrogen compound metabolic process	-173.46368343433	GO:0033554	cellular response to stress	-181.85509557817
	GO:0046907	intracellular transport	-173.457781973088	GO:0071840	cellular component organization or biogenesis	-181.854148428367
	GO:0033554	cellular response to stress	-165.529113147266	GO:0031326	regulation of cellular biosynthetic process	-179.336566587972
	GO:0019538	protein metabolic process	-165.07775261757	GO:0051641	cellular localization	-176.040830553945
	GO:0044249	cellular biosynthetic process	-163.372802691067	GO:0009058	biosynthetic process	-174.644430186254
	GO:0051641	cellular localization	-162.575009194609	GO:0044271	cellular nitrogen compound biosynthetic process	-173.607912296453
	GO:1901576	organic substance biosynthetic process	-161.47329231989	GO:1903506	regulation of nucleic acid-templated transcription	-159.238502353547
	GO:0009058	biosynthetic process	-155.486602762876	GO:2001141	regulation of RNA biosynthetic process	-158.664850712941
	GO:0016043	cellular component organization	-155.435789910425	GO:0034645	cellular macromolecule biosynthetic process	-156.980037588191
	GO:0044271	cellular nitrogen compound biosynthetic process	-151.229648044921	GO:0016043	cellular component organization	-155.412571495761
	GO:0006357	regulation of transcription by RNA polymerase II	-149.887511816922	GO:0006355	regulation of transcription, DNA-templated	-153.59004122963
	GO:0051649	establishment of localization in cell	-146.182127540142	GO:0051649	establishment of localization in cell	-153.499615340384
	GO:0034645	cellular macromolecule biosynthetic process	-141.847924397121	GO:0009059	macromolecule biosynthetic process	-146.52646298801
	GO:0070647	protein modification by small protein conjugation or removal	-134.046739304909	GO:0008104	protein localization	-145.760003399717
	GO:0019222	regulation of metabolic process	-132.322322739223	GO:0045184	establishment of protein localization	-141.066707537
	GO:0009059	macromolecule biosynthetic process	-131.428036544407	GO:0015031	protein transport	-140.936170361793
	GO:0008104	protein localization	-130.988356669415	GO:0034641	cellular nitrogen compound metabolic process	-135.845458440744
	GO:0045184	establishment of protein localization	-121.940737959401	GO:0007049	cell cycle	-135.716397307564
	GO:0015031	protein transport	-121.187621475049	GO:0015833	peptide transport	-135.593162174714
	GO:0044265	cellular macromolecule catabolic process	-119.678098075679	GO:0033036	macromolecule localization	-134.23610314573
	GO:0033036	macromolecule localization	-115.258205733074	GO:0042886	amide transport	-132.535238990154
	GO:0007049	cell cycle	-115.016771509849	GO:0034613	cellular protein localization	-130.322225148523
	GO:0015833	peptide transport	-113.942089354216	GO:0070647	protein modification by small protein conjugation or removal	-130.082425659365
	GO:0042886	amide transport	-113.91416895319	GO:0070727	cellular macromolecule localization	-129.213383834033
	GO:0034641	cellular nitrogen compound metabolic process	-113.814994402419	GO:0019222	regulation of metabolic process	-128.995246424362
	GO:0034613	cellular protein localization	-113.583646380113	GO:0044265	cellular macromolecule catabolic process	-126.240949103009
	GO:0070727	cellular macromolecule localization	-113.421037054168	GO:0006793	phosphorus metabolic process	-124.705453380837
	GO:0060255	regulation of macromolecule metabolic process	-113.215435790008	GO:0006796	phosphate-containing compound metabolic process	-123.137682620219
	GO:0032446	protein modification by small protein conjugation	-112.148210390777	GO:0006886	intracellular protein transport	-120.158346612648
	GO:0045935	positive regulation of nucleobase-containing compound metabolic process	-109.536340106832	GO:0016071	mRNA metabolic process	-119.17768405094
	GO:0009057	macromolecule catabolic process	-106.837556519615	GO:0018130	heterocycle biosynthetic process	-117.591574401051
	GO:0051726	regulation of cell cycle	-105.954562404034	GO:1903047	mitotic cell cycle process	-117.23797168971
	GO:0018130	heterocycle biosynthetic process	-105.832223024794	GO:0000278	mitotic cell cycle	-116.81165935047
	GO:0016071	mRNA metabolic process	-105.285162303011	GO:0006974	cellular response to DNA damage stimulus	-116.659787211461
	GO:0006974	cellular response to DNA damage stimulus	-105.063312738725	GO:0006139	nucleobase-containing compound metabolic process	-115.522711522174
	GO:0009894	regulation of catabolic process	-104.359656875708	GO:0071705	nitrogen compound transport	-114.689507593085
	GO:0006886	intracellular protein transport	-102.97596046805	GO:0051726	regulation of cell cycle	-113.382264805492
	GO:0016032	viral process	-101.954368026551	GO:0009894	regulation of catabolic process	-113.0344426169
	GO:0045934	negative regulation of nucleobase-containing compound metabolic process	-101.662819369792	GO:0034654	nucleobase-containing compound biosynthetic process	-112.007310572772
	GO:0034654	nucleobase-containing compound biosynthetic process	-100.10551819258	GO:0009057	macromolecule catabolic process	-110.236872854973
	GO:0051253	negative regulation of RNA metabolic process	-100.080886786697	GO:0044248	cellular catabolic process	-109.235579898955
	GO:0051254	positive regulation of RNA metabolic process	-100.036729796706	GO:0031329	regulation of cellular catabolic process	-109.063742258714
	GO:0051276	chromosome organization	-99.6799634795672	GO:0060255	regulation of macromolecule metabolic process	-107.318291632068
	GO:0009893	positive regulation of metabolic process	-99.2062780414707	GO:0019438	aromatic compound biosynthetic process	-106.485753219569
	GO:0010557	positive regulation of macromolecule biosynthetic process	-98.9082587152059	GO:0032446	protein modification by small protein conjugation	-106.115622476521
	GO:0071705	nitrogen compound transport	-98.3614951431311	GO:0046483	heterocycle metabolic process	-105.905573172784
	GO:0031325	positive regulation of cellular metabolic process	-97.9310092850514	GO:0006357	regulation of transcription by RNA polymerase II	-105.699130049611
	GO:0016567	protein ubiquitination	-97.0733596004639	GO:0016032	viral process	-104.352031982538
	GO:0006793	phosphorus metabolic process	-96.9557696339525	GO:0051276	chromosome organization	-102.777900328339
	GO:0048522	positive regulation of cellular process	-95.5126652180113	GO:0022402	cell cycle process	-102.499345196642
	GO:0006139	nucleobase-containing compound metabolic process	-94.986340166225	GO:0033043	regulation of organelle organization	-102.467945635342
	GO:0006796	phosphate-containing compound metabolic process	-94.7527714137833	GO:0044085	cellular component biogenesis	-100.848423170343
	GO:0019438	aromatic compound biosynthetic process	-94.5754096133692	GO:0006725	cellular aromatic compound metabolic process	-96.5971203627817
	GO:0031329	regulation of cellular catabolic process	-94.2418484841897	GO:1901362	organic cyclic compound biosynthetic process	-95.9311464828026
	GO:0010604	positive regulation of macromolecule metabolic process	-94.1974018131633	GO:0044403	symbiont process	-95.2144384670909
	GO:0044403	symbiont process	-93.2472832396159	GO:0016567	protein ubiquitination	-91.3168498631775
	GO:0051173	positive regulation of nitrogen compound metabolic process	-92.9360341886718	GO:0043933	protein-containing complex subunit organization	-91.2349075692665
	GO:0010468	regulation of gene expression	-91.9837914832043	GO:0016192	vesicle-mediated transport	-90.0575277765534
	GO:1903507	negative regulation of nucleic acid-templated transcription	-91.2204924535347	GO:1901360	organic cyclic compound metabolic process	-89.950212819581
	GO:0044248	cellular catabolic process	-90.3129292812525	GO:0090304	nucleic acid metabolic process	-86.2726601359338
	GO:1902679	negative regulation of RNA biosynthetic process	-90.2466474325721	GO:0016310	phosphorylation	-86.1228134985766
	GO:0045892	negative regulation of transcription, DNA-templated	-89.5317990441271	GO:0071702	organic substance transport	-85.7895209544725
	GO:1903047	mitotic cell cycle process	-89.3413276378246	GO:0051234	establishment of localization	-85.4307246279318
	GO:0044085	cellular component biogenesis	-88.5767798288448	GO:0009893	positive regulation of metabolic process	-85.1515606213029
	GO:0046483	heterocycle metabolic process	-88.4220021245052	GO:0006397	mRNA processing	-84.7706897863224
	GO:1902680	positive regulation of RNA biosynthetic process	-88.134839732639	GO:0031325	positive regulation of cellular metabolic process	-84.7391468283986
	GO:1903508	positive regulation of nucleic acid-templated transcription	-87.8449647308624	GO:0051603	proteolysis involved in cellular protein catabolic process	-84.4687593413788
	GO:0000278	mitotic cell cycle	-87.7064620997997	GO:0009056	catabolic process	-84.2217540194529
	GO:1901362	organic cyclic compound biosynthetic process	-87.0639969080693	GO:0033365	protein localization to organelle	-82.4926779939877
	GO:0031328	positive regulation of cellular biosynthetic process	-86.6860706901336	GO:0043632	modification-dependent macromolecule catabolic process	-82.3959916556714
	GO:2000113	negative regulation of cellular macromolecule biosynthetic process	-86.0455001438503	GO:0044257	cellular protein catabolic process	-82.1444405722495
	GO:0031324	negative regulation of cellular metabolic process	-85.0550561580265	GO:0051173	positive regulation of nitrogen compound metabolic process	-81.4917727476658
	GO:0022402	cell cycle process	-84.2793930348218	GO:0048522	positive regulation of cellular process	-80.5843009356163
	GO:0010558	negative regulation of macromolecule biosynthetic process	-84.0275055538499	GO:0010604	positive regulation of macromolecule metabolic process	-80.3376984695542
	GO:0009891	positive regulation of biosynthetic process	-83.180006745614	GO:0006810	transport	-79.8683745643622
	GO:0048518	positive regulation of biological process	-81.2990303376041	GO:0006259	DNA metabolic process	-79.7521701787477
	GO:0044257	cellular protein catabolic process	-80.9168424274052	GO:0019941	modification-dependent protein catabolic process	-78.9628251546419
	GO:0043632	modification-dependent macromolecule catabolic process	-80.9151611022069	GO:1901575	organic substance catabolic process	-78.8976719034914
	GO:0009890	negative regulation of biosynthetic process	-80.2428899851605	GO:0065003	protein-containing complex assembly	-78.706326001441
	GO:0043933	protein-containing complex subunit organization	-80.2077422615886	GO:0044419	interspecies interaction between organisms	-78.1433727030069
	GO:0051603	proteolysis involved in cellular protein catabolic process	-79.6512618870174	GO:0051179	localization	-76.5144160255127
	GO:0031327	negative regulation of cellular biosynthetic process	-79.5802663491186	GO:0006511	ubiquitin-dependent protein catabolic process	-76.4506025261476
	GO:0050794	regulation of cellular process	-79.0365271541564	GO:0022607	cellular component assembly	-76.0314245156852
	GO:0051172	negative regulation of nitrogen compound metabolic process	-78.8673452026166	GO:0031324	negative regulation of cellular metabolic process	-75.8072959093312
	GO:0045893	positive regulation of transcription, DNA-templated	-78.7690244810802	GO:0051128	regulation of cellular component organization	-75.5002115214855
	GO:0006725	cellular aromatic compound metabolic process	-78.1670187809109	GO:0006281	DNA repair	-75.202740595273
	GO:0000981	DNA-binding transcription factor activity, RNA polymerase II-specific	-77.9099978364564	GO:0030163	protein catabolic process	-74.8608455642637
	GO:0033043	regulation of organelle organization	-77.8084132852235	GO:0008380	RNA splicing	-74.8362184857176
	GO:0019941	modification-dependent protein catabolic process	-77.4856765296943	GO:0051301	cell division	-74.7424798071639
	GO:0006511	ubiquitin-dependent protein catabolic process	-74.9844580164283	GO:0042119	neutrophil activation	-74.0689979311414
	GO:0044419	interspecies interaction between organisms	-74.6923872032507	GO:0043312	neutrophil degranulation	-73.4270391978182
	GO:0033365	protein localization to organelle	-74.5806431326552	GO:0043299	leukocyte degranulation	-73.4190111757627
	GO:0051234	establishment of localization	-74.2610237010197	GO:0002283	neutrophil activation involved in immune response	-72.700735343456
	GO:1901360	organic cyclic compound metabolic process	-74.1871625000959	GO:0018193	peptidyl-amino acid modification	-72.1293921966319
	GO:0030163	protein catabolic process	-73.8693861385866	GO:0010468	regulation of gene expression	-72.0500832708102
	GO:0048523	negative regulation of cellular process	-73.365964560018	GO:0036230	granulocyte activation	-71.76794119279
	GO:0006325	chromatin organization	-73.2495452940326	GO:0050794	regulation of cellular process	-71.7265071490876
	GO:0090304	nucleic acid metabolic process	-73.1245097100654	GO:0045935	positive regulation of nucleobase-containing compound metabolic process	-71.7072191966212
	GO:0000122	negative regulation of transcription by RNA polymerase II	-72.7190862390289	GO:0002444	myeloid leukocyte mediated immunity	-71.7053240466267
	GO:0016192	vesicle-mediated transport	-72.6459616003027	GO:0002446	neutrophil mediated immunity	-71.6378182964358
	GO:0010628	positive regulation of gene expression	-72.3265536331602	GO:0051640	organelle localization	-71.371762483881
	GO:0006397	mRNA processing	-71.7538149118893	GO:0010498	proteasomal protein catabolic process	-71.1197853709226
	GO:0071702	organic substance transport	-70.5793600025374	GO:0007346	regulation of mitotic cell cycle	-70.2677584069597
	GO:0006810	transport	-70.5397958946355	GO:0045934	negative regulation of nucleobase-containing compound metabolic process	-68.7815773216012
	GO:0051179	localization	-68.8205440646041	GO:0048518	positive regulation of biological process	-68.3479431454525
	GO:0016570	histone modification	-67.9142103760497	GO:0043604	amide biosynthetic process	-68.2266525631694
	GO:0022613	ribonucleoprotein complex biogenesis	-67.736574229598	GO:0022613	ribonucleoprotein complex biogenesis	-68.1290061566222
	GO:0016310	phosphorylation	-67.6433648565294	GO:0002275	myeloid cell activation involved in immune response	-67.6781658090893
	GO:0009056	catabolic process	-66.9043679300472	GO:0010557	positive regulation of macromolecule biosynthetic process	-67.2959237029047
	GO:0018193	peptidyl-amino acid modification	-66.458747299391	GO:0002274	myeloid leukocyte activation	-66.8829323086081
	GO:0051128	regulation of cellular component organization	-66.2407876606758	GO:0010564	regulation of cell cycle process	-66.8059437744505
	GO:0065003	protein-containing complex assembly	-66.2231787112884	GO:0051253	negative regulation of RNA metabolic process	-65.9047424385382
	GO:0006281	DNA repair	-65.8430555637074	GO:0006412	translation	-65.8765618652781
	GO:1901575	organic substance catabolic process	-65.3285974250857	GO:0043043	peptide biosynthetic process	-65.1632254532607
	GO:0008380	RNA splicing	-65.1758255954067	GO:1901566	organonitrogen compound biosynthetic process	-65.0952799008511
	GO:0022607	cellular component assembly	-64.9600653566761	GO:0032774	RNA biosynthetic process	-64.8350696346599
	GO:0006259	DNA metabolic process	-64.8153120228469	GO:0051172	negative regulation of nitrogen compound metabolic process	-64.8155162210895
	GO:1901566	organonitrogen compound biosynthetic process	-63.932055810502	GO:0048523	negative regulation of cellular process	-64.0342441109895
	GO:0032774	RNA biosynthetic process	-63.8829426164181	GO:0043161	proteasome-mediated ubiquitin-dependent protein catabolic process	-63.7884703337535
	GO:0010498	proteasomal protein catabolic process	-63.3880570959903	GO:0016570	histone modification	-63.2023198337257
	GO:0016569	covalent chromatin modification	-63.0846478870166	GO:0006351	transcription, DNA-templated	-63.0395752767966
	GO:0010564	regulation of cell cycle process	-61.8982139457979	GO:0006325	chromatin organization	-62.9996239036801
	GO:0006351	transcription, DNA-templated	-61.14216490419	GO:0034622	cellular protein-containing complex assembly	-62.7388506955834
	GO:0097659	nucleic acid-templated transcription	-60.9203218399678	GO:0007005	mitochondrion organization	-62.0979664931132
	GO:0045786	negative regulation of cell cycle	-59.7287037719111	GO:0097659	nucleic acid-templated transcription	-61.8693481015821
	GO:0000209	protein polyubiquitination	-58.9697173735113	GO:0000209	protein polyubiquitination	-61.2495757723609
	GO:0051301	cell division	-58.6464534823652	GO:0051254	positive regulation of RNA metabolic process	-60.6969065736773
	GO:0043161	proteasome-mediated ubiquitin-dependent protein catabolic process	-57.5356523231348	GO:2000113	negative regulation of cellular macromolecule biosynthetic process	-60.6136248799864
	GO:0051640	organelle localization	-57.040980064827	GO:0006950	response to stress	-60.0720192973935
	GO:0043604	amide biosynthetic process	-55.3494571047983	GO:0016569	covalent chromatin modification	-59.8735466545757
	GO:0034622	cellular protein-containing complex assembly	-54.5005962824468	GO:0031328	positive regulation of cellular biosynthetic process	-59.4761514736303
	GO:0007346	regulation of mitotic cell cycle	-53.8590196067838	GO:0045892	negative regulation of transcription, DNA-templated	-59.3239559101611
	GO:0000375	RNA splicing, via transesterification reactions	-53.5346515171166	GO:0044770	cell cycle phase transition	-58.6489813089251
	GO:0000398	mRNA splicing, via spliceosome	-53.5157432766225	GO:1903507	negative regulation of nucleic acid-templated transcription	-58.6151477412951
	GO:0000377	RNA splicing, via transesterification reactions with bulged adenosine as nucleophile	-53.5157432766225	GO:0010558	negative regulation of macromolecule biosynthetic process	-58.3352159313886
	GO:0006950	response to stress	-53.135102680657	GO:0000398	mRNA splicing, via spliceosome	-58.3106584509729
	GO:0006366	transcription by RNA polymerase II	-52.3895183334802	GO:0000377	RNA splicing, via transesterification reactions with bulged adenosine as nucleophile	-58.3106584509729
	GO:0006412	translation	-51.828211473505	GO:0072594	establishment of protein localization to organelle	-58.256505650067
	GO:1903311	regulation of mRNA metabolic process	-51.6508208328464	GO:1902679	negative regulation of RNA biosynthetic process	-57.8702881677937
	GO:0043043	peptide biosynthetic process	-50.5961099714334	GO:0009891	positive regulation of biosynthetic process	-57.7800154533949
	GO:0004842	ubiquitin-protein transferase activity	-50.4654747069517	GO:1901990	regulation of mitotic cell cycle phase transition	-57.2449567339623
	GO:0043312	neutrophil degranulation	-50.3833780814248	GO:0080135	regulation of cellular response to stress	-57.2415510299399
	GO:0051169	nuclear transport	-50.329957939346	GO:0034660	ncRNA metabolic process	-57.1017543496754
	GO:0002446	neutrophil mediated immunity	-50.1494535794345	GO:0002263	cell activation involved in immune response	-56.992582455105
	GO:0002283	neutrophil activation involved in immune response	-49.9051340950364	GO:0000375	RNA splicing, via transesterification reactions	-56.9304408237819
	GO:0042119	neutrophil activation	-49.3286943767473	GO:0002366	leukocyte activation involved in immune response	-56.5195951096654
	GO:0072594	establishment of protein localization to organelle	-49.315637949431	GO:0010467	gene expression	-56.1476275363386
	GO:0018205	peptidyl-lysine modification	-49.3004535494108	GO:1903311	regulation of mRNA metabolic process	-56.089311919056
	GO:0006915	apoptotic process	-49.2515254248934	GO:0004842	ubiquitin-protein transferase activity	-55.909231859779
	GO:0006913	nucleocytoplasmic transport	-48.9731437251271	GO:1901987	regulation of cell cycle phase transition	-55.8858773425633
	GO:1901565	organonitrogen compound catabolic process	-48.3880931641138	GO:0044772	mitotic cell cycle phase transition	-54.9060506317481
	GO:0043299	leukocyte degranulation	-48.0774943946917	GO:0010506	regulation of autophagy	-54.8616416633371
	GO:0002444	myeloid leukocyte mediated immunity	-47.9007607016334	GO:0045786	negative regulation of cell cycle	-54.2891461470822
	GO:0036230	granulocyte activation	-47.600755795598	GO:1901565	organonitrogen compound catabolic process	-53.8000526823306
	GO:0016197	endosomal transport	-46.9851652754322	GO:0009890	negative regulation of biosynthetic process	-53.5455587108109
	GO:0034660	ncRNA metabolic process	-46.7936438646971	GO:0031327	negative regulation of cellular biosynthetic process	-53.402863213752
	GO:0006401	RNA catabolic process	-45.8294944838225	GO:0034655	nucleobase-containing compound catabolic process	-52.4100553600794
	GO:0045944	positive regulation of transcription by RNA polymerase II	-45.5432968795248	GO:0043603	cellular amide metabolic process	-51.924000281935
	GO:0061024	membrane organization	-45.2330331186846	GO:0006366	transcription by RNA polymerase II	-51.6805670206615
	GO:0090407	organophosphate biosynthetic process	-44.8999187305452	GO:0051246	regulation of protein metabolic process	-51.5157989353237
	GO:0002275	myeloid cell activation involved in immune response	-44.8256156298968	GO:1902680	positive regulation of RNA biosynthetic process	-51.5039910289428
	GO:0080135	regulation of cellular response to stress	-44.3673614947097	GO:1903508	positive regulation of nucleic acid-templated transcription	-51.2781838268429
	GO:0044770	cell cycle phase transition	-44.3617796290865	GO:0018205	peptidyl-lysine modification	-51.249125651871
	GO:0010467	gene expression	-43.9259015258425	GO:0006914	autophagy	-51.21925688376
	GO:0007005	mitochondrion organization	-43.7908327305598	GO:0061919	process utilizing autophagic mechanism	-51.21925688376
	GO:1903827	regulation of cellular protein localization	-43.2852630456916	GO:0006518	peptide metabolic process	-50.8633688101114
	GO:0006402	mRNA catabolic process	-43.1861224909795	GO:0090407	organophosphate biosynthetic process	-50.4221341545731
	GO:0034470	ncRNA processing	-43.163357414814	GO:0051338	regulation of transferase activity	-50.2032657524018
	GO:0043603	cellular amide metabolic process	-42.6125500991907	GO:0034470	ncRNA processing	-49.9258715213765
	GO:0010506	regulation of autophagy	-42.5942771143741	GO:0006401	RNA catabolic process	-49.4754234506431
	GO:0006403	RNA localization	-42.3168363668036	GO:0033044	regulation of chromosome organization	-49.1017869883278
	GO:0070646	protein modification by small protein removal	-42.2653232890958	GO:0048193	Golgi vesicle transport	-49.0578715950405
	GO:0044772	mitotic cell cycle phase transition	-42.2032271443093	GO:0032268	regulation of cellular protein metabolic process	-48.8773940535995
	GO:0031331	positive regulation of cellular catabolic process	-41.8791774098406	GO:0061024	membrane organization	-48.7614335727759
	GO:0034976	response to endoplasmic reticulum stress	-41.5978466537843	GO:0045321	leukocyte activation	-48.7541246185673
	GO:0010638	positive regulation of organelle organization	-41.5949477586295	GO:0051656	establishment of organelle localization	-48.2630551990384
	GO:0009896	positive regulation of catabolic process	-41.4449378368231	GO:0010638	positive regulation of organelle organization	-47.9609639939853
	GO:0006914	autophagy	-41.2635032381659	GO:0002252	immune effector process	-47.0667485558116
	GO:0061919	process utilizing autophagic mechanism	-41.2635032381659	GO:0019637	organophosphate metabolic process	-46.8689048973002
	GO:0003700	DNA-binding transcription factor activity	-40.2840443791063	GO:0006468	protein phosphorylation	-46.7188713470914
	GO:0051168	nuclear export	-40.1050635697233	GO:0044093	positive regulation of molecular function	-46.6093291445228
	GO:0051236	establishment of RNA localization	-39.7116742537837	GO:0031331	positive regulation of cellular catabolic process	-46.5445374201512
	GO:0034655	nucleobase-containing compound catabolic process	-39.3695797363534	GO:0001775	cell activation	-45.6890675479592
	GO:0016579	protein deubiquitination	-39.2130357518193	GO:0006402	mRNA catabolic process	-45.6021321787467
	GO:0010948	negative regulation of cell cycle process	-39.177121982869	GO:0070646	protein modification by small protein removal	-45.30258946679
	GO:0010256	endomembrane system organization	-39.1092141901845	GO:1903827	regulation of cellular protein localization	-45.1279626915186
	GO:0033044	regulation of chromosome organization	-38.9554413838981	GO:0002443	leukocyte mediated immunity	-45.1027562050862
	GO:1901987	regulation of cell cycle phase transition	-38.9233572172382	GO:0000122	negative regulation of transcription by RNA polymerase II	-44.5906076083352
	GO:0050657	nucleic acid transport	-38.7783364881547	GO:0051169	nuclear transport	-44.554957467163
	GO:0050658	RNA transport	-38.7783364881547	GO:0006913	nucleocytoplasmic transport	-44.5323883588606
	GO:0006518	peptide metabolic process	-38.5221993784253	GO:0006605	protein targeting	-43.8445507078224
	GO:1901990	regulation of mitotic cell cycle phase transition	-38.4537163996741	GO:0050790	regulation of catalytic activity	-43.5621589161527
	GO:0002274	myeloid leukocyte activation	-37.7201115326938	GO:0031400	negative regulation of protein modification process	-43.1393309101167
	GO:1903320	regulation of protein modification by small protein conjugation or removal	-37.5633485886016	GO:0043085	positive regulation of catalytic activity	-42.8239241813524
	GO:0051656	establishment of organelle localization	-37.4620452878262	GO:0009896	positive regulation of catabolic process	-42.6992442229899
	GO:0071826	ribonucleoprotein complex subunit organization	-37.4560070341501	GO:1903320	regulation of protein modification by small protein conjugation or removal	-42.2512790943264
	GO:0000956	nuclear-transcribed mRNA catabolic process	-37.313011514707	GO:0016579	protein deubiquitination	-42.2421686145828
	GO:0048193	Golgi vesicle transport	-37.2240527921785	GO:0006887	exocytosis	-42.1243544893184
	GO:0044093	positive regulation of molecular function	-37.0566091997715	GO:0065009	regulation of molecular function	-41.9819869750268
	GO:0002263	cell activation involved in immune response	-36.912866682725	GO:0010948	negative regulation of cell cycle process	-41.6660583694866
	GO:0015931	nucleobase-containing compound transport	-36.7650636990563	GO:0045893	positive regulation of transcription, DNA-templated	-41.3976713412614
	GO:0006611	protein export from nucleus	-36.7491016263136	GO:1902749	regulation of cell cycle G2/M phase transition	-41.397378009257
	GO:1902749	regulation of cell cycle G2/M phase transition	-36.5251265853298	GO:0006915	apoptotic process	-41.1378892786341
	GO:0002366	leukocyte activation involved in immune response	-36.4784999177207	GO:0000956	nuclear-transcribed mRNA catabolic process	-41.0953589606992
	GO:0042254	ribosome biogenesis	-36.3439867618632	GO:0032984	protein-containing complex disassembly	-40.9669329588957
	GO:0006468	protein phosphorylation	-36.1391349600102	GO:0006260	DNA replication	-40.0464276956645
	GO:0019637	organophosphate metabolic process	-35.7150784109817	GO:0000075	cell cycle checkpoint	-39.7498877738986
	GO:0051246	regulation of protein metabolic process	-35.6852854786121	GO:0046700	heterocycle catabolic process	-39.7179214581899
	GO:0042176	regulation of protein catabolic process	-35.5502296124216	GO:0010628	positive regulation of gene expression	-39.6336598536886
	GO:1903829	positive regulation of cellular protein localization	-35.4650549550704	GO:0071826	ribonucleoprotein complex subunit organization	-39.4150438257676
	GO:0022618	ribonucleoprotein complex assembly	-35.2134171690657	GO:0004672	protein kinase activity	-39.2702739267056
	GO:0016050	vesicle organization	-35.1223167588608	GO:0003713	transcription coactivator activity	-38.891379398755
	GO:0003713	transcription coactivator activity	-35.003072325905	GO:0033157	regulation of intracellular protein transport	-38.7631938387297
	GO:0051338	regulation of transferase activity	-34.8626946873952	GO:0034976	response to endoplasmic reticulum stress	-38.7259315066127
	GO:0032268	regulation of cellular protein metabolic process	-34.4105129657769	GO:0000981	DNA-binding transcription factor activity, RNA polymerase II-specific	-38.5205028300268
	GO:0061013	regulation of mRNA catabolic process	-34.2771838559736	GO:0045055	regulated exocytosis	-38.5012064890566
	GO:0032984	protein-containing complex disassembly	-34.12290095586	GO:0031399	regulation of protein modification process	-38.414707264522
	GO:0065009	regulation of molecular function	-34.0842870941297	GO:0006839	mitochondrial transport	-38.2781076320453
	GO:0031400	negative regulation of protein modification process	-33.725193867639	GO:1903050	regulation of proteolysis involved in cellular protein catabolic process	-38.2681914433726
	GO:0010389	regulation of G2/M transition of mitotic cell cycle	-32.9878836912924	GO:0031570	DNA integrity checkpoint	-38.2273005456292
	GO:0035556	intracellular signal transduction	-32.9462047043082	GO:0016070	RNA metabolic process	-38.0954315772871
	GO:1903362	regulation of cellular protein catabolic process	-32.8414675488051	GO:0042254	ribosome biogenesis	-38.0206527687214
	GO:0006605	protein targeting	-32.7313294192605	GO:0051236	establishment of RNA localization	-37.907672989617
	GO:0016070	RNA metabolic process	-32.070014611361	GO:0010389	regulation of G2/M transition of mitotic cell cycle	-37.8380410495401
	GO:0002252	immune effector process	-32.0208259381013	GO:0061013	regulation of mRNA catabolic process	-37.8263513517167
	GO:0006405	RNA export from nucleus	-31.6698344410383	GO:0006403	RNA localization	-37.8218240014746
	GO:0003714	transcription corepressor activity	-31.5808260242385	GO:0016050	vesicle organization	-37.8018023229372
	GO:0016236	macroautophagy	-31.5040422398263	GO:0015931	nucleobase-containing compound transport	-37.5717085582488
	GO:0044087	regulation of cellular component biogenesis	-31.4786883863201	GO:0044270	cellular nitrogen compound catabolic process	-37.406822347646
	GO:0016055	Wnt signaling pathway	-31.3844136349483	GO:0006457	protein folding	-37.0178708486551
	GO:0198738	cell-cell signaling by wnt	-31.3844136349483	GO:0050657	nucleic acid transport	-36.9939867226619
	GO:0016482	cytosolic transport	-31.2997442555801	GO:0050658	RNA transport	-36.9939867226619
	GO:1903050	regulation of proteolysis involved in cellular protein catabolic process	-31.2748206975398	GO:1903362	regulation of cellular protein catabolic process	-36.9712832315206
	GO:0043487	regulation of RNA stability	-31.1692207290589	GO:0031396	regulation of protein ubiquitination	-36.9358910634116
	GO:0031396	regulation of protein ubiquitination	-31.0829562294284	GO:0031647	regulation of protein stability	-36.7711297397507
	GO:0032386	regulation of intracellular transport	-30.9182216285893	GO:0019439	aromatic compound catabolic process	-36.7462843652962
	GO:0035966	response to topologically incorrect protein	-30.7792949469066	GO:0051168	nuclear export	-36.581057507512
	GO:0051130	positive regulation of cellular component organization	-30.6961364240086	GO:0045930	negative regulation of mitotic cell cycle	-36.1806117129913
	GO:0071166	ribonucleoprotein complex localization	-30.6839138320242	GO:0043549	regulation of kinase activity	-36.1744936940949
	GO:0030705	cytoskeleton-dependent intracellular transport	-30.6510744001719	GO:0022618	ribonucleoprotein complex assembly	-35.9884027077634
	GO:0071426	ribonucleoprotein complex export from nucleus	-30.1932521331685	GO:1903829	positive regulation of cellular protein localization	-35.9657445032038
	GO:0045930	negative regulation of mitotic cell cycle	-30.1308447467907	GO:0032386	regulation of intracellular transport	-35.8858782903366
	GO:0031647	regulation of protein stability	-30.0980124238091	GO:0016236	macroautophagy	-35.4625249152882
	GO:0070498	interleukin-1-mediated signaling pathway	-30.0647372309022	GO:0051348	negative regulation of transferase activity	-35.126264657053
	GO:0043488	regulation of mRNA stability	-29.8496863949873	GO:0042176	regulation of protein catabolic process	-35.0271835708109
	GO:0033157	regulation of intracellular protein transport	-29.7584969166267	GO:1901991	negative regulation of mitotic cell cycle phase transition	-34.8699270296099
	GO:0006986	response to unfolded protein	-29.7201257319559	GO:0006611	protein export from nucleus	-34.8464779442808
	GO:0043414	macromolecule methylation	-29.658873387985	GO:0016241	regulation of macroautophagy	-34.7991466684433
	GO:0043085	positive regulation of catalytic activity	-29.5518969735524	GO:0061136	regulation of proteasomal protein catabolic process	-34.7323254673159
	GO:0009966	regulation of signal transduction	-29.5430769420893	GO:1901988	negative regulation of cell cycle phase transition	-34.5586337275069
	GO:0019080	viral gene expression	-29.5303725785483	GO:0140014	mitotic nuclear division	-34.3622990235627
	GO:0046700	heterocycle catabolic process	-29.514155581408	GO:0006399	tRNA metabolic process	-34.2753245153502
	GO:0045321	leukocyte activation	-29.4470245827254	GO:2000058	regulation of ubiquitin-dependent protein catabolic process	-34.1859863388493
	GO:0060341	regulation of cellular localization	-28.8696325278584	GO:0045859	regulation of protein kinase activity	-34.1122932561294
	GO:2000058	regulation of ubiquitin-dependent protein catabolic process	-28.809951251112	GO:0019080	viral gene expression	-34.0251622167493
	GO:0050790	regulation of catalytic activity	-28.7581828210381	GO:0038093	Fc receptor signaling pathway	-33.8633734433223
	GO:0061136	regulation of proteasomal protein catabolic process	-28.6727473014046	GO:0002376	immune system process	-33.6505000797996
	GO:1901796	regulation of signal transduction by p53 class mediator	-28.6727473014046	GO:0035556	intracellular signal transduction	-33.4702772450332
	GO:0006508	proteolysis	-28.6234269398256	GO:0043487	regulation of RNA stability	-33.3936291011824
	GO:0007032	endosome organization	-28.5395127210469	GO:0016197	endosomal transport	-33.3570091566493
	GO:0016241	regulation of macroautophagy	-28.5330798641918	GO:0007093	mitotic cell cycle checkpoint	-32.7044098599948
	GO:0031503	protein-containing complex localization	-28.4874422956828	GO:0000077	DNA damage checkpoint	-32.2553330751561
	GO:0006997	nucleus organization	-28.4681980416983	GO:0006508	proteolysis	-32.2401389663258
	GO:0006399	tRNA metabolic process	-28.371361724131	GO:0044087	regulation of cellular component biogenesis	-32.239062446613
	GO:0044270	cellular nitrogen compound catabolic process	-28.3154602444823	GO:0031503	protein-containing complex localization	-32.2227313349179
	GO:0051028	mRNA transport	-27.9198712273222	GO:0043488	regulation of mRNA stability	-32.06974059563
	GO:0019439	aromatic compound catabolic process	-27.8767709915903	GO:0016072	rRNA metabolic process	-31.849277219329
	GO:0034504	protein localization to nucleus	-27.5679534362521	GO:0070498	interleukin-1-mediated signaling pathway	-31.7415893987677
	GO:0140014	mitotic nuclear division	-27.4690711914218	GO:0032940	secretion by cell	-31.3051000841708
	GO:0000075	cell cycle checkpoint	-27.3584867850688	GO:0010821	regulation of mitochondrion organization	-31.2140123904228
	GO:0004672	protein kinase activity	-27.317447889076	GO:0080134	regulation of response to stress	-31.1234653673455
	GO:0006457	protein folding	-27.0708931276731	GO:0043254	regulation of protein complex assembly	-31.0702354877765
	GO:0001775	cell activation	-26.9939803390975	GO:0006364	rRNA processing	-30.8499047366549
	GO:0006839	mitochondrial transport	-26.9727690340042	GO:1900034	regulation of cellular response to heat	-30.6111632988579
	GO:0016072	rRNA metabolic process	-26.7939682397164	GO:0000819	sister chromatid segregation	-30.4783396881643
	GO:0007017	microtubule-based process	-26.7872898770282	GO:0006469	negative regulation of protein kinase activity	-30.4233927731603
	GO:0006364	rRNA processing	-26.7810005053051	GO:0033673	negative regulation of kinase activity	-30.4207512707564
	GO:0006413	translational initiation	-26.573943042062	GO:0071900	regulation of protein serine/threonine kinase activity	-30.2868703103585
	GO:0038093	Fc receptor signaling pathway	-26.5437232316526	GO:0032434	regulation of proteasomal ubiquitin-dependent protein catabolic process	-29.9281713978536
	GO:0048519	negative regulation of biological process	-26.4742650134961	GO:0042770	signal transduction in response to DNA damage	-29.8703180660581
	GO:0090316	positive regulation of intracellular protein transport	-26.2133588613785	GO:0006405	RNA export from nucleus	-29.8267274368227
	GO:0007034	vacuolar transport	-26.1298430411999	GO:0051130	positive regulation of cellular component organization	-29.8058183997047
	GO:0002443	leukocyte mediated immunity	-26.0900686864692	GO:0043543	protein acylation	-29.2329363773958
	GO:0009792	embryo development ending in birth or egg hatching	-25.8101652524016	GO:0018107	peptidyl-threonine phosphorylation	-29.0198625672142
	GO:0035967	cellular response to topologically incorrect protein	-25.7515789277436	GO:0000070	mitotic sister chromatid segregation	-28.9809502695972
	GO:0043009	chordate embryonic development	-25.7421670057115	GO:1901361	organic cyclic compound catabolic process	-28.9623421645671
	GO:0044766	multi-organism transport	-25.7200375961334	GO:0043065	positive regulation of apoptotic process	-28.797856641271
	GO:1902579	multi-organism localization	-25.7200375961334	GO:0051247	positive regulation of protein metabolic process	-28.6199875078093
	GO:1901991	negative regulation of mitotic cell cycle phase transition	-25.7199569671853	GO:0140053	mitochondrial gene expression	-28.5835756855056
	GO:0032434	regulation of proteasomal ubiquitin-dependent protein catabolic process	-25.7197366063495	GO:0006414	translational elongation	-28.5766639150318
	GO:0030522	intracellular receptor signaling pathway	-25.6001934055263	GO:0043068	positive regulation of programmed cell death	-28.4025680106326
	GO:0032388	positive regulation of intracellular transport	-25.5402756352595	GO:0071426	ribonucleoprotein complex export from nucleus	-28.3882640627126
	GO:0045787	positive regulation of cell cycle	-25.3935360328174	GO:0030031	cell projection assembly	-28.2395529788465
	GO:0008654	phospholipid biosynthetic process	-25.360972838372	GO:0035966	response to topologically incorrect protein	-28.0510167812665
	GO:0031399	regulation of protein modification process	-25.1837556536692	GO:0140352	export from cell	-27.9899286787561
	GO:0042770	signal transduction in response to DNA damage	-25.1214906294482	GO:0010563	negative regulation of phosphorus metabolic process	-27.9603024547962
	GO:0006260	DNA replication	-25.0918369730179	GO:0090305	nucleic acid phosphodiester bond hydrolysis	-27.9447211026042
	GO:0043543	protein acylation	-24.9859982449807	GO:0022406	membrane docking	-27.8924121854545
	GO:0050789	regulation of biological process	-24.9743931319992	GO:0010256	endomembrane system organization	-27.8484688934017
	GO:1901988	negative regulation of cell cycle phase transition	-24.9310048308476	GO:0030705	cytoskeleton-dependent intracellular transport	-27.8464428330689
	GO:0000184	nuclear-transcribed mRNA catabolic process, nonsense-mediated decay	-24.8258502754301	GO:0045936	negative regulation of phosphate metabolic process	-27.7036924797037
	GO:0008213	protein alkylation	-24.7831748965674	GO:0070925	organelle assembly	-27.6895702264134
	GO:0006479	protein methylation	-24.7831748965674	GO:0006413	translational initiation	-27.6518432227404
	GO:0022411	cellular component disassembly	-24.5325626799563	GO:0031098	stress-activated protein kinase signaling cascade	-27.6518432227404
	GO:0071427	mRNA-containing ribonucleoprotein complex export from nucleus	-24.4883940726846	GO:0071166	ribonucleoprotein complex localization	-27.3725481283059
	GO:0006406	mRNA export from nucleus	-24.4883940726846	GO:0010942	positive regulation of cell death	-27.3130847897301
	GO:1902115	regulation of organelle assembly	-24.4273767119978	GO:0090316	positive regulation of intracellular protein transport	-27.2086998190191
	GO:0043254	regulation of protein complex assembly	-24.417464652651	GO:0060341	regulation of cellular localization	-27.1297608875696
	GO:0019083	viral transcription	-24.3949801089938	GO:0019083	viral transcription	-27.1236146298421
	GO:0008219	cell death	-24.3635334015395	GO:1902115	regulation of organelle assembly	-27.1058566721564
	GO:2001020	regulation of response to DNA damage stimulus	-24.2029636704883	GO:0120031	plasma membrane bounded cell projection assembly	-27.0912193244668
	GO:0006887	exocytosis	-24.0902149889263	GO:0044281	small molecule metabolic process	-27.0128675140326
	GO:0070925	organelle assembly	-24.0494864474205	GO:0044843	cell cycle G1/S phase transition	-26.9646983197558
	GO:0031570	DNA integrity checkpoint	-24.0401108559286	GO:0008654	phospholipid biosynthetic process	-26.9173227966719
	GO:0045859	regulation of protein kinase activity	-23.9497344165092	GO:0006888	endoplasmic reticulum to Golgi vesicle-mediated transport	-26.741027264252
	GO:0043484	regulation of RNA splicing	-23.9367385335701	GO:0055086	nucleobase-containing small molecule metabolic process	-26.5698085355996
	GO:0010970	transport along microtubule	-23.8322233439138	GO:0000082	G1/S transition of mitotic cell cycle	-26.4936201928846
	GO:0043065	positive regulation of apoptotic process	-23.7867392860921	GO:0044774	mitotic DNA integrity checkpoint	-26.4846595966981
	GO:0010033	response to organic substance	-23.7653796913576	GO:1902531	regulation of intracellular signal transduction	-26.3684764797247
	GO:0090150	establishment of protein localization to membrane	-23.7551926112893	GO:0051028	mRNA transport	-26.3415806855175
	GO:1901137	carbohydrate derivative biosynthetic process	-23.6323467146508	GO:0043414	macromolecule methylation	-26.310007510577
	GO:0043068	positive regulation of programmed cell death	-23.4662093581963	GO:0032388	positive regulation of intracellular transport	-26.2699244350931
	GO:0018107	peptidyl-threonine phosphorylation	-23.4609476166517	GO:0010639	negative regulation of organelle organization	-26.15648005437
	GO:0043549	regulation of kinase activity	-23.2910194169851	GO:2001233	regulation of apoptotic signaling pathway	-26.0923789154991
	GO:0075733	intracellular transport of virus	-23.2094215801623	GO:0045862	positive regulation of proteolysis	-26.0836441204234
	GO:0012501	programmed cell death	-23.1902873150996	GO:0090150	establishment of protein localization to membrane	-26.068556869223
	GO:1902531	regulation of intracellular signal transduction	-23.0641332303879	GO:0042326	negative regulation of phosphorylation	-26.0453909971203
	GO:0034620	cellular response to unfolded protein	-23.0187550628557	GO:0000184	nuclear-transcribed mRNA catabolic process, nonsense-mediated decay	-26.0243140795523
	GO:0038095	Fc-epsilon receptor signaling pathway	-23.0114185644567	GO:0045787	positive regulation of cell cycle	-25.6788477677198
	GO:0045055	regulated exocytosis	-22.9997978325385	GO:0006986	response to unfolded protein	-25.6743060989363
	GO:1902275	regulation of chromatin organization	-22.9763542524694	GO:0032204	regulation of telomere maintenance	-25.6084234180864
	GO:1900034	regulation of cellular response to heat	-22.9432311730786	GO:0032270	positive regulation of cellular protein metabolic process	-25.5299450358585
	GO:1902036	regulation of hematopoietic stem cell differentiation	-22.8689999163684	GO:0051650	establishment of vesicle localization	-25.4957479864086
	GO:1901361	organic cyclic compound catabolic process	-22.8338027921023	GO:0035967	cellular response to topologically incorrect protein	-25.4814275031246
	GO:0018105	peptidyl-serine phosphorylation	-22.7764178496595	GO:0044839	cell cycle G2/M phase transition	-25.4221684944995
	GO:0008610	lipid biosynthetic process	-22.7675721034432	GO:0051493	regulation of cytoskeleton organization	-25.3733728683268
	GO:0010646	regulation of cell communication	-22.7542128366536	GO:0140056	organelle localization by membrane tethering	-25.3718054278778
	GO:0000077	DNA damage checkpoint	-22.6438395979173	GO:0034248	regulation of cellular amide metabolic process	-25.2762916377094
	GO:1901532	regulation of hematopoietic progenitor cell differentiation	-22.6160111795623	GO:0006289	nucleotide-excision repair	-25.2105625313322
	GO:0022406	membrane docking	-22.5784675928991	GO:0016573	histone acetylation	-25.1445542097295
	GO:0010508	positive regulation of autophagy	-22.5474279144377	GO:0070507	regulation of microtubule cytoskeleton organization	-25.0734218482178
	GO:0016573	histone acetylation	-22.543069518403	GO:0007017	microtubule-based process	-25.0606559961993
	GO:0007050	cell cycle arrest	-22.4760658031347	GO:0010508	positive regulation of autophagy	-25.0491937332192
	GO:0023051	regulation of signaling	-22.2890927953678	GO:0006261	DNA-dependent DNA replication	-25.0491937332192
	GO:0032259	methylation	-22.2679563610496	GO:0043902	positive regulation of multi-organism process	-25.0287938765979
	GO:1901135	carbohydrate derivative metabolic process	-22.2613533728055	GO:0006473	protein acetylation	-25.0268117301464
	GO:0001701	in utero embryonic development	-22.2370608458349	GO:0022411	cellular component disassembly	-24.80067437158
	GO:0010942	positive regulation of cell death	-22.1849423705555	GO:2001252	positive regulation of chromosome organization	-24.7647756693729
	GO:0018394	peptidyl-lysine acetylation	-22.1235819206842	GO:0010970	transport along microtubule	-24.7484852206866
	GO:0002520	immune system development	-22.0592959820023	GO:0010822	positive regulation of mitochondrion organization	-24.6273450379393
	GO:0006998	nuclear envelope organization	-22.0368656956003	GO:0072331	signal transduction by p53 class mediator	-24.5629165418986
	GO:0042147	retrograde transport, endosome to Golgi	-21.9981834230329	GO:0030330	DNA damage response, signal transduction by p53 class mediator	-24.5494216655092
	GO:0031397	negative regulation of protein ubiquitination	-21.9138044665847	GO:0000086	G2/M transition of mitotic cell cycle	-24.5349402606904
	GO:0044839	cell cycle G2/M phase transition	-21.8378366627125	GO:0015980	energy derivation by oxidation of organic compounds	-24.3538423755106
	GO:2001252	positive regulation of chromosome organization	-21.8191808045644	GO:0007059	chromosome segregation	-24.3206762655391
	GO:0097190	apoptotic signaling pathway	-21.757532915638	GO:0001933	negative regulation of protein phosphorylation	-24.1636793663011
	GO:0044843	cell cycle G1/S phase transition	-21.687771119138	GO:1901135	carbohydrate derivative metabolic process	-24.1551053255955
	GO:0006473	protein acetylation	-21.6590767629575	GO:0006997	nucleus organization	-24.1039695339961
	GO:0031098	stress-activated protein kinase signaling cascade	-21.5929084445624	GO:0043900	regulation of multi-organism process	-24.0995317365243
	GO:0044281	small molecule metabolic process	-21.4364691290741	GO:0051648	vesicle localization	-23.9145789699226
	GO:0036503	ERAD pathway	-21.4174238995622	GO:0009628	response to abiotic stimulus	-23.820803681595
	GO:0009267	cellular response to starvation	-21.4016732858166	GO:0031124	mRNA 3'-end processing	-23.7917534997365
	GO:0065007	biological regulation	-21.3744669932845	GO:0032886	regulation of microtubule-based process	-23.7448439129244
	GO:0010821	regulation of mitochondrion organization	-21.2773679273588	GO:0051188	cofactor biosynthetic process	-23.6704805731411
	GO:0000082	G1/S transition of mitotic cell cycle	-21.2540943157638	GO:0006644	phospholipid metabolic process	-23.6587508298759
	GO:0006446	regulation of translational initiation	-21.248928096756	GO:0032880	regulation of protein localization	-23.6575712745245
	GO:0071310	cellular response to organic substance	-21.2006717742312	GO:0043620	regulation of DNA-templated transcription in response to stress	-23.6487325325397
	GO:0019058	viral life cycle	-21.1009284594595	GO:0051052	regulation of DNA metabolic process	-23.5352069621104
	GO:0051052	regulation of DNA metabolic process	-21.0761659188631	GO:0032259	methylation	-23.4707346409105
	GO:0000086	G2/M transition of mitotic cell cycle	-21.0009970261605	GO:0006650	glycerophospholipid metabolic process	-23.4707346409105
	GO:0072331	signal transduction by p53 class mediator	-20.8588886085277	GO:0051129	negative regulation of cellular component organization	-23.4079455076588
	GO:0018393	internal peptidyl-lysine acetylation	-20.8225895405524	GO:0003714	transcription corepressor activity	-23.2827063922296
	GO:0045732	positive regulation of protein catabolic process	-20.8022485815769	GO:0008213	protein alkylation	-23.2355239625999
	GO:0072657	protein localization to membrane	-20.7733585992159	GO:0007006	mitochondrial membrane organization	-23.2355239625999
	GO:0034248	regulation of cellular amide metabolic process	-20.7733585992159	GO:0006479	protein methylation	-23.2355239625999
	GO:0043902	positive regulation of multi-organism process	-20.6903024588553	GO:0018394	peptidyl-lysine acetylation	-23.2049990500152
	GO:0032204	regulation of telomere maintenance	-20.628812910203	GO:0045333	cellular respiration	-23.1590676115327
	GO:0097193	intrinsic apoptotic signaling pathway	-20.6075396156683	GO:0034599	cellular response to oxidative stress	-23.0645986222791
	GO:0001227	DNA-binding transcription repressor activity, RNA polymerase II-specific	-20.5965928035249	GO:0010212	response to ionizing radiation	-23.0439832964367
	GO:0046794	transport of virus	-20.5363159920341	GO:0030522	intracellular receptor signaling pathway	-23.0343877615992
	GO:1901293	nucleoside phosphate biosynthetic process	-20.4607970655529	GO:2001020	regulation of response to DNA damage stimulus	-22.9207370587853
	GO:0006338	chromatin remodeling	-20.4313708878679	GO:0009966	regulation of signal transduction	-22.9090877640993
	GO:0006414	translational elongation	-20.3932958584869	GO:0006753	nucleoside phosphate metabolic process	-22.8846330203776
	GO:0007093	mitotic cell cycle checkpoint	-20.3881787492347	GO:0031123	RNA 3'-end processing	-22.8312582723371
	GO:0050684	regulation of mRNA processing	-20.3745171265101	GO:0071427	mRNA-containing ribonucleoprotein complex export from nucleus	-22.8207700640254
	GO:0051170	import into nucleus	-20.3594015032582	GO:0006406	mRNA export from nucleus	-22.8207700640254
	GO:2001251	negative regulation of chromosome organization	-20.3034519328229	GO:0036503	ERAD pathway	-22.7910586505853
	GO:0140056	organelle localization by membrane tethering	-20.2175124513698	GO:0072657	protein localization to membrane	-22.7264088732347
	GO:0051188	cofactor biosynthetic process	-20.2069782968011	GO:1901293	nucleoside phosphate biosynthetic process	-22.7261143832784
	GO:0030111	regulation of Wnt signaling pathway	-20.1848433624124	GO:0051174	regulation of phosphorus metabolic process	-22.6798470682994
	GO:0007033	vacuole organization	-20.1727549497835	GO:0097711	ciliary basal body-plasma membrane docking	-22.5838157251605
	GO:0120036	plasma membrane bounded cell projection organization	-20.1700563825153	GO:0032436	positive regulation of proteasomal ubiquitin-dependent protein catabolic process	-22.5799670469305
	GO:0043620	regulation of DNA-templated transcription in response to stress	-20.1137246947819	GO:0034504	protein localization to nucleus	-22.5644303240382
	GO:0140053	mitochondrial gene expression	-20.0499392584168	GO:1903364	positive regulation of cellular protein catabolic process	-22.5287472147999
	GO:0090305	nucleic acid phosphodiester bond hydrolysis	-20.0288039670248	GO:0018105	peptidyl-serine phosphorylation	-22.5012167707816
	GO:0006650	glycerophospholipid metabolic process	-20.0121243690166	GO:0050684	regulation of mRNA processing	-22.4827638843441
	GO:0006612	protein targeting to membrane	-20.0098443262077	GO:0000281	mitotic cytokinesis	-22.4450548352879
	GO:0009165	nucleotide biosynthetic process	-20.001919863331	GO:0043484	regulation of RNA splicing	-22.4415561027958
	GO:0032880	regulation of protein localization	-19.8111960329466	GO:2001251	negative regulation of chromosome organization	-22.4415561027958
	GO:2001233	regulation of apoptotic signaling pathway	-19.8040670918905	GO:0019220	regulation of phosphate metabolic process	-22.3902563042532
	GO:0032436	positive regulation of proteasomal ubiquitin-dependent protein catabolic process	-19.5668603116286	GO:0048524	positive regulation of viral process	-22.3620089806137
	GO:0010822	positive regulation of mitochondrion organization	-19.5415034306845	GO:0045732	positive regulation of protein catabolic process	-22.3300646722785
	GO:0043900	regulation of multi-organism process	-19.5255032383929	GO:0043618	regulation of transcription from RNA polymerase II promoter in response to stress	-22.3214570823794
	GO:0018022	peptidyl-lysine methylation	-19.5039431262976	GO:0032392	DNA geometric change	-22.3181776123956
	GO:0035567	non-canonical Wnt signaling pathway	-19.4962516576867	GO:0018210	peptidyl-threonine modification	-22.2993083314205
	GO:0018210	peptidyl-threonine modification	-19.4575612668243	GO:0070972	protein localization to endoplasmic reticulum	-22.1146526210345
	GO:1903321	negative regulation of protein modification by small protein conjugation or removal	-19.4575612668243	GO:0007034	vacuolar transport	-22.1146526210345
	GO:0016571	histone methylation	-19.425772963913	GO:0044773	mitotic DNA damage checkpoint	-22.1050835745038
	GO:0009790	embryo development	-19.4160331704006	GO:0048284	organelle fusion	-22.1050835745038
	GO:0006475	internal protein amino acid acetylation	-19.2878827666004	GO:0031145	anaphase-promoting complex-dependent catabolic process	-22.0755581274915
	GO:1903706	regulation of hemopoiesis	-19.2872527347832	GO:0048285	organelle fission	-22.0415519282131
	GO:0046474	glycerophospholipid biosynthetic process	-19.1921677947517	GO:0010941	regulation of cell death	-22.0354625951462
	GO:0015980	energy derivation by oxidation of organic compounds	-19.1910600975424	GO:2000060	positive regulation of ubiquitin-dependent protein catabolic process	-22.0342186979713
	GO:0002376	immune system process	-19.1215519296774	GO:0051345	positive regulation of hydrolase activity	-22.0156444228604
	GO:0051129	negative regulation of cellular component organization	-19.1161825462621	GO:0008033	tRNA processing	-21.9817480192033
	GO:0048534	hematopoietic or lymphoid organ development	-19.1107131447017	GO:1901800	positive regulation of proteasomal protein catabolic process	-21.9357991414044
	GO:0099111	microtubule-based transport	-19.0903694576318	GO:0038094	Fc-gamma receptor signaling pathway	-21.934034938488
	GO:0031145	anaphase-promoting complex-dependent catabolic process	-19.0875939985084	GO:0018393	internal peptidyl-lysine acetylation	-21.8827712348528
	GO:0031124	mRNA 3'-end processing	-19.0875939985084	GO:0032543	mitochondrial translation	-21.8760487614693
	GO:0030030	cell projection organization	-19.0736567771085	GO:0019058	viral life cycle	-21.7600017824511
	GO:0000070	mitotic sister chromatid segregation	-19.0339768367875	GO:0099111	microtubule-based transport	-21.7440908882597
	GO:0006302	double-strand break repair	-19.0162951090539	GO:0009895	negative regulation of catabolic process	-21.7199363972476
	GO:0007059	chromosome segregation	-19.0123104656272	GO:0008610	lipid biosynthetic process	-21.6994498182025
	GO:0010639	negative regulation of organelle organization	-18.9555748709226	GO:0009117	nucleotide metabolic process	-21.6938608178893
	GO:0034968	histone lysine methylation	-18.877587701663	GO:0046474	glycerophospholipid biosynthetic process	-21.632200186539
	GO:0043618	regulation of transcription from RNA polymerase II promoter in response to stress	-18.813913707051	GO:0002520	immune system development	-21.5237995485361
	GO:2001235	positive regulation of apoptotic signaling pathway	-18.7393971442006	GO:0034620	cellular response to unfolded protein	-21.5225715925396
	GO:0008033	tRNA processing	-18.6980696649232	GO:0006475	internal protein amino acid acetylation	-21.490764642878
	GO:0007006	mitochondrial membrane organization	-18.6980696649232	GO:1903052	positive regulation of proteolysis involved in cellular protein catabolic process	-21.4651254088937
	GO:0006469	negative regulation of protein kinase activity	-18.6906765778451	GO:0072599	establishment of protein localization to endoplasmic reticulum	-21.4461912102699
	GO:0061418	regulation of transcription from RNA polymerase II promoter in response to hypoxia	-18.6780169616873	GO:1905897	regulation of response to endoplasmic reticulum stress	-21.4358629926074
	GO:0045017	glycerolipid biosynthetic process	-18.6764762220999	GO:0038095	Fc-epsilon receptor signaling pathway	-21.4309272638794
	GO:0048583	regulation of response to stimulus	-18.6612019189573	GO:0002431	Fc receptor mediated stimulatory signaling pathway	-21.4168616146223
	GO:0006644	phospholipid metabolic process	-18.6609783371231	GO:0006283	transcription-coupled nucleotide-excision repair	-21.4168616146223
	GO:0019068	virion assembly	-18.627923827333	GO:0009165	nucleotide biosynthetic process	-21.3884827172966
	GO:0097064	ncRNA export from nucleus	-18.627923827333	GO:0017038	protein import	-21.3518241629675
	GO:0050821	protein stabilization	-18.6178811012203	GO:0051347	positive regulation of transferase activity	-21.2739188499034
	GO:0007399	nervous system development	-18.5703292557862	GO:0050821	protein stabilization	-21.2731793406218
	GO:0097711	ciliary basal body-plasma membrane docking	-18.5039962372733	GO:0006417	regulation of translation	-21.2598877330621
	GO:0051650	establishment of vesicle localization	-18.4972611659037	GO:1903322	positive regulation of protein modification by small protein conjugation or removal	-21.2373536606665
	GO:0018209	peptidyl-serine modification	-18.4663298214257	GO:0050792	regulation of viral process	-21.1676540138506
	GO:0009895	negative regulation of catabolic process	-18.464247527043	GO:1903706	regulation of hemopoiesis	-21.1583476146542
	GO:0031123	RNA 3'-end processing	-18.3876120230551	GO:0006446	regulation of translational initiation	-21.0730227031958
	GO:1903051	negative regulation of proteolysis involved in cellular protein catabolic process	-18.3797931676795	GO:0006119	oxidative phosphorylation	-21.0187287462547
	GO:0055086	nucleobase-containing small molecule metabolic process	-18.3397534875065	GO:0006613	cotranslational protein targeting to membrane	-20.9984292376846
	GO:0007264	small GTPase mediated signal transduction	-18.3336663517221	GO:0051403	stress-activated MAPK cascade	-20.9984292376846
	GO:0071496	cellular response to external stimulus	-18.2954276273026	GO:0045047	protein targeting to ER	-20.9959701142353
	GO:1903364	positive regulation of cellular protein catabolic process	-18.2766830709707	GO:0006352	DNA-templated transcription, initiation	-20.968732862168
	GO:0000819	sister chromatid segregation	-18.2766830709707	GO:0018022	peptidyl-lysine methylation	-20.8367561599959
	GO:0030330	DNA damage response, signal transduction by p53 class mediator	-18.1365399788928	GO:1901532	regulation of hematopoietic progenitor cell differentiation	-20.8367561599959
	GO:0051348	negative regulation of transferase activity	-18.1364285281712	GO:0075733	intracellular transport of virus	-20.8038409911668
	GO:2000060	positive regulation of ubiquitin-dependent protein catabolic process	-18.0781118783579	GO:0006612	protein targeting to membrane	-20.7940133937893
	GO:0045333	cellular respiration	-18.0480878179198	GO:0044786	cell cycle DNA replication	-20.7693011699885
	GO:0006417	regulation of translation	-18.0442532454438	GO:0016311	dephosphorylation	-20.7046303014647
	GO:0010243	response to organonitrogen compound	-18.0432297770263	GO:0043067	regulation of programmed cell death	-20.6150701877713
	GO:0009628	response to abiotic stimulus	-18.0379297635471	GO:0002474	antigen processing and presentation of peptide antigen via MHC class I	-20.5899406598301
	GO:0051090	regulation of DNA-binding transcription factor activity	-18.0018224176431	GO:1902750	negative regulation of cell cycle G2/M phase transition	-20.5482790740857
	GO:0051054	positive regulation of DNA metabolic process	-18.0002415949921	GO:0031330	negative regulation of cellular catabolic process	-20.5007307183131
	GO:0042594	response to starvation	-18.0002415949921	GO:0007098	centrosome cycle	-20.4530022607186
	GO:0072599	establishment of protein localization to endoplasmic reticulum	-17.9954499314667	GO:0002433	immune response-regulating cell surface receptor signaling pathway involved in phagocytosis	-20.3888597659865
	GO:0051493	regulation of cytoskeleton organization	-17.9526798892009	GO:0038096	Fc-gamma receptor signaling pathway involved in phagocytosis	-20.3888597659865
	GO:0070972	protein localization to endoplasmic reticulum	-17.8960696567064	GO:0060271	cilium assembly	-20.3861812005088
	GO:0006352	DNA-templated transcription, initiation	-17.8555900191997	GO:2001235	positive regulation of apoptotic signaling pathway	-20.38263241517
	GO:1905114	cell surface receptor signaling pathway involved in cell-cell signaling	-17.7527146365484	GO:0045944	positive regulation of transcription by RNA polymerase II	-20.3119447189957
	GO:0051247	positive regulation of protein metabolic process	-17.5972102884361	GO:0032479	regulation of type I interferon production	-20.3077223068838
	GO:0071900	regulation of protein serine/threonine kinase activity	-17.5388973635682	GO:0030099	myeloid cell differentiation	-20.2955577154596
	GO:0070507	regulation of microtubule cytoskeleton organization	-17.5345509980214	GO:0042981	regulation of apoptotic process	-20.249935866703
	GO:0045047	protein targeting to ER	-17.5195487061542	GO:0071103	DNA conformation change	-20.2332834067925
	GO:0046777	protein autophosphorylation	-17.4655860767529	GO:0033260	nuclear DNA replication	-20.1762916940845
	GO:0009892	negative regulation of metabolic process	-17.4461073009381	GO:0051170	import into nucleus	-20.1494719607962
	GO:0046390	ribose phosphate biosynthetic process	-17.4308722642194	GO:0043624	cellular protein complex disassembly	-20.1430586230152
	GO:0051031	tRNA transport	-17.411072194913	GO:0046390	ribose phosphate biosynthetic process	-20.1335049617333
	GO:0051648	vesicle localization	-17.4040242944047	GO:0048583	regulation of response to stimulus	-20.1286097776383
	GO:0000281	mitotic cytokinesis	-17.391893159259	GO:0032508	DNA duplex unwinding	-20.108702527068
	GO:0007041	lysosomal transport	-17.337011440611	GO:0006661	phosphatidylinositol biosynthetic process	-20.108702527068
	GO:0030433	ubiquitin-dependent ERAD pathway	-17.3054826592033	GO:0045017	glycerolipid biosynthetic process	-20.0885310225006
	GO:0017038	protein import	-17.2466127722467	GO:0048519	negative regulation of biological process	-20.0882114521162
	GO:0001933	negative regulation of protein phosphorylation	-17.2015588538972	GO:0008219	cell death	-19.9867305479611
	GO:0080134	regulation of response to stress	-17.1375198029596	GO:0098813	nuclear chromosome segregation	-19.9616480956758
	GO:0010941	regulation of cell death	-17.13421160919	GO:0046777	protein autophosphorylation	-19.8818998899741
	GO:0032886	regulation of microtubule-based process	-17.0562235328169	GO:0044766	multi-organism transport	-19.8781522449104
	GO:1903322	positive regulation of protein modification by small protein conjugation or removal	-17.0391367790421	GO:1902579	multi-organism localization	-19.8781522449104
	GO:0007010	cytoskeleton organization	-17.0288532129009	GO:0003700	DNA-binding transcription factor activity	-19.8369812470152
	GO:0030097	hemopoiesis	-16.9431114648236	GO:0046903	secretion	-19.7812595025304
	GO:0030177	positive regulation of Wnt signaling pathway	-16.9381578232188	GO:1901796	regulation of signal transduction by p53 class mediator	-19.7747713548218
	GO:1901800	positive regulation of proteasomal protein catabolic process	-16.919179505606	GO:0090501	RNA phosphodiester bond hydrolysis	-19.7606533335423
	GO:1902750	negative regulation of cell cycle G2/M phase transition	-16.919179505606	GO:0044782	cilium organization	-19.7594663017812
	GO:0042326	negative regulation of phosphorylation	-16.9023207934453	GO:0070125	mitochondrial translational elongation	-19.7441291666932
	GO:0072522	purine-containing compound biosynthetic process	-16.853168069672	GO:0006903	vesicle targeting	-19.7441291666932
	GO:0034198	cellular response to amino acid starvation	-16.8446051992715	GO:0000910	cytokinesis	-19.6598980712115
	GO:0010212	response to ionizing radiation	-16.8433514208211	GO:0007088	regulation of mitotic nuclear division	-19.5942388712078
	GO:0034599	cellular response to oxidative stress	-16.8264397131105	GO:0042325	regulation of phosphorylation	-19.5636747321696
	GO:0007265	Ras protein signal transduction	-16.8264397131105	GO:0072522	purine-containing compound biosynthetic process	-19.4908353991042
	GO:0006753	nucleoside phosphate metabolic process	-16.7660712250812	GO:0050789	regulation of biological process	-19.4362959839307
	GO:0048285	organelle fission	-16.702739664913	GO:0043467	regulation of generation of precursor metabolites and energy	-19.2888357564049
	GO:1901698	response to nitrogen compound	-16.6944395050723	GO:0012501	programmed cell death	-19.2722523302151
	GO:0032940	secretion by cell	-16.6873063764706	GO:1904356	regulation of telomere maintenance via telomere lengthening	-19.2550338064038
	GO:0071156	regulation of cell cycle arrest	-16.6361601641919	GO:0006470	protein dephosphorylation	-19.2489652996925
	GO:0006661	phosphatidylinositol biosynthetic process	-16.6361601641919	GO:0031023	microtubule organizing center organization	-19.2439408130785
	GO:0006367	transcription initiation from RNA polymerase II promoter	-16.6333635360588	GO:1902036	regulation of hematopoietic stem cell differentiation	-19.2178786163721
	GO:0051098	regulation of binding	-16.6291175333715	GO:1903747	regulation of establishment of protein localization to mitochondrion	-19.2178786163721
	GO:0042177	negative regulation of protein catabolic process	-16.5602595220037	GO:0071897	DNA biosynthetic process	-19.2115912861148
	GO:0000226	microtubule cytoskeleton organization	-16.5370277532281	GO:0006614	SRP-dependent cotranslational protein targeting to membrane	-19.2115912861148
	GO:0051347	positive regulation of transferase activity	-16.5368406007989	GO:0048534	hematopoietic or lymphoid organ development	-19.1262333724762
	GO:0006732	coenzyme metabolic process	-16.5283012925875	GO:0009267	cellular response to starvation	-18.9993923909254
	GO:0010563	negative regulation of phosphorus metabolic process	-16.4851729786684	GO:1901137	carbohydrate derivative biosynthetic process	-18.9050211940681
	GO:0031056	regulation of histone modification	-16.4829399201654	GO:0009411	response to UV	-18.8168817943677
	GO:1990928	response to amino acid starvation	-16.4637407868459	GO:1904029	regulation of cyclin-dependent protein kinase activity	-18.8070968019947
	GO:0000245	spliceosomal complex assembly	-16.414766860118	GO:0007033	vacuole organization	-18.8041080234423
	GO:0060322	head development	-16.3740889297906	GO:0061640	cytoskeleton-dependent cytokinesis	-18.7657550477694
	GO:0050792	regulation of viral process	-16.3242333722038	GO:0032210	regulation of telomere maintenance via telomerase	-18.747106453419
	GO:0045936	negative regulation of phosphate metabolic process	-16.2847650015452	GO:0072401	signal transduction involved in DNA integrity checkpoint	-18.7208209478326
	GO:1903363	negative regulation of cellular protein catabolic process	-16.2595950518127	GO:0072422	signal transduction involved in DNA damage checkpoint	-18.7208209478326
	GO:1903313	positive regulation of mRNA metabolic process	-16.2510874466792	GO:0034968	histone lysine methylation	-18.7208209478326
	GO:0009117	nucleotide metabolic process	-16.2509862917339	GO:0043122	regulation of I-kappaB kinase/NF-kappaB signaling	-18.7067610333229
	GO:0031330	negative regulation of cellular catabolic process	-16.2460142332366	GO:0051098	regulation of binding	-18.6909600055636
	GO:0045862	positive regulation of proteolysis	-16.2421761908671	GO:0023014	signal transduction by protein phosphorylation	-18.646643866313
	GO:0048524	positive regulation of viral process	-16.2313821733051	GO:0051054	positive regulation of DNA metabolic process	-18.6255605978408
	GO:0006409	tRNA export from nucleus	-16.2003931170424	GO:0009260	ribonucleotide biosynthetic process	-18.548844737429
	GO:0071431	tRNA-containing ribonucleoprotein complex export from nucleus	-16.2003931170424	GO:0044783	G1 DNA damage checkpoint	-18.5260843590536
	GO:2000736	regulation of stem cell differentiation	-16.1711451848209	GO:0046834	lipid phosphorylation	-18.5260843590536
	GO:0006613	cotranslational protein targeting to membrane	-16.1591105295303	GO:0097064	ncRNA export from nucleus	-18.5186688383591
	GO:0030968	endoplasmic reticulum unfolded protein response	-16.1591105295303	GO:0061418	regulation of transcription from RNA polymerase II promoter in response to hypoxia	-18.5150187290669
	GO:0051403	stress-activated MAPK cascade	-16.1591105295303	GO:0031397	negative regulation of protein ubiquitination	-18.5150187290669
	GO:0031669	cellular response to nutrient levels	-16.0981445709858	GO:0070585	protein localization to mitochondrion	-18.5150187290669
	GO:0006119	oxidative phosphorylation	-16.0915795555167	GO:0006732	coenzyme metabolic process	-18.500994545087
	GO:0032479	regulation of type I interferon production	-16.0811386219709	GO:0046794	transport of virus	-18.4495204292829
	GO:0023014	signal transduction by protein phosphorylation	-16.059959301674	GO:0002831	regulation of response to biotic stimulus	-18.3607352511597
	GO:0048024	regulation of mRNA splicing, via spliceosome	-16.0292671265871	GO:0000079	regulation of cyclin-dependent protein serine/threonine kinase activity	-18.3512604069576
	GO:1904356	regulation of telomere maintenance via telomere lengthening	-16.0151365540847	GO:0016482	cytosolic transport	-18.3447605762073
	GO:0090501	RNA phosphodiester bond hydrolysis	-16.0114955942192	GO:0070126	mitochondrial translational termination	-18.3326956475631
	GO:0006164	purine nucleotide biosynthetic process	-16.0114955942192	GO:0071310	cellular response to organic substance	-18.2994810449419
	GO:0060071	Wnt signaling pathway, planar cell polarity pathway	-15.9727185628915	GO:0006338	chromatin remodeling	-18.2483675877879
	GO:0051345	positive regulation of hydrolase activity	-15.9705017757137	GO:0072655	establishment of protein localization to mitochondrion	-18.2262273383366
	GO:0009260	ribonucleotide biosynthetic process	-15.9111297037193	GO:1903051	negative regulation of proteolysis involved in cellular protein catabolic process	-18.2262273383366
	GO:1903052	positive regulation of proteolysis involved in cellular protein catabolic process	-15.8810625355157	GO:0018209	peptidyl-serine modification	-18.2024008445464
	GO:0035196	production of miRNAs involved in gene silencing by miRNA	-15.8198467809235	GO:0051090	regulation of DNA-binding transcription factor activity	-18.1782202631975
	GO:0060828	regulation of canonical Wnt signaling pathway	-15.8195780193568	GO:0006353	DNA-templated transcription, termination	-18.1197840021814
	GO:1905897	regulation of response to endoplasmic reticulum stress	-15.8182194248817	GO:0031571	mitotic G1 DNA damage checkpoint	-18.0150556155246
	GO:0032270	positive regulation of cellular protein metabolic process	-15.7698673714769	GO:0044819	mitotic G1/S transition checkpoint	-18.0150556155246
	GO:0043967	histone H4 acetylation	-15.7637538621631	GO:0006979	response to oxidative stress	-17.9987635118492
	GO:0071824	protein-DNA complex subunit organization	-15.7264658587817	GO:0042590	antigen processing and presentation of exogenous peptide antigen via MHC class I	-17.9736291078855
	GO:0031668	cellular response to extracellular stimulus	-15.7085360213962	GO:1902275	regulation of chromatin organization	-17.9503078779056
	GO:0043467	regulation of generation of precursor metabolites and energy	-15.6944005550481	GO:0071496	cellular response to external stimulus	-17.9487081844022
	GO:0030031	cell projection assembly	-15.6844613922716	GO:0019882	antigen processing and presentation	-17.9423677704859
	GO:0009108	coenzyme biosynthetic process	-15.6628301591099	GO:0016571	histone methylation	-17.8758764715953
	GO:0033673	negative regulation of kinase activity	-15.5617508051302	GO:0010972	negative regulation of G2/M transition of mitotic cell cycle	-17.8758764715953
	GO:0048284	organelle fusion	-15.5545839917934	GO:0006302	double-strand break repair	-17.8700040768531
	GO:0022008	neurogenesis	-15.5480057111034	GO:0032269	negative regulation of cellular protein metabolic process	-17.8522782910789
	GO:0035601	protein deacylation	-15.5244763629427	GO:0006164	purine nucleotide biosynthetic process	-17.7112242045889
	GO:0032868	response to insulin	-15.5116989831737	GO:0006998	nuclear envelope organization	-17.6613953995957
	GO:0010605	negative regulation of macromolecule metabolic process	-15.5085122472064	GO:0042073	intraciliary transport	-17.6613953995957
	GO:0043067	regulation of programmed cell death	-15.4180453449721	GO:0072395	signal transduction involved in cell cycle checkpoint	-17.6361688203574
	GO:0032269	negative regulation of cellular protein metabolic process	-15.392724234933	GO:0006275	regulation of DNA replication	-17.6183781697926
	GO:0042590	antigen processing and presentation of exogenous peptide antigen via MHC class I	-15.3577242273092	GO:0046034	ATP metabolic process	-17.6157195427109
	GO:0002431	Fc receptor mediated stimulatory signaling pathway	-15.3481625196942	GO:0007032	endosome organization	-17.5608909432416
	GO:0042981	regulation of apoptotic process	-15.3334108831212	GO:0016055	Wnt signaling pathway	-17.5373774653825
	GO:0071103	DNA conformation change	-15.2879198747455	GO:0198738	cell-cell signaling by wnt	-17.5373774653825
	GO:0000165	MAPK cascade	-15.2814468862161	GO:0006892	post-Golgi vesicle-mediated transport	-17.4916221353444
	GO:0006892	post-Golgi vesicle-mediated transport	-15.2751116893649	GO:0030097	hemopoiesis	-17.4907266188
	GO:0140352	export from cell	-15.2568378129556	GO:0009108	coenzyme biosynthetic process	-17.4901421588759
	GO:0032210	regulation of telomere maintenance via telomerase	-15.2547741024304	GO:0006900	vesicle budding from membrane	-17.4632942194902
	GO:0006888	endoplasmic reticulum to Golgi vesicle-mediated transport	-15.2452006964754	GO:0031334	positive regulation of protein complex assembly	-17.432062848002
	GO:0007420	brain development	-15.215731223257	GO:0006091	generation of precursor metabolites and energy	-17.4234941162519
	GO:0090175	regulation of establishment of planar polarity	-15.211060875668	GO:0031398	positive regulation of protein ubiquitination	-17.3930939473879
	GO:0120031	plasma membrane bounded cell projection assembly	-15.1955868429463	GO:0043967	histone H4 acetylation	-17.3897688621235
	GO:0043624	cellular protein complex disassembly	-15.1749879975639	GO:0010033	response to organic substance	-17.3735353825996
	GO:0048699	generation of neurons	-14.9636781001529	GO:0002757	immune response-activating signal transduction	-17.3689132169666
	GO:0030099	myeloid cell differentiation	-14.9315710698159	GO:0070201	regulation of establishment of protein localization	-17.366095777637
	GO:0002479	antigen processing and presentation of exogenous peptide antigen via MHC class I, TAP-dependent	-14.8989871812609	GO:0006367	transcription initiation from RNA polymerase II promoter	-17.3153017806864
	GO:0032869	cellular response to insulin stimulus	-14.884661841756	GO:0043903	regulation of symbiosis, encompassing mutualism through parasitism	-17.3134754443482
	GO:0016311	dephosphorylation	-14.8734184365495	GO:0051031	tRNA transport	-17.3082382945766
	GO:0031334	positive regulation of protein complex assembly	-14.8278283427419	GO:0000165	MAPK cascade	-17.2792821072987
	GO:0009451	RNA modification	-14.7498085633643	GO:0035735	intraciliary transport involved in cilium assembly	-17.2354532208883
	GO:0070936	protein K48-linked ubiquitination	-14.7488055853412	GO:0071453	cellular response to oxygen levels	-17.2319056027612
	GO:1905269	positive regulation of chromatin organization	-14.6400360381471	GO:0062012	regulation of small molecule metabolic process	-17.1917951533125
	GO:0071897	DNA biosynthetic process	-14.5531830912965	GO:0006626	protein targeting to mitochondrion	-17.1731072881062
	GO:0006614	SRP-dependent cotranslational protein targeting to membrane	-14.5531830912965	GO:0030433	ubiquitin-dependent ERAD pathway	-17.1551947359249
	GO:0046034	ATP metabolic process	-14.5508171886787	GO:0030968	endoplasmic reticulum unfolded protein response	-17.1525754275465
	GO:1901673	regulation of mitotic spindle assembly	-14.5301666172454	GO:0090068	positive regulation of cell cycle process	-17.1508809993984
	GO:0016301	kinase activity	-14.5120396775354	GO:0032206	positive regulation of telomere maintenance	-17.122050304028
	GO:0098732	macromolecule deacylation	-14.4956145682392	GO:0002478	antigen processing and presentation of exogenous peptide antigen	-17.1140354276104
	GO:0002474	antigen processing and presentation of peptide antigen via MHC class I	-14.4702579054342	GO:0048002	antigen processing and presentation of peptide antigen	-17.0817718827014
	GO:0051248	negative regulation of protein metabolic process	-14.4503164265395	GO:0010243	response to organonitrogen compound	-17.0735786215034
	GO:0002433	immune response-regulating cell surface receptor signaling pathway involved in phagocytosis	-14.4423511563442	GO:0051248	negative regulation of protein metabolic process	-17.0562072336157
	GO:0072401	signal transduction involved in DNA integrity checkpoint	-14.4423511563442	GO:0048194	Golgi vesicle budding	-17.039380349812
	GO:0072422	signal transduction involved in DNA damage checkpoint	-14.4423511563442	GO:0065007	biological regulation	-17.0280677494911
	GO:0038096	Fc-gamma receptor signaling pathway involved in phagocytosis	-14.4423511563442	GO:0035601	protein deacylation	-17.0006161173059
	GO:0032508	DNA duplex unwinding	-14.4400810380499	GO:1903902	positive regulation of viral life cycle	-17.0006161173059
	GO:0060271	cilium assembly	-14.3979236830778	GO:0006310	DNA recombination	-16.9961938875279
	GO:0036257	multivesicular body organization	-14.3975317336959	GO:0097190	apoptotic signaling pathway	-16.9710599957625
	GO:0006606	protein import into nucleus	-14.3916685221458	GO:0042594	response to starvation	-16.8849748424542
	GO:0098781	ncRNA transcription	-14.3916685221458	GO:0000280	nuclear division	-16.8373300140662
	GO:0032392	DNA geometric change	-14.374061312976	GO:0002218	activation of innate immune response	-16.8203657704094
	GO:0006979	response to oxidative stress	-14.3531085555831	GO:0032868	response to insulin	-16.7342062382255
	GO:0010972	negative regulation of G2/M transition of mitotic cell cycle	-14.3178821218334	GO:0036294	cellular response to decreased oxygen levels	-16.725247652273
	GO:0031023	microtubule organizing center organization	-14.3178821218334	GO:0045088	regulation of innate immune response	-16.7210307232857
	GO:0070201	regulation of establishment of protein localization	-14.2534475134983	GO:0048199	vesicle targeting, to, from or within Golgi	-16.6769385706719
	GO:0043044	ATP-dependent chromatin remodeling	-14.249436245149	GO:0006415	translational termination	-16.6423988103309
	GO:0051438	regulation of ubiquitin-protein transferase activity	-14.245964101672	GO:0019693	ribose phosphate metabolic process	-16.6414614124994
	GO:0070887	cellular response to chemical stimulus	-14.205600877698	GO:0031146	SCF-dependent proteasomal ubiquitin-dependent protein catabolic process	-16.6046581106208
	GO:0006289	nucleotide-excision repair	-14.1616250464225	GO:1903321	negative regulation of protein modification by small protein conjugation or removal	-16.5530924822718
	GO:0009152	purine ribonucleotide biosynthetic process	-14.1583579731808	GO:0005096	GTPase activator activity	-16.550439860955
	GO:1901799	negative regulation of proteasomal protein catabolic process	-14.1433184549163	GO:0030258	lipid modification	-16.4552870818747
	GO:0051310	metaphase plate congression	-14.1433184549163	GO:0046488	phosphatidylinositol metabolic process	-16.4035451842875
	GO:0036498	IRE1-mediated unfolded protein response	-14.1433184549163	GO:0009199	ribonucleoside triphosphate metabolic process	-16.3710642597162
	GO:0071158	positive regulation of cell cycle arrest	-14.1311549851442	GO:0070936	protein K48-linked ubiquitination	-16.3400394389865
	GO:0046834	lipid phosphorylation	-13.9971973720909	GO:0010646	regulation of cell communication	-16.3033510445182
	GO:0021915	neural tube development	-13.9620308353124	GO:0016925	protein sumoylation	-16.2739893156143
	GO:0046822	regulation of nucleocytoplasmic transport	-13.9589388758354	GO:0097193	intrinsic apoptotic signaling pathway	-16.2682838488519
	GO:0098813	nuclear chromosome segregation	-13.9235005138492	GO:0032200	telomere organization	-16.1643222625817
	GO:0033108	mitochondrial respiratory chain complex assembly	-13.9117776379522	GO:0006977	DNA damage response, signal transduction by p53 class mediator resulting in cell cycle arrest	-16.1474422561829
	GO:0032543	mitochondrial translation	-13.8943293567959	GO:0001701	in utero embryonic development	-16.1356984982751
	GO:0000280	nuclear division	-13.8843836868832	GO:0046486	glycerolipid metabolic process	-16.1356984982751
	GO:0061014	positive regulation of mRNA catabolic process	-13.8739469566279	GO:0002479	antigen processing and presentation of exogenous peptide antigen via MHC class I, TAP-dependent	-16.1161031346375
	GO:0000079	regulation of cyclin-dependent protein serine/threonine kinase activity	-13.8618325273285	GO:0090174	organelle membrane fusion	-16.1161031346375
	GO:0031050	dsRNA processing	-13.8609529815105	GO:0031668	cellular response to extracellular stimulus	-16.111700971525
	GO:0071985	multivesicular body sorting pathway	-13.8609529815105	GO:0002764	immune response-regulating signaling pathway	-16.1087033030195
	GO:0070918	production of small RNA involved in gene silencing by RNA	-13.8609529815105	GO:0006409	tRNA export from nucleus	-16.1039762968769
	GO:0043122	regulation of I-kappaB kinase/NF-kappaB signaling	-13.856042863961	GO:0006369	termination of RNA polymerase II transcription	-16.1039762968769
	GO:0036258	multivesicular body assembly	-13.8005170232801	GO:0071431	tRNA-containing ribonucleoprotein complex export from nucleus	-16.1039762968769
	GO:0071453	cellular response to oxygen levels	-13.8001724344057	GO:1903533	regulation of protein targeting	-16.0930761230992
	GO:0000910	cytokinesis	-13.7679216065524	GO:0019068	virion assembly	-16.0718828269738
	GO:0070317	negative regulation of G0 to G1 transition	-13.7410494328485	GO:0007010	cytoskeleton organization	-16.0700850351627
	GO:0003712	transcription coregulator activity	-13.7107083254285	GO:0060968	regulation of gene silencing	-16.0370446401327
	GO:0034250	positive regulation of cellular amide metabolic process	-13.689808650661	GO:0007264	small GTPase mediated signal transduction	-16.0351049375035
	GO:0000726	non-recombinational repair	-13.6570011052305	GO:0019884	antigen processing and presentation of exogenous antigen	-15.9741243897533
	GO:0060968	regulation of gene silencing	-13.6391154184862	GO:0071901	negative regulation of protein serine/threonine kinase activity	-15.9134679127085
	GO:0070482	response to oxygen levels	-13.6033227803505	GO:0098732	macromolecule deacylation	-15.8806778908758
	GO:0032006	regulation of TOR signaling	-13.5776949037256	GO:0009314	response to radiation	-15.8781317801741
	GO:1902850	microtubule cytoskeleton organization involved in mitosis	-13.5776949037256	GO:0032147	activation of protein kinase activity	-15.8753645002309
	GO:0044774	mitotic DNA integrity checkpoint	-13.5776949037256	GO:0048024	regulation of mRNA splicing, via spliceosome	-15.8575003286034
	GO:0072395	signal transduction involved in cell cycle checkpoint	-13.5751533705522	GO:0022904	respiratory electron transport chain	-15.8575003286034
	GO:1903747	regulation of establishment of protein localization to mitochondrion	-13.5751533705522	GO:0031669	cellular response to nutrient levels	-15.8299457004169
	GO:0009968	negative regulation of signal transduction	-13.5704868852162	GO:0009152	purine ribonucleotide biosynthetic process	-15.7989980064924
	GO:0006513	protein monoubiquitination	-13.5551534227188	GO:1905037	autophagosome organization	-15.7928685745381
	GO:0016925	protein sumoylation	-13.5362152320844	GO:0009144	purine nucleoside triphosphate metabolic process	-15.7928685745381
	GO:0000723	telomere maintenance	-13.5248864082441	GO:1904292	regulation of ERAD pathway	-15.7330565324311
	GO:1903578	regulation of ATP metabolic process	-13.5089015802429	GO:0006517	protein deglycosylation	-15.7330565324311
	GO:0070125	mitochondrial translational elongation	-13.508858325455	GO:0033047	regulation of mitotic sister chromatid segregation	-15.7289046214808
	GO:0006903	vesicle targeting	-13.508858325455	GO:1990542	mitochondrial transmembrane transport	-15.7170362673072
	GO:0006310	DNA recombination	-13.493857046473	GO:1902532	negative regulation of intracellular signal transduction	-15.6973028866721
	GO:0006275	regulation of DNA replication	-13.4142338821519	GO:0032481	positive regulation of type I interferon production	-15.647336798254
	GO:0006415	translational termination	-13.3799407560096	GO:0043087	regulation of GTPase activity	-15.6067727072396
	GO:0032509	endosome transport via multivesicular body sorting pathway	-13.3178474774646	GO:0032006	regulation of TOR signaling	-15.5785898280411
	GO:0046755	viral budding	-13.3178474774646	GO:0023051	regulation of signaling	-15.5289820904267
	GO:0044773	mitotic DNA damage checkpoint	-13.2858865946982	GO:0061014	positive regulation of mRNA catabolic process	-15.5191927844657
	GO:0031146	SCF-dependent proteasomal ubiquitin-dependent protein catabolic process	-13.2858865946982	GO:1904358	positive regulation of telomere maintenance via telomere lengthening	-15.4932026034566
	GO:0006517	protein deglycosylation	-13.2056820708719	GO:0065004	protein-DNA complex assembly	-15.3972970098926
	GO:0035735	intraciliary transport involved in cilium assembly	-13.2053161844039	GO:0099118	microtubule-based protein transport	-15.2592984419822
	GO:0006470	protein dephosphorylation	-13.2005783081666	GO:0006901	vesicle coating	-15.2592984419822
	GO:0036294	cellular response to decreased oxygen levels	-13.2005783081666	GO:0098840	protein transport along microtubule	-15.2592984419822
	GO:0034097	response to cytokine	-13.1978437476933	GO:1903214	regulation of protein targeting to mitochondrion	-15.2572363715734
	GO:1900182	positive regulation of protein localization to nucleus	-13.1830975392257	GO:1903573	negative regulation of response to endoplasmic reticulum stress	-15.2572363715734
	GO:0038094	Fc-gamma receptor signaling pathway	-13.1830975392257	GO:0034250	positive regulation of cellular amide metabolic process	-15.2292682386856
	GO:0046486	glycerolipid metabolic process	-13.1785411180754	GO:0071158	positive regulation of cell cycle arrest	-15.2267043212739
	GO:0006303	double-strand break repair via nonhomologous end joining	-13.1405808378663	GO:1901698	response to nitrogen compound	-15.0738037898985
	GO:0009301	snRNA transcription	-13.1405808378663	GO:0072413	signal transduction involved in mitotic cell cycle checkpoint	-15.0046737356773
	GO:1905037	autophagosome organization	-13.0876431504652	GO:1902402	signal transduction involved in mitotic DNA damage checkpoint	-15.0046737356773
	GO:0009144	purine nucleoside triphosphate metabolic process	-13.0876431504652	GO:1902400	intracellular signal transduction involved in G1 DNA damage checkpoint	-15.0046737356773
	GO:0000381	regulation of alternative mRNA splicing, via spliceosome	-13.0876431504652	GO:1902403	signal transduction involved in mitotic DNA integrity checkpoint	-15.0046737356773
	GO:0090068	positive regulation of cell cycle process	-13.0807206559585	GO:0072431	signal transduction involved in mitotic G1 DNA damage checkpoint	-15.0046737356773
	GO:0071345	cellular response to cytokine stimulus	-13.0249061879738	GO:2000736	regulation of stem cell differentiation	-14.9383164166704
	GO:0061640	cytoskeleton-dependent cytokinesis	-12.995150839136	GO:0033108	mitochondrial respiratory chain complex assembly	-14.9207858869862
	GO:1990830	cellular response to leukemia inhibitory factor	-12.995150839136	GO:0070482	response to oxygen levels	-14.8743881112779
	GO:1990823	response to leukemia inhibitory factor	-12.995150839136	GO:0046822	regulation of nucleocytoplasmic transport	-14.8621080638959
	GO:0044782	cilium organization	-12.9892197669198	GO:0006890	retrograde vesicle-mediated transport, Golgi to endoplasmic reticulum	-14.8286462121473
	GO:0007030	Golgi organization	-12.9601102089303	GO:0007254	JNK cascade	-14.7944705048765
	GO:0032506	cytokinetic process	-12.9297751989696	GO:0046854	phosphatidylinositol phosphorylation	-14.7859494381374
	GO:0006091	generation of precursor metabolites and energy	-12.9290764958161	GO:0071824	protein-DNA complex subunit organization	-14.7785149504475
	GO:0043401	steroid hormone mediated signaling pathway	-12.9237013911188	GO:1903313	positive regulation of mRNA metabolic process	-14.7696010798618
	GO:0065004	protein-DNA complex assembly	-12.8736800656511	GO:0002181	cytoplasmic translation	-14.7648523690141
	GO:0007080	mitotic metaphase plate congression	-12.8596529406182	GO:0090114	COPII-coated vesicle budding	-14.7648523690141
	GO:0019693	ribose phosphate metabolic process	-12.8509766870923	GO:0009259	ribonucleotide metabolic process	-14.7322821295316
	GO:0033143	regulation of intracellular steroid hormone receptor signaling pathway	-12.8153600007573	GO:0009968	negative regulation of signal transduction	-14.6801889201877
	GO:0035107	appendage morphogenesis	-12.7220967368887	GO:0032869	cellular response to insulin stimulus	-14.6678337813857
	GO:0035108	limb morphogenesis	-12.7220967368887	GO:0043123	positive regulation of I-kappaB kinase/NF-kappaB signaling	-14.6605924178165
	GO:0042795	snRNA transcription by RNA polymerase II	-12.70952571756	GO:0000226	microtubule cytoskeleton organization	-14.6370391375219
	GO:0098927	vesicle-mediated transport between endosomal compartments	-12.6959051617116	GO:0044283	small molecule biosynthetic process	-14.5577879569428
	GO:0008333	endosome to lysosome transport	-12.6890244840398	GO:1903900	regulation of viral life cycle	-14.5517484096348
	GO:0016574	histone ubiquitination	-12.6728580504024	GO:0009451	RNA modification	-14.5360520628993
	GO:0042769	DNA damage response, detection of DNA damage	-12.6728580504024	GO:0009141	nucleoside triphosphate metabolic process	-14.5071558384896
	GO:0060236	regulation of mitotic spindle organization	-12.6728580504024	GO:0034097	response to cytokine	-14.5050142846642
	GO:0043087	regulation of GTPase activity	-12.669733730396	GO:0033683	nucleotide-excision repair, DNA incision	-14.4919291043827
	GO:0043903	regulation of symbiosis, encompassing mutualism through parasitism	-12.6687887502323	GO:0051983	regulation of chromosome segregation	-14.4717318263041
	GO:0044783	G1 DNA damage checkpoint	-12.6426470196617	GO:0007080	mitotic metaphase plate congression	-14.4643377111121
	GO:1903749	positive regulation of establishment of protein localization to mitochondrion	-12.628614808103	GO:0051783	regulation of nuclear division	-14.4611529696134
	GO:0006261	DNA-dependent DNA replication	-12.5756408527547	GO:1904666	regulation of ubiquitin protein ligase activity	-14.4594762222987
	GO:1902532	negative regulation of intracellular signal transduction	-12.5525329070157	GO:0071902	positive regulation of protein serine/threonine kinase activity	-14.4223378019567
	GO:0045947	negative regulation of translational initiation	-12.5473016864998	GO:0034644	cellular response to UV	-14.405012138891
	GO:0007098	centrosome cycle	-12.5454806488074	GO:0000045	autophagosome assembly	-14.3675968720606
	GO:0002478	antigen processing and presentation of exogenous peptide antigen	-12.4580411693831	GO:0034502	protein localization to chromosome	-14.3675968720606
	GO:0031398	positive regulation of protein ubiquitination	-12.4494286793395	GO:0000723	telomere maintenance	-14.365378011031
	GO:0070126	mitochondrial translational termination	-12.41439091248	GO:0033045	regulation of sister chromatid segregation	-14.3653287744364
	GO:0090263	positive regulation of canonical Wnt signaling pathway	-12.4049003080527	GO:0002753	cytoplasmic pattern recognition receptor signaling pathway	-14.3426091388732
	GO:0090174	organelle membrane fusion	-12.3997951305557	GO:0006303	double-strand break repair via nonhomologous end joining	-14.3049709367414
	GO:0006282	regulation of DNA repair	-12.3597876171694	GO:1903578	regulation of ATP metabolic process	-14.3029934829849
	GO:1904029	regulation of cyclin-dependent protein kinase activity	-12.3162569466564	GO:1902903	regulation of supramolecular fiber organization	-14.2410758951958
	GO:0045727	positive regulation of translation	-12.2840869666343	GO:0006606	protein import into nucleus	-14.2326399014237
	GO:0019882	antigen processing and presentation	-12.2834625854612	GO:2000045	regulation of G1/S transition of mitotic cell cycle	-14.1835677178166
	GO:0030518	intracellular steroid hormone receptor signaling pathway	-12.2820934343759	GO:0007007	inner mitochondrial membrane organization	-14.1771371328557
	GO:2000059	negative regulation of ubiquitin-dependent protein catabolic process	-12.2684359995263	GO:0090503	RNA phosphodiester bond hydrolysis, exonucleolytic	-14.1771371328557
	GO:0009199	ribonucleoside triphosphate metabolic process	-12.2013433759978	GO:0007050	cell cycle arrest	-14.0894925214192
	GO:0031571	mitotic G1 DNA damage checkpoint	-12.2013433759978	GO:0070887	cellular response to chemical stimulus	-14.0524734316726
	GO:0044819	mitotic G1/S transition checkpoint	-12.2013433759978	GO:1901799	negative regulation of proteasomal protein catabolic process	-14.0247521889205
	GO:0002831	regulation of response to biotic stimulus	-12.1694798909197	GO:1902806	regulation of cell cycle G1/S phase transition	-13.9732207711057
	GO:0006643	membrane lipid metabolic process	-12.0875076023691	GO:0006109	regulation of carbohydrate metabolic process	-13.9668341124158
	GO:0044262	cellular carbohydrate metabolic process	-12.0220365609612	GO:0034033	purine nucleoside bisphosphate biosynthetic process	-13.9493238018216
	GO:0051099	positive regulation of binding	-12.0209281804859	GO:0034030	ribonucleoside bisphosphate biosynthetic process	-13.9493238018216
	GO:0030178	negative regulation of Wnt signaling pathway	-12.016059598273	GO:1903749	positive regulation of establishment of protein localization to mitochondrion	-13.9493238018216
	GO:0050000	chromosome localization	-11.9878652892952	GO:0033866	nucleoside bisphosphate biosynthetic process	-13.9493238018216
	GO:0006900	vesicle budding from membrane	-11.9713486605473	GO:0043966	histone H3 acetylation	-13.9413826738121
	GO:2001022	positive regulation of response to DNA damage stimulus	-11.9713486605473	GO:0070534	protein K63-linked ubiquitination	-13.9383098476759
	GO:0030010	establishment of cell polarity	-11.8886969208766	GO:0045727	positive regulation of translation	-13.9212759446829
	GO:0005096	GTPase activator activity	-11.8244976370301	GO:1990830	cellular response to leukemia inhibitory factor	-13.913402743533
	GO:0045637	regulation of myeloid cell differentiation	-11.8145016411756	GO:1990823	response to leukemia inhibitory factor	-13.913402743533
	GO:0042274	ribosomal small subunit biogenesis	-11.8060850896575	GO:1903008	organelle disassembly	-13.8692385536014
	GO:0043547	positive regulation of GTPase activity	-11.7697373780722	GO:0016239	positive regulation of macroautophagy	-13.8571717571161
	GO:0000045	autophagosome assembly	-11.7638544961622	GO:0006163	purine nucleotide metabolic process	-13.8521092765615
	GO:0000288	nuclear-transcribed mRNA catabolic process, deadenylation-dependent decay	-11.7638544961622	GO:0071345	cellular response to cytokine stimulus	-13.772440937559
	GO:0046824	positive regulation of nucleocytoplasmic transport	-11.7638544961622	GO:0032212	positive regulation of telomere maintenance via telomerase	-13.770947176135
	GO:0051174	regulation of phosphorus metabolic process	-11.7308988956854	GO:2000059	negative regulation of ubiquitin-dependent protein catabolic process	-13.7648595537532
	GO:0045088	regulation of innate immune response	-11.7235738393388	GO:0045089	positive regulation of innate immune response	-13.7648106413405
	GO:0022904	respiratory electron transport chain	-11.719218294709	GO:0055114	oxidation-reduction process	-13.7579346000093
	GO:0061077	chaperone-mediated protein folding	-11.7170023006552	GO:0007265	Ras protein signal transduction	-13.7487130421569
	GO:0036293	response to decreased oxygen levels	-11.683792997173	GO:0002758	innate immune response-activating signal transduction	-13.7144744767289
	GO:0009411	response to UV	-11.636637661019	GO:0009892	negative regulation of metabolic process	-13.6983563031074
	GO:0032200	telomere organization	-11.6200392474731	GO:0071456	cellular response to hypoxia	-13.69003131634
	GO:0019884	antigen processing and presentation of exogenous antigen	-11.6085487356319	GO:0120032	regulation of plasma membrane bounded cell projection assembly	-13.6825658338508
	GO:0051303	establishment of chromosome localization	-11.5796740835131	GO:1903146	regulation of autophagy of mitochondrion	-13.6414777203099
	GO:0006283	transcription-coupled nucleotide-excision repair	-11.5796740835131	GO:1903363	negative regulation of cellular protein catabolic process	-13.6250385299008
	GO:0010648	negative regulation of cell communication	-11.5521939411234	GO:2000134	negative regulation of G1/S transition of mitotic cell cycle	-13.5697122042922
	GO:0030258	lipid modification	-11.5447984246852	GO:0003712	transcription coregulator activity	-13.5672527145775
	GO:0019220	regulation of phosphate metabolic process	-11.5238723728333	GO:0090329	regulation of DNA-dependent DNA replication	-13.5396931249024
	GO:0045022	early endosome to late endosome transport	-11.4570885271565	GO:0060491	regulation of cell projection assembly	-13.5366554773212
	GO:1904666	regulation of ubiquitin protein ligase activity	-11.4570885271565	GO:0000726	non-recombinational repair	-13.5166502091435
	GO:0010586	miRNA metabolic process	-11.4570885271565	GO:0002262	myeloid cell homeostasis	-13.515869281246
	GO:0099118	microtubule-based protein transport	-11.4385431327345	GO:0033674	positive regulation of kinase activity	-13.5107734016548
	GO:0098840	protein transport along microtubule	-11.4385431327345	GO:0009205	purine ribonucleoside triphosphate metabolic process	-13.4745642552896
	GO:0043393	regulation of protein binding	-11.4119903933767	GO:0010965	regulation of mitotic sister chromatid separation	-13.4745642552896
	GO:1903008	organelle disassembly	-11.3796732211014	GO:0036293	response to decreased oxygen levels	-13.4356746991247
	GO:0009141	nucleoside triphosphate metabolic process	-11.3777901128068	GO:0006513	protein monoubiquitination	-13.4335030227757
	GO:1990542	mitochondrial transmembrane transport	-11.3777901128068	GO:0006906	vesicle fusion	-13.418508629077
	GO:0090224	regulation of spindle organization	-11.3655371259931	GO:1902850	microtubule cytoskeleton organization involved in mitosis	-13.4158366223065
	GO:0051056	regulation of small GTPase mediated signal transduction	-11.3416216139593	GO:0048207	vesicle targeting, rough ER to cis-Golgi	-13.4124742511912
	GO:1903902	positive regulation of viral life cycle	-11.3303087660667	GO:0048208	COPII vesicle coating	-13.4124742511912
	GO:0044786	cell cycle DNA replication	-11.3020040004226	GO:0045637	regulation of myeloid cell differentiation	-13.4114945854499
	GO:0070059	intrinsic apoptotic signaling pathway in response to endoplasmic reticulum stress	-11.2966347860683	GO:0000245	spliceosomal complex assembly	-13.4083154788782
	GO:0007088	regulation of mitotic nuclear division	-11.2929427499583	GO:0048872	homeostasis of number of cells	-13.394120537593
	GO:0006400	tRNA modification	-11.2688007696963	GO:0006296	nucleotide-excision repair, DNA incision, 5'-to lesion	-13.3875387889052
	GO:0016575	histone deacetylation	-11.2681652980291	GO:0071156	regulation of cell cycle arrest	-13.24937962366
	GO:0072528	pyrimidine-containing compound biosynthetic process	-11.2671371199622	GO:0032201	telomere maintenance via semi-conservative replication	-13.2438942523088
	GO:0023057	negative regulation of signaling	-11.2619403696242	GO:0032509	endosome transport via multivesicular body sorting pathway	-13.2438942523088
	GO:0042073	intraciliary transport	-11.2580276534244	GO:0016301	kinase activity	-13.1532922652996
	GO:0048002	antigen processing and presentation of peptide antigen	-11.2236705644687	GO:0018023	peptidyl-lysine trimethylation	-13.1252867834828
	GO:0009259	ribonucleotide metabolic process	-11.1503244771142	GO:0070979	protein K11-linked ubiquitination	-13.1252867834828
	GO:0032147	activation of protein kinase activity	-11.1413116055136	GO:0060964	regulation of gene silencing by miRNA	-13.1057936383087
	GO:0030326	embryonic limb morphogenesis	-11.1075974790117	GO:0042775	mitochondrial ATP synthesis coupled electron transport	-13.0972859349498
	GO:0035113	embryonic appendage morphogenesis	-11.1075974790117	GO:1904951	positive regulation of establishment of protein localization	-13.0736277778047
	GO:0051568	histone H3-K4 methylation	-11.0968861593723	GO:0050000	chromosome localization	-13.0490308963084
	GO:0006623	protein targeting to vacuole	-11.0968861593723	GO:0061077	chaperone-mediated protein folding	-13.0032688490041
	GO:0032205	negative regulation of telomere maintenance	-11.0968861593723	GO:0061025	membrane fusion	-12.9983520545315
	GO:0002181	cytoplasmic translation	-11.0956888043569	GO:0072521	purine-containing compound metabolic process	-12.9902837229189
	GO:0046467	membrane lipid biosynthetic process	-11.0699019984313	GO:0034101	erythrocyte homeostasis	-12.9627963078638
	GO:0018023	peptidyl-lysine trimethylation	-11.0291467592084	GO:1905818	regulation of chromosome separation	-12.9591849081822
	GO:0090169	regulation of spindle assembly	-11.0291467592084	GO:0001932	regulation of protein phosphorylation	-12.9354249633623
	GO:0006909	phagocytosis	-11.0115775514819	GO:0034198	cellular response to amino acid starvation	-12.9050954112056
	GO:0046488	phosphatidylinositol metabolic process	-11.0067715595252	GO:0043547	positive regulation of GTPase activity	-12.8855575496078
	GO:0043470	regulation of carbohydrate catabolic process	-11.0067540570001	GO:0051092	positive regulation of NF-kappaB transcription factor activity	-12.8501692993995
	GO:0048194	Golgi vesicle budding	-10.9605513526256	GO:0051568	histone H3-K4 methylation	-12.8397686741139
	GO:0007007	inner mitochondrial membrane organization	-10.875468328785	GO:0032205	negative regulation of telomere maintenance	-12.8397686741139
	GO:0090503	RNA phosphodiester bond hydrolysis, exonucleolytic	-10.875468328785	GO:0007030	Golgi organization	-12.7833192034912
	GO:0009205	purine ribonucleoside triphosphate metabolic process	-10.85489803476	GO:0034404	nucleobase-containing small molecule biosynthetic process	-12.7751365714609
	GO:0043984	histone H4-K16 acetylation	-10.8405025127392	GO:0007041	lysosomal transport	-12.7751365714609
	GO:0039702	viral budding via host ESCRT complex	-10.8405025127392	GO:0010648	negative regulation of cell communication	-12.758869105821
	GO:0044089	positive regulation of cellular component biogenesis	-10.8295339174671	GO:0031648	protein destabilization	-12.7569372707954
	GO:0070316	regulation of G0 to G1 transition	-10.8249454273368	GO:1990928	response to amino acid starvation	-12.7569372707954
	GO:0033260	nuclear DNA replication	-10.8249454273368	GO:0042542	response to hydrogen peroxide	-12.7529637356011
	GO:0043966	histone H3 acetylation	-10.8249454273368	GO:1903828	negative regulation of cellular protein localization	-12.7481264694504
	GO:0006476	protein deacetylation	-10.8029497151431	GO:0023057	negative regulation of signaling	-12.7111427542032
	GO:0032206	positive regulation of telomere maintenance	-10.8029497151431	GO:0030177	positive regulation of Wnt signaling pathway	-12.6888236522104
	GO:0071108	protein K48-linked deubiquitination	-10.7594920107235	GO:0065002	intracellular protein transmembrane transport	-12.6515955607974
	GO:0046685	response to arsenic-containing substance	-10.7594920107235	GO:0060966	regulation of gene silencing by RNA	-12.6319073256843
	GO:1904951	positive regulation of establishment of protein localization	-10.7591902931602	GO:0060147	regulation of posttranscriptional gene silencing	-12.6319073256843
	GO:0031058	positive regulation of histone modification	-10.7575689750831	GO:0051303	establishment of chromosome localization	-12.6273476852992
	GO:0104004	cellular response to environmental stimulus	-10.7282856081568	GO:0033119	negative regulation of RNA splicing	-12.6251585121212
	GO:0071214	cellular response to abiotic stimulus	-10.7282856081568	GO:0051091	positive regulation of DNA-binding transcription factor activity	-12.6027905000009
	GO:1903900	regulation of viral life cycle	-10.7033109016335	GO:0006301	postreplication repair	-12.5800068641544
	GO:0062012	regulation of small molecule metabolic process	-10.6912921363301	GO:0051438	regulation of ubiquitin-protein transferase activity	-12.5800068641544
	GO:1900180	regulation of protein localization to nucleus	-10.6911187841914	GO:0002429	immune response-activating cell surface receptor signaling pathway	-12.5799332451356
	GO:0051865	protein autoubiquitination	-10.6108735702978	GO:0104004	cellular response to environmental stimulus	-12.5799332451356
	GO:0031060	regulation of histone methylation	-10.6108735702978	GO:0071214	cellular response to abiotic stimulus	-12.5799332451356
	GO:0002753	cytoplasmic pattern recognition receptor signaling pathway	-10.5793533856484	GO:0042769	DNA damage response, detection of DNA damage	-12.579665523501
	GO:0051081	nuclear envelope disassembly	-10.5649040791905	GO:0060236	regulation of mitotic spindle organization	-12.579665523501
	GO:0043982	histone H4-K8 acetylation	-10.5649040791905	GO:0042147	retrograde transport, endosome to Golgi	-12.5696496319609
	GO:0043555	regulation of translation in response to stress	-10.5649040791905	GO:2000573	positive regulation of DNA biosynthetic process	-12.5458163600021
	GO:0043981	histone H4-K5 acetylation	-10.5649040791905	GO:0035872	nucleotide-binding domain, leucine rich repeat containing receptor signaling pathway	-12.5359769454069
	GO:0035970	peptidyl-threonine dephosphorylation	-10.5649040791905	GO:0051310	metaphase plate congression	-12.5355650638717
	GO:0030397	membrane disassembly	-10.5649040791905	GO:0036498	IRE1-mediated unfolded protein response	-12.5355650638717
	GO:0051091	positive regulation of DNA-binding transcription factor activity	-10.5461681968362	GO:0071243	cellular response to arsenic-containing substance	-12.4862607048708
	GO:0043123	positive regulation of I-kappaB kinase/NF-kappaB signaling	-10.5365304569322	GO:0043393	regulation of protein binding	-12.4706467648897
	GO:0006890	retrograde vesicle-mediated transport, Golgi to endoplasmic reticulum	-10.5234703621884	GO:0042773	ATP synthesis coupled electron transport	-12.3356465814858
	GO:0090090	negative regulation of canonical Wnt signaling pathway	-10.5084174351697	GO:0045860	positive regulation of protein kinase activity	-12.3255353922391
	GO:0071456	cellular response to hypoxia	-10.4880556396765	GO:0009150	purine ribonucleotide metabolic process	-12.2967336295343
	GO:0006353	DNA-templated transcription, termination	-10.4740977991426	GO:0007018	microtubule-based movement	-12.2939085514868
	GO:0031929	TOR signaling	-10.4726013874445	GO:2001242	regulation of intrinsic apoptotic signaling pathway	-12.2777003874543
	GO:0006376	mRNA splice site selection	-10.4616984522119	GO:0032271	regulation of protein polymerization	-12.2042965165413
	GO:0070534	protein K63-linked ubiquitination	-10.4616984522119	GO:0006282	regulation of DNA repair	-12.1923103544771
	GO:0006163	purine nucleotide metabolic process	-10.4365638195045	GO:0006400	tRNA modification	-12.1799218914614
	GO:0006977	DNA damage response, signal transduction by p53 class mediator resulting in cell cycle arrest	-10.4219637063764	GO:0006790	sulfur compound metabolic process	-12.1797351877195
	GO:0007254	JNK cascade	-10.4099032706221	GO:0045646	regulation of erythrocyte differentiation	-12.1657454576049
	GO:1903146	regulation of autophagy of mitochondrion	-10.3897050446501	GO:0009201	ribonucleoside triphosphate biosynthetic process	-12.1657454576049
	GO:0042149	cellular response to glucose starvation	-10.3897050446501	GO:0045444	fat cell differentiation	-12.1609110630796
	GO:0048199	vesicle targeting, to, from or within Golgi	-10.3786359144976	GO:0009116	nucleoside metabolic process	-12.1609110630796
	GO:1903573	negative regulation of response to endoplasmic reticulum stress	-10.3522402487972	GO:0071478	cellular response to radiation	-12.1123935423247
	GO:0000387	spliceosomal snRNP assembly	-10.3522402487972	GO:0030071	regulation of mitotic metaphase/anaphase transition	-12.1056533074136
	GO:0046854	phosphatidylinositol phosphorylation	-10.3522230500543	GO:0006476	protein deacetylation	-12.1056533074136
	GO:0032784	regulation of DNA-templated transcription, elongation	-10.3522230500543	GO:0002833	positive regulation of response to biotic stimulus	-12.1040065203549
	GO:0003743	translation initiation factor activity	-10.3522230500543	GO:0036257	multivesicular body organization	-12.0722512382623
	GO:0007163	establishment or maintenance of cell polarity	-10.3400154231282	GO:0001666	response to hypoxia	-12.0569955374789
	GO:0072384	organelle transport along microtubule	-10.2990423889945	GO:1902807	negative regulation of cell cycle G1/S phase transition	-12.0471978059686
	GO:0006487	protein N-linked glycosylation	-10.2990423889945	GO:2001056	positive regulation of cysteine-type endopeptidase activity	-12.0464343025531
	GO:0042773	ATP synthesis coupled electron transport	-10.2990423889945	GO:0030218	erythrocyte differentiation	-12.0098470679588
	GO:0007018	microtubule-based movement	-10.2953886613969	GO:0008135	translation factor activity, RNA binding	-12.0080657967714
	GO:0033119	negative regulation of RNA splicing	-10.2698831915483	GO:0002768	immune response-regulating cell surface receptor signaling pathway	-11.9962328895051
	GO:0120035	regulation of plasma membrane bounded cell projection organization	-10.2440604723482	GO:0043405	regulation of MAP kinase activity	-11.9962328895051
	GO:2000278	regulation of DNA biosynthetic process	-10.227573319404	GO:0070423	nucleotide-binding oligomerization domain containing signaling pathway	-11.94915137752
	GO:0051085	chaperone cofactor-dependent protein refolding	-10.2263412239409	GO:0006368	transcription elongation from RNA polymerase II promoter	-11.860203620689
	GO:0006450	regulation of translational fidelity	-10.2260235364117	GO:1900182	positive regulation of protein localization to nucleus	-11.860203620689
	GO:0006490	oligosaccharide-lipid intermediate biosynthetic process	-10.2260235364117	GO:0071236	cellular response to antibiotic	-11.8554299136623
	GO:0007052	mitotic spindle organization	-10.1912379868507	GO:2000278	regulation of DNA biosynthetic process	-11.8168938517016
	GO:0060966	regulation of gene silencing by RNA	-10.1879337106023	GO:0051186	cofactor metabolic process	-11.8136088701507
	GO:0060147	regulation of posttranscriptional gene silencing	-10.1879337106023	GO:0030111	regulation of Wnt signaling pathway	-11.8095643941675
	GO:0034644	cellular response to UV	-10.1566027210195	GO:0035303	regulation of dephosphorylation	-11.7705187154272
	GO:0001841	neural tube formation	-10.1422254968715	GO:0071985	multivesicular body sorting pathway	-11.7539076326558
	GO:0034404	nucleobase-containing small molecule biosynthetic process	-10.1422254968715	GO:0051223	regulation of protein transport	-11.7023376079998
	GO:0006220	pyrimidine nucleotide metabolic process	-10.1251337021348	GO:0042274	ribosomal small subunit biogenesis	-11.6877605863196
	GO:0097191	extrinsic apoptotic signaling pathway	-10.077919138931	GO:0043281	regulation of cysteine-type endopeptidase activity involved in apoptotic process	-11.6781863863222
	GO:0080171	lytic vacuole organization	-10.0547145363698	GO:0000288	nuclear-transcribed mRNA catabolic process, deadenylation-dependent decay	-11.648650909079
	GO:0034033	purine nucleoside bisphosphate biosynthetic process	-10.0547145363698	GO:0032922	circadian regulation of gene expression	-11.648650909079
	GO:0034030	ribonucleoside bisphosphate biosynthetic process	-10.0547145363698	GO:0042278	purine nucleoside metabolic process	-11.648650909079
	GO:0010257	NADH dehydrogenase complex assembly	-10.0547145363698	GO:0046824	positive regulation of nucleocytoplasmic transport	-11.648650909079
	GO:0032981	mitochondrial respiratory chain complex I assembly	-10.0547145363698	GO:0071806	protein transmembrane transport	-11.6213605892911
	GO:0007040	lysosome organization	-10.0547145363698	GO:0046128	purine ribonucleoside metabolic process	-11.6213605892911
	GO:0033866	nucleoside bisphosphate biosynthetic process	-10.0547145363698	GO:0006354	DNA-templated transcription, elongation	-11.6125445296891
	GO:0038061	NIK/NF-kappaB signaling	-10.0407476525836	GO:0043687	post-translational protein modification	-11.6087554982433
	GO:0001510	RNA methylation	-10.0394277829945	GO:0120036	plasma membrane bounded cell projection organization	-11.5835438752869
	GO:0006906	vesicle fusion	-9.98652715244848	GO:0120035	regulation of plasma membrane bounded cell projection organization	-11.5506711976572
	GO:1904358	positive regulation of telomere maintenance via telomere lengthening	-9.96555215291294	GO:0035567	non-canonical Wnt signaling pathway	-11.5370198325595
	GO:1903432	regulation of TORC1 signaling	-9.96555215291294	GO:0043280	positive regulation of cysteine-type endopeptidase activity involved in apoptotic process	-11.5370198325595
	GO:0032456	endocytic recycling	-9.96555215291294	GO:1903432	regulation of TORC1 signaling	-11.5316309484029
	GO:0042775	mitochondrial ATP synthesis coupled electron transport	-9.92470240636076	GO:0036258	multivesicular body assembly	-11.5120168601472
	GO:0032481	positive regulation of type I interferon production	-9.92470240636076	GO:0060071	Wnt signaling pathway, planar cell polarity pathway	-11.4603079217354
	GO:0070585	protein localization to mitochondrion	-9.92470240636076	GO:0006909	phagocytosis	-11.4586613129116
	GO:0001666	response to hypoxia	-9.91898362763958	GO:0009060	aerobic respiration	-11.4551774672563
	GO:1901068	guanosine-containing compound metabolic process	-9.90846101765336	GO:0030030	cell projection organization	-11.4316019189399
	GO:0055114	oxidation-reduction process	-9.90589051015979	GO:1901673	regulation of mitotic spindle assembly	-11.392751151438
	GO:1904874	positive regulation of telomerase RNA localization to Cajal body	-9.90420868691581	GO:0008156	negative regulation of DNA replication	-11.3770531700176
	GO:0080182	histone H3-K4 trimethylation	-9.90420868691581	GO:0006458	'de novo' protein folding	-11.3770531700176
	GO:0010824	regulation of centrosome duplication	-9.8840909363951	GO:0045292	mRNA cis splicing, via spliceosome	-11.3770531700176
	GO:0031175	neuron projection development	-9.87124785885913	GO:0070911	global genome nucleotide-excision repair	-11.3649883997994
	GO:0071407	cellular response to organic cyclic compound	-9.86410073163252	GO:1904353	regulation of telomere capping	-11.3649883997994
	GO:0061025	membrane fusion	-9.83282416700354	GO:0060828	regulation of canonical Wnt signaling pathway	-11.3608308203922
	GO:0006368	transcription elongation from RNA polymerase II promoter	-9.8127483995722	GO:0044255	cellular lipid metabolic process	-11.3266804825346
	GO:0044283	small molecule biosynthetic process	-9.79389644761695	GO:0010824	regulation of centrosome duplication	-11.2723597699276
	GO:0030036	actin cytoskeleton organization	-9.76000606063938	GO:0090224	regulation of spindle organization	-11.2723597699276
	GO:0060964	regulation of gene silencing by miRNA	-9.72943934797151	GO:0019318	hexose metabolic process	-11.2592562209796
	GO:0034243	regulation of transcription elongation from RNA polymerase II promoter	-9.69743885358723	GO:0045185	maintenance of protein location	-11.2246700555974
	GO:0044183	protein folding chaperone	-9.69180828855036	GO:0006370	7-methylguanosine mRNA capping	-11.2161921489325
	GO:2001242	regulation of intrinsic apoptotic signaling pathway	-9.64555587782172	GO:0046605	regulation of centrosome cycle	-11.1831962149764
	GO:0072413	signal transduction involved in mitotic cell cycle checkpoint	-9.63836202306875	GO:0008053	mitochondrial fusion	-11.171041607653
	GO:1902402	signal transduction involved in mitotic DNA damage checkpoint	-9.63836202306875	GO:0043038	amino acid activation	-11.1686722105949
	GO:1902400	intracellular signal transduction involved in G1 DNA damage checkpoint	-9.63836202306875	GO:0016575	histone deacetylation	-11.1686722105949
	GO:1902403	signal transduction involved in mitotic DNA integrity checkpoint	-9.63836202306875	GO:0001227	DNA-binding transcription repressor activity, RNA polymerase II-specific	-11.1465020867925
	GO:0072431	signal transduction involved in mitotic G1 DNA damage checkpoint	-9.63836202306875	GO:0006919	activation of cysteine-type endopeptidase activity involved in apoptotic process	-11.13513134278
	GO:0033674	positive regulation of kinase activity	-9.63826524053304	GO:0090175	regulation of establishment of planar polarity	-11.1345405037188
	GO:0006488	dolichol-linked oligosaccharide biosynthetic process	-9.61385151670437	GO:0031056	regulation of histone modification	-11.1322795628534
	GO:0071243	cellular response to arsenic-containing substance	-9.61385151670437	GO:0010605	negative regulation of macromolecule metabolic process	-11.1045047365732
	GO:0002218	activation of innate immune response	-9.58109896456661	GO:0051235	maintenance of location	-11.1042011155439
	GO:0006497	protein lipidation	-9.56080433200369	GO:0098781	ncRNA transcription	-11.0988641087261
	GO:0042542	response to hydrogen peroxide	-9.5418417334729	GO:0032506	cytokinetic process	-11.013243967713
	GO:2000134	negative regulation of G1/S transition of mitotic cell cycle	-9.53167975210883	GO:0051084	'de novo' posttranslational protein folding	-11.013243967713
	GO:0045595	regulation of cell differentiation	-9.52953730805128	GO:2000116	regulation of cysteine-type endopeptidase activity	-11.0030428455518
	GO:0035303	regulation of dephosphorylation	-9.5207532490254	GO:0010950	positive regulation of endopeptidase activity	-10.9884506911542
	GO:0042325	regulation of phosphorylation	-9.51874567733072	GO:0007249	I-kappaB kinase/NF-kappaB signaling	-10.9774627767801
	GO:0060173	limb development	-9.48935725342896	GO:0030518	intracellular steroid hormone receptor signaling pathway	-10.9774627767801
	GO:0048736	appendage development	-9.48935725342896	GO:0031572	G2 DNA damage checkpoint	-10.9551072323558
	GO:0051084	'de novo' posttranslational protein folding	-9.47407863333037	GO:0006294	nucleotide-excision repair, preincision complex assembly	-10.9551072323558
	GO:0009150	purine ribonucleotide metabolic process	-9.47095333813252	GO:0042407	cristae formation	-10.9551072323558
	GO:0032648	regulation of interferon-beta production	-9.464553508281	GO:0090169	regulation of spindle assembly	-10.9551072323558
	GO:0031344	regulation of cell projection organization	-9.44249482614326	GO:0035196	production of miRNAs involved in gene silencing by miRNA	-10.9551072323558
	GO:0009060	aerobic respiration	-9.43852664675504	GO:0042177	negative regulation of protein catabolic process	-10.9060403482647
	GO:1903533	regulation of protein targeting	-9.43496161402383	GO:0016574	histone ubiquitination	-10.8754465088973
	GO:0072595	maintenance of protein localization in organelle	-9.43196622062526	GO:0038061	NIK/NF-kappaB signaling	-10.8731513096077
	GO:0072521	purine-containing compound metabolic process	-9.42857111030958	GO:0043044	ATP-dependent chromatin remodeling	-10.8731513096077
	GO:1901659	glycosyl compound biosynthetic process	-9.42071429835169	GO:0043470	regulation of carbohydrate catabolic process	-10.8731513096077
	GO:0034502	protein localization to chromosome	-9.40143532653198	GO:2001022	positive regulation of response to DNA damage stimulus	-10.8597069514823
	GO:0072665	protein localization to vacuole	-9.40143532653198	GO:0010952	positive regulation of peptidase activity	-10.8094394065685
	GO:0070911	global genome nucleotide-excision repair	-9.37119728745008	GO:0009142	nucleoside triphosphate biosynthetic process	-10.7919674333992
	GO:0072655	establishment of protein localization to mitochondrion	-9.32535213903188	GO:0046755	viral budding	-10.7836866289678
	GO:0046128	purine ribonucleoside metabolic process	-9.31077704940463	GO:0032527	protein exit from endoplasmic reticulum	-10.7836866289678
	GO:0051783	regulation of nuclear division	-9.2231221726936	GO:0043984	histone H4-K16 acetylation	-10.7793675779015
	GO:2000573	positive regulation of DNA biosynthetic process	-9.21542696090623	GO:0039702	viral budding via host ESCRT complex	-10.7793675779015
	GO:0006901	vesicle coating	-9.21542696090623	GO:0051258	protein polymerization	-10.7637221075294
	GO:0016239	positive regulation of macroautophagy	-9.21542696090623	GO:0006418	tRNA aminoacylation for protein translation	-10.7317766777879
	GO:0045860	positive regulation of protein kinase activity	-9.20594133550902	GO:1905515	non-motile cilium assembly	-10.7317766777879
	GO:0014020	primary neural tube formation	-9.20555713080116	GO:0048585	negative regulation of response to stimulus	-10.7064137364684
	GO:0071375	cellular response to peptide hormone stimulus	-9.19219237609866	GO:0043039	tRNA aminoacylation	-10.7063713860649
	GO:0031572	G2 DNA damage checkpoint	-9.17306694273223	GO:0050852	T cell receptor signaling pathway	-10.6864883646839
	GO:1904292	regulation of ERAD pathway	-9.17306694273223	GO:0071108	protein K48-linked deubiquitination	-10.6822320784055
	GO:0042407	cristae formation	-9.17306694273223	GO:1903955	positive regulation of protein targeting to mitochondrion	-10.6822320784055
	GO:0008334	histone mRNA metabolic process	-9.17306694273223	GO:0046685	response to arsenic-containing substance	-10.6822320784055
	GO:0007051	spindle organization	-9.1703243080732	GO:0006356	regulation of transcription by RNA polymerase I	-10.6822320784055
	GO:0071902	positive regulation of protein serine/threonine kinase activity	-9.12929293374626	GO:0090263	positive regulation of canonical Wnt signaling pathway	-10.6798254435482
	GO:0051457	maintenance of protein location in nucleus	-9.11735047266931	GO:0006643	membrane lipid metabolic process	-10.5820362312447
	GO:0043162	ubiquitin-dependent protein catabolic process via the multivesicular body sorting pathway	-9.11735047266931	GO:0051336	regulation of hydrolase activity	-10.5773046084715
	GO:1902903	regulation of supramolecular fiber organization	-9.10840868453313	GO:1903312	negative regulation of mRNA metabolic process	-10.5531195268561
	GO:0046903	secretion	-9.10032421132066	GO:1900180	regulation of protein localization to nucleus	-10.5394299919008
	GO:1901699	cellular response to nitrogen compound	-9.09177577779524	GO:0051081	nuclear envelope disassembly	-10.513509408207
	GO:0070671	response to interleukin-12	-9.08353919200968	GO:0043982	histone H4-K8 acetylation	-10.513509408207
	GO:0048872	homeostasis of number of cells	-9.08144528150579	GO:0043981	histone H4-K5 acetylation	-10.513509408207
	GO:0032092	positive regulation of protein binding	-9.06695842638062	GO:0030397	membrane disassembly	-10.513509408207
	GO:0006356	regulation of transcription by RNA polymerase I	-9.05338487273213	GO:0045069	regulation of viral genome replication	-10.5083080338128
	GO:0007169	transmembrane receptor protein tyrosine kinase signaling pathway	-9.05118149800984	GO:0051865	protein autoubiquitination	-10.4989190737671
	GO:0021543	pallium development	-9.04405437533768	GO:0000381	regulation of alternative mRNA splicing, via spliceosome	-10.4989190737671
	GO:0072666	establishment of protein localization to vacuole	-9.02800455103798	GO:0045070	positive regulation of viral genome replication	-10.4988888650786
	GO:0002200	somatic diversification of immune receptors	-9.02800455103798	GO:0004721	phosphoprotein phosphatase activity	-10.4988888650786
	GO:0007417	central nervous system development	-9.02238467209014	GO:0044262	cellular carbohydrate metabolic process	-10.4092552637553
	GO:0009967	positive regulation of signal transduction	-9.02092666162807	GO:0006006	glucose metabolic process	-10.4045072556428
	GO:1904872	regulation of telomerase RNA localization to Cajal body	-9.00421704503698	GO:0031929	TOR signaling	-10.4017480215693
	GO:0048013	ephrin receptor signaling pathway	-8.99518853576812	GO:0050686	negative regulation of mRNA processing	-10.4017480215693
	GO:2000785	regulation of autophagosome assembly	-8.98754048133588	GO:0004860	protein kinase inhibitor activity	-10.4017480215693
	GO:0060338	regulation of type I interferon-mediated signaling pathway	-8.98754048133588	GO:0044818	mitotic G2/M transition checkpoint	-10.4017480215693
	GO:0004721	phosphoprotein phosphatase activity	-8.98754048133588	GO:0050688	regulation of defense response to virus	-10.3559712134368
	GO:1901030	positive regulation of mitochondrial outer membrane permeabilization involved in apoptotic signaling pathway	-8.98754048133588	GO:0031344	regulation of cell projection organization	-10.3473624465176
	GO:1903214	regulation of protein targeting to mitochondrion	-8.98644407356743	GO:0008064	regulation of actin polymerization or depolymerization	-10.3212974513773
	GO:0051983	regulation of chromosome segregation	-8.98470406301006	GO:0042149	cellular response to glucose starvation	-10.3028712891693
	GO:0009163	nucleoside biosynthetic process	-8.96046849822055	GO:0000186	activation of MAPKK activity	-10.280594151533
	GO:0090114	COPII-coated vesicle budding	-8.95125351069946	GO:1902099	regulation of metaphase/anaphase transition of cell cycle	-10.280594151533
	GO:0009987	cellular process	-8.93762204437742	GO:0036297	interstrand cross-link repair	-10.280594151533
	GO:0006354	DNA-templated transcription, elongation	-8.92894687037593	GO:0042795	snRNA transcription by RNA polymerase II	-10.2636142200505
	GO:0009314	response to radiation	-8.90089401735012	GO:0042273	ribosomal large subunit biogenesis	-10.2636142200505
	GO:0032271	regulation of protein polymerization	-8.84199448812464	GO:0009124	nucleoside monophosphate biosynthetic process	-10.2622388118964
	GO:0008088	axo-dendritic transport	-8.83670950174798	GO:0032418	lysosome localization	-10.2622388118964
	GO:0032201	telomere maintenance via semi-conservative replication	-8.82692538803858	GO:0008154	actin polymerization or depolymerization	-10.2559141321785
	GO:0032527	protein exit from endoplasmic reticulum	-8.82692538803858	GO:0006297	nucleotide-excision repair, DNA gap filling	-10.2054681696156
	GO:0045444	fat cell differentiation	-8.81558050148444	GO:0072384	organelle transport along microtubule	-10.1778683261664
	GO:0045185	maintenance of protein location	-8.81558050148444	GO:0036508	protein alpha-1,2-demannosylation	-10.1680893660858
	GO:0008286	insulin receptor signaling pathway	-8.79159236626442	GO:0061608	nuclear import signal receptor activity	-10.1680893660858
	GO:0120032	regulation of plasma membrane bounded cell projection assembly	-8.75266146797123	GO:0036507	protein demannosylation	-10.1680893660858
	GO:0006301	postreplication repair	-8.73627789279387	GO:1900151	regulation of nuclear-transcribed mRNA catabolic process, deadenylation-dependent decay	-10.1680893660858
	GO:0006110	regulation of glycolytic process	-8.73015552707468	GO:0006450	regulation of translational fidelity	-10.1680893660858
	GO:0048598	embryonic morphogenesis	-8.72151626144178	GO:0051100	negative regulation of binding	-10.1537718144833
	GO:0060491	regulation of cell projection assembly	-8.66426435688789	GO:0051085	chaperone cofactor-dependent protein refolding	-10.1522609501683
	GO:0043038	amino acid activation	-8.66122140666444	GO:0045814	negative regulation of gene expression, epigenetic	-10.1361512569232
	GO:0071349	cellular response to interleukin-12	-8.66122140666444	GO:0002253	activation of immune response	-10.1007301684415
	GO:0030901	midbrain development	-8.65497571087428	GO:0000725	recombinational repair	-10.073550845033
	GO:0035872	nucleotide-binding domain, leucine rich repeat containing receptor signaling pathway	-8.65353663488068	GO:0050851	antigen receptor-mediated signaling pathway	-10.0373155835156
	GO:0004860	protein kinase inhibitor activity	-8.65353663488068	GO:0006220	pyrimidine nucleotide metabolic process	-10.0194522507248
	GO:0045089	positive regulation of innate immune response	-8.6393185353045	GO:0031050	dsRNA processing	-9.98879687051139
	GO:0051092	positive regulation of NF-kappaB transcription factor activity	-8.6336113263729	GO:0036260	RNA capping	-9.98879687051139
	GO:0032535	regulation of cellular component size	-8.63079681677855	GO:0009452	7-methylguanosine RNA capping	-9.98879687051139
	GO:2000779	regulation of double-strand break repair	-8.59948676995566	GO:0070918	production of small RNA involved in gene silencing by RNA	-9.98879687051139
	GO:0051235	maintenance of location	-8.59792440688048	GO:0002221	pattern recognition receptor signaling pathway	-9.98285644083324
	GO:0001843	neural tube closure	-8.59775780563209	GO:0009792	embryo development ending in birth or egg hatching	-9.95564441872167
	GO:0032480	negative regulation of type I interferon production	-8.59659662320072	GO:0010257	NADH dehydrogenase complex assembly	-9.95215652782867
	GO:1904293	negative regulation of ERAD pathway	-8.58297356701223	GO:0032981	mitochondrial respiratory chain complex I assembly	-9.95215652782867
	GO:1904152	regulation of retrograde protein transport, ER to cytosol	-8.58297356701223	GO:0034401	chromatin organization involved in regulation of transcription	-9.94458440893532
	GO:0036109	alpha-linolenic acid metabolic process	-8.58297356701223	GO:0030832	regulation of actin filament length	-9.93855422409248
	GO:0006482	protein demethylation	-8.55452495191229	GO:1902017	regulation of cilium assembly	-9.91830771563195
	GO:0070536	protein K63-linked deubiquitination	-8.55452495191229	GO:0006955	immune response	-9.88667393054669
	GO:0008214	protein dealkylation	-8.55452495191229	GO:0071479	cellular response to ionizing radiation	-9.87465631065698
	GO:0032986	protein-DNA complex disassembly	-8.54682921958431	GO:0080182	histone H3-K4 trimethylation	-9.85602876366465
	GO:1902410	mitotic cytokinetic process	-8.54682921958431	GO:0008333	endosome to lysosome transport	-9.84685344459451
	GO:0006383	transcription by RNA polymerase III	-8.54484245766001	GO:0030036	actin cytoskeleton organization	-9.8373560735795
	GO:0003678	DNA helicase activity	-8.51548991561852	GO:1901068	guanosine-containing compound metabolic process	-9.82479370177003
	GO:0006458	'de novo' protein folding	-8.50922618459201	GO:0032092	positive regulation of protein binding	-9.81660915770069
	GO:0033146	regulation of intracellular estrogen receptor signaling pathway	-8.50922618459201	GO:0034614	cellular response to reactive oxygen species	-9.81376513442548
	GO:0021532	neural tube patterning	-8.50622291024847	GO:0032007	negative regulation of TOR signaling	-9.81287777915761
	GO:0032212	positive regulation of telomere maintenance via telomerase	-8.50622291024847	GO:0009145	purine nucleoside triphosphate biosynthetic process	-9.79725304934824
	GO:0006369	termination of RNA polymerase II transcription	-8.50622291024847	GO:0051099	positive regulation of binding	-9.79314819378247
	GO:0021987	cerebral cortex development	-8.49489552039975	GO:0043009	chordate embryonic development	-9.76664063247228
	GO:0007223	Wnt signaling pathway, calcium modulating pathway	-8.49423541582795	GO:0044089	positive regulation of cellular component biogenesis	-9.7476679181946
	GO:0006296	nucleotide-excision repair, DNA incision, 5'-to lesion	-8.49423541582795	GO:0000724	double-strand break repair via homologous recombination	-9.73810000773602
	GO:0006109	regulation of carbohydrate metabolic process	-8.49270204277116	GO:0009987	cellular process	-9.73560155469499
	GO:0009123	nucleoside monophosphate metabolic process	-8.47027531205879	GO:1905269	positive regulation of chromatin organization	-9.67514057695053
	GO:0007569	cell aging	-8.46274024964429	GO:0051056	regulation of small GTPase mediated signal transduction	-9.65683926973024
	GO:0048666	neuron development	-8.44273057443945	GO:0043631	RNA polyadenylation	-9.62653488535309
	GO:0051100	negative regulation of binding	-8.43629303843121	GO:0045931	positive regulation of mitotic cell cycle	-9.59407933105899
	GO:1902806	regulation of cell cycle G1/S phase transition	-8.43265512529097	GO:0009301	snRNA transcription	-9.59211714876117
	GO:0051186	cofactor metabolic process	-8.40138163925115	GO:0008286	insulin receptor signaling pathway	-9.56408007596863
	GO:1902807	negative regulation of cell cycle G1/S phase transition	-8.39802369256052	GO:0042776	mitochondrial ATP synthesis coupled proton transport	-9.55911623563602
	GO:2000641	regulation of early endosome to late endosome transport	-8.39738799927007	GO:0048025	negative regulation of mRNA splicing, via spliceosome	-9.55911623563602
	GO:0000380	alternative mRNA splicing, via spliceosome	-8.39738799927007	GO:0007031	peroxisome organization	-9.55506099194483
	GO:0071459	protein localization to chromosome, centromeric region	-8.39738799927007	GO:0031110	regulation of microtubule polymerization or depolymerization	-9.55506099194483
	GO:0030033	microvillus assembly	-8.39738799927007	GO:0003678	DNA helicase activity	-9.5389558294974
	GO:0071495	cellular response to endogenous stimulus	-8.39713568848071	GO:0090087	regulation of peptide transport	-9.53093111451978
	GO:0043281	regulation of cysteine-type endopeptidase activity involved in apoptotic process	-8.3909212905222	GO:0035304	regulation of protein dephosphorylation	-9.52201900949062
	GO:0030900	forebrain development	-8.38514636871508	GO:0070302	regulation of stress-activated protein kinase signaling cascade	-9.4734702506466
	GO:0032922	circadian regulation of gene expression	-8.34665092514066	GO:0006629	lipid metabolic process	-9.45469275967778
	GO:0006521	regulation of cellular amino acid metabolic process	-8.34665092514066	GO:0006497	protein lipidation	-9.43979286089637
	GO:0042278	purine nucleoside metabolic process	-8.34665092514066	GO:0051972	regulation of telomerase activity	-9.41777546019515
	GO:0071478	cellular response to radiation	-8.33772782197665	GO:0051973	positive regulation of telomerase activity	-9.39675951098004
	GO:0051972	regulation of telomerase activity	-8.32728148697664	GO:0033059	cellular pigmentation	-9.37455913504377
	GO:0050852	T cell receptor signaling pathway	-8.2881997338721	GO:0000959	mitochondrial RNA metabolic process	-9.35146134644695
	GO:0046039	GTP metabolic process	-8.28738938466979	GO:0006120	mitochondrial electron transport, NADH to ubiquinone	-9.33703587570884
	GO:0071383	cellular response to steroid hormone stimulus	-8.25819337397626	GO:0009206	purine ribonucleoside triphosphate biosynthetic process	-9.33703587570884
	GO:0051223	regulation of protein transport	-8.24630108037845	GO:0009123	nucleoside monophosphate metabolic process	-9.32674062922991
	GO:0043039	tRNA aminoacylation	-8.24417464702619	GO:0070301	cellular response to hydrogen peroxide	-9.32674062922991
	GO:0045646	regulation of erythrocyte differentiation	-8.24417464702619	GO:0009119	ribonucleoside metabolic process	-9.32674062922991
	GO:0009201	ribonucleoside triphosphate biosynthetic process	-8.24417464702619	GO:0043462	regulation of ATPase activity	-9.31703669805859
	GO:0051651	maintenance of location in cell	-8.23656967382797	GO:0006278	RNA-dependent DNA biosynthetic process	-9.30670712849362
	GO:0000724	double-strand break repair via homologous recombination	-8.21418110639729	GO:0006521	regulation of cellular amino acid metabolic process	-9.2989333910381
	GO:0048585	negative regulation of response to stimulus	-8.19665127369004	GO:0110053	regulation of actin filament organization	-9.27422380283526
	GO:1902017	regulation of cilium assembly	-8.18071412626097	GO:0010507	negative regulation of autophagy	-9.21866589184505
	GO:2001021	negative regulation of response to DNA damage stimulus	-8.18071412626097	GO:0090559	regulation of membrane permeability	-9.21866589184505
	GO:0006221	pyrimidine nucleotide biosynthetic process	-8.17056009876718	GO:0060211	regulation of nuclear-transcribed mRNA poly(A) tail shortening	-9.1985996656731
	GO:0070423	nucleotide-binding oligomerization domain containing signaling pathway	-8.1391922622402	GO:0010332	response to gamma radiation	-9.13044249240515
	GO:0004407	histone deacetylase activity	-8.1391922622402	GO:0008334	histone mRNA metabolic process	-9.10533557266585
	GO:0032801	receptor catabolic process	-8.1391922622402	GO:0035666	TRIF-dependent toll-like receptor signaling pathway	-9.10533557266585
	GO:0051569	regulation of histone H3-K4 methylation	-8.1391922622402	GO:0022900	electron transport chain	-9.09620876077229
	GO:0051258	protein polymerization	-8.12899663613634	GO:0032956	regulation of actin cytoskeleton organization	-9.09191323719753
	GO:0090502	RNA phosphodiester bond hydrolysis, endonucleolytic	-8.1180190043779	GO:0000302	response to reactive oxygen species	-9.08907046307267
	GO:0043405	regulation of MAP kinase activity	-8.11661519261536	GO:1901657	glycosyl compound metabolic process	-9.0876063809326
	GO:0006120	mitochondrial electron transport, NADH to ubiquinone	-8.10869914056491	GO:0045943	positive regulation of transcription by RNA polymerase I	-9.05931091345649
	GO:0044088	regulation of vacuole organization	-8.10869914056491	GO:0000717	nucleotide-excision repair, DNA duplex unwinding	-9.05931091345649
	GO:0060606	tube closure	-8.09224341398782	GO:0016578	histone deubiquitination	-9.05931091345649
	GO:0007167	enzyme linked receptor protein signaling pathway	-8.08977359265667	GO:0032872	regulation of stress-activated MAPK cascade	-9.0296672012751
	GO:0002758	innate immune response-activating signal transduction	-8.07816218274914	GO:0003743	translation initiation factor activity	-8.99354942058624
	GO:0071236	cellular response to antibiotic	-8.07756678809549	GO:0044282	small molecule catabolic process	-8.98614711387018
	GO:0045069	regulation of viral genome replication	-8.06798337537097	GO:0033046	negative regulation of sister chromatid segregation	-8.98243205279389
	GO:0031062	positive regulation of histone methylation	-8.06163290271268	GO:1900153	positive regulation of nuclear-transcribed mRNA catabolic process, deadenylation-dependent decay	-8.95267853727721
	GO:0033683	nucleotide-excision repair, DNA incision	-8.06163290271268	GO:0051651	maintenance of location in cell	-8.94303751315191
	GO:0061157	mRNA destabilization	-8.06108941900756	GO:0032435	negative regulation of proteasomal ubiquitin-dependent protein catabolic process	-8.91338325961786
	GO:1902751	positive regulation of cell cycle G2/M phase transition	-8.06108941900756	GO:2000785	regulation of autophagosome assembly	-8.91338325961786
	GO:0050690	regulation of defense response to virus by virus	-8.06108941900756	GO:0035384	thioester biosynthetic process	-8.90275548115984
	GO:0016444	somatic cell DNA recombination	-8.03355634366652	GO:0071616	acyl-CoA biosynthetic process	-8.90275548115984
	GO:0030521	androgen receptor signaling pathway	-8.03355634366652	GO:0000387	spliceosomal snRNP assembly	-8.90275548115984
	GO:0002562	somatic diversification of immune receptors via germline recombination within a single locus	-8.03355634366652	GO:0046825	regulation of protein export from nucleus	-8.88312169698287
	GO:0001228	DNA-binding transcription activator activity, RNA polymerase II-specific	-8.03168769481653	GO:0009163	nucleoside biosynthetic process	-8.88312169698287
	GO:0051443	positive regulation of ubiquitin-protein transferase activity	-8.03043636885621	GO:0019985	translesion synthesis	-8.88181941699817
	GO:0110053	regulation of actin filament organization	-8.02243719935825	GO:0051259	protein complex oligomerization	-8.82472111775415
	GO:0071479	cellular response to ionizing radiation	-7.98686628820935	GO:0043244	regulation of protein complex disassembly	-8.809979856633
	GO:0007020	microtubule nucleation	-7.9806087670386	GO:0032535	regulation of cellular component size	-8.79328946438648
	GO:0036508	protein alpha-1,2-demannosylation	-7.9806087670386	GO:2000104	negative regulation of DNA-dependent DNA replication	-8.76561157431552
	GO:0061608	nuclear import signal receptor activity	-7.9806087670386	GO:0034724	DNA replication-independent nucleosome organization	-8.72679073522622
	GO:0036507	protein demannosylation	-7.9806087670386	GO:0072528	pyrimidine-containing compound biosynthetic process	-8.72679073522622
	GO:2001244	positive regulation of intrinsic apoptotic signaling pathway	-7.97281910875311	GO:0043436	oxoacid metabolic process	-8.68380176678862
	GO:0006790	sulfur compound metabolic process	-7.94790726863137	GO:0009967	positive regulation of signal transduction	-8.6663355089115
	GO:0043434	response to peptide hormone	-7.93963166689158	GO:1901214	regulation of neuron death	-8.66386799389104
	GO:0045664	regulation of neuron differentiation	-7.93944620032722	GO:0045815	positive regulation of gene expression, epigenetic	-8.62617918620027
	GO:0044255	cellular lipid metabolic process	-7.92450138558768	GO:0006110	regulation of glycolytic process	-8.61849886005023
	GO:0072332	intrinsic apoptotic signaling pathway by p53 class mediator	-7.92365774804402	GO:0006378	mRNA polyadenylation	-8.58897374407595
	GO:0007077	mitotic nuclear envelope disassembly	-7.92243382247398	GO:0031440	regulation of mRNA 3'-end processing	-8.58897374407595
	GO:0034498	early endosome to Golgi transport	-7.92243382247398	GO:0002183	cytoplasmic translational initiation	-8.58897374407595
	GO:0097201	negative regulation of transcription from RNA polymerase II promoter in response to stress	-7.92243382247398	GO:0000083	regulation of transcription involved in G1/S transition of mitotic cell cycle	-8.58897374407595
	GO:1904668	positive regulation of ubiquitin protein ligase activity	-7.92243382247398	GO:0044272	sulfur compound biosynthetic process	-8.56414998918903
	GO:0034497	protein localization to phagophore assembly site	-7.92243382247398	GO:1904293	negative regulation of ERAD pathway	-8.54122210593778
	GO:0070202	regulation of establishment of protein localization to chromosome	-7.92243382247398	GO:0006266	DNA ligation	-8.54122210593778
	GO:0090085	regulation of protein deubiquitination	-7.92243382247398	GO:0019081	viral translation	-8.54122210593778
	GO:0030371	translation repressor activity	-7.92243382247398	GO:0106074	aminoacyl-tRNA metabolism involved in translational fidelity	-8.54122210593778
	GO:0002757	immune response-activating signal transduction	-7.91872957864499	GO:1904152	regulation of retrograde protein transport, ER to cytosol	-8.54122210593778
	GO:0010629	negative regulation of gene expression	-7.91825846934445	GO:0006295	nucleotide-excision repair, DNA incision, 3'-to lesion	-8.49197264105327
	GO:1903828	negative regulation of cellular protein localization	-7.91230147148289	GO:0006293	nucleotide-excision repair, preincision complex stabilization	-8.49197264105327
	GO:1901983	regulation of protein acetylation	-7.90633493778143	GO:0016601	Rac protein signal transduction	-8.49197264105327
	GO:0002833	positive regulation of response to biotic stimulus	-7.90035488917437	GO:1902410	mitotic cytokinetic process	-8.49197264105327
	GO:0032870	cellular response to hormone stimulus	-7.86023364017428	GO:0046902	regulation of mitochondrial membrane permeability	-8.49091736370344
	GO:0046605	regulation of centrosome cycle	-7.85497499472347	GO:0070536	protein K63-linked deubiquitination	-8.48673435434079
	GO:0007031	peroxisome organization	-7.84679324799195	GO:0006270	DNA replication initiation	-8.48673435434079
	GO:0035722	interleukin-12-mediated signaling pathway	-7.83262585441211	GO:0032465	regulation of cytokinesis	-8.48003809833778
	GO:0006665	sphingolipid metabolic process	-7.79444766308759	GO:0002682	regulation of immune system process	-8.47451709734548
	GO:0071044	histone mRNA catabolic process	-7.79367804305963	GO:1901699	cellular response to nitrogen compound	-8.45099927183914
	GO:0051571	positive regulation of histone H3-K4 methylation	-7.79367804305963	GO:0044743	protein transmembrane import into intracellular organelle	-8.43522292916965
	GO:0034315	regulation of Arp2/3 complex-mediated actin nucleation	-7.79367804305963	GO:0043094	cellular metabolic compound salvage	-8.43522292916965
	GO:2000045	regulation of G1/S transition of mitotic cell cycle	-7.79206140053429	GO:0008625	extrinsic apoptotic signaling pathway via death domain receptors	-8.43522292916965
	GO:0032465	regulation of cytokinesis	-7.77583412981181	GO:0045005	DNA-dependent DNA replication maintenance of fidelity	-8.43185293213696
	GO:0050767	regulation of neurogenesis	-7.76728922788597	GO:0035337	fatty-acyl-CoA metabolic process	-8.43185293213696
	GO:1903509	liposaccharide metabolic process	-7.762317522712	GO:0006635	fatty acid beta-oxidation	-8.42238619101882
	GO:0008135	translation factor activity, RNA binding	-7.75297805298622	GO:1905898	positive regulation of response to endoplasmic reticulum stress	-8.42004189700044
	GO:0000725	recombinational repair	-7.75216811005281	GO:0033238	regulation of cellular amine metabolic process	-8.40757771147577
	GO:0009124	nucleoside monophosphate biosynthetic process	-7.75014078910479	GO:1905114	cell surface receptor signaling pathway involved in cell-cell signaling	-8.40694690277907
	GO:0007029	endoplasmic reticulum organization	-7.74068186231238	GO:0007051	spindle organization	-8.36598132445689
	GO:0048207	vesicle targeting, rough ER to cis-Golgi	-7.72966638289261	GO:0043968	histone H2A acetylation	-8.34904385494863
	GO:0048208	COPII vesicle coating	-7.72966638289261	GO:2000641	regulation of early endosome to late endosome transport	-8.34904385494863
	GO:0046902	regulation of mitochondrial membrane permeability	-7.70651848587309	GO:0006271	DNA strand elongation involved in DNA replication	-8.34904385494863
	GO:0016331	morphogenesis of embryonic epithelium	-7.70261992670327	GO:0000266	mitochondrial fission	-8.34904385494863
	GO:1901653	cellular response to peptide	-7.6845680648037	GO:0071459	protein localization to chromosome, centromeric region	-8.34904385494863
	GO:0035304	regulation of protein dephosphorylation	-7.66021524952806	GO:0006336	DNA replication-independent nucleosome assembly	-8.32818437004139
	GO:0033047	regulation of mitotic sister chromatid segregation	-7.63594316569478	GO:1903708	positive regulation of hemopoiesis	-8.32464208720855
	GO:0006278	RNA-dependent DNA biosynthetic process	-7.63041616532993	GO:0043406	positive regulation of MAP kinase activity	-8.29358322631762
	GO:0006779	porphyrin-containing compound biosynthetic process	-7.63041616532993	GO:0051262	protein tetramerization	-8.27424743042403
	GO:1904353	regulation of telomere capping	-7.63041616532993	GO:0051222	positive regulation of protein transport	-8.24178600779974
	GO:0046825	regulation of protein export from nucleus	-7.61985222609588	GO:0009161	ribonucleoside monophosphate metabolic process	-8.24043520468701
	GO:0043433	negative regulation of DNA-binding transcription factor activity	-7.61543145320514	GO:0004402	histone acetyltransferase activity	-8.24043520468701
	GO:0002262	myeloid cell homeostasis	-7.6121619721289	GO:0043574	peroxisomal transport	-8.24034416078923
	GO:0009142	nucleoside triphosphate biosynthetic process	-7.60419206942428	GO:1903649	regulation of cytoplasmic transport	-8.22924783867953
	GO:1901214	regulation of neuron death	-7.60146909212877	GO:0046039	GTP metabolic process	-8.22924783867953
	GO:0071901	negative regulation of protein serine/threonine kinase activity	-7.59815628363341	GO:0051220	cytoplasmic sequestering of protein	-8.22924783867953
	GO:0001959	regulation of cytokine-mediated signaling pathway	-7.58631060929545	GO:0009991	response to extracellular stimulus	-8.22320043709504
	GO:0044272	sulfur compound biosynthetic process	-7.58631060929545	GO:0031401	positive regulation of protein modification process	-8.21675140503894
	GO:0032435	negative regulation of proteasomal ubiquitin-dependent protein catabolic process	-7.57874481106792	GO:0051495	positive regulation of cytoskeleton organization	-8.20888586562198
	GO:0000154	rRNA modification	-7.57874481106792	GO:0032648	regulation of interferon-beta production	-8.16046843267754
	GO:0045070	positive regulation of viral genome replication	-7.57874481106792	GO:0007062	sister chromatid cohesion	-8.16046843267754
	GO:0033014	tetrapyrrole biosynthetic process	-7.57344116413645	GO:0007052	mitotic spindle organization	-8.14512850479967
	GO:0016577	histone demethylation	-7.57344116413645	GO:0061515	myeloid cell development	-8.14092179025744
	GO:0010390	histone monoubiquitination	-7.57344116413645	GO:0009062	fatty acid catabolic process	-8.1189538363036
	GO:0006294	nucleotide-excision repair, preincision complex assembly	-7.57344116413645	GO:0032273	positive regulation of protein polymerization	-8.09193090176273
	GO:0070979	protein K11-linked ubiquitination	-7.57344116413645	GO:0046328	regulation of JNK cascade	-8.09056455936634
	GO:0050779	RNA destabilization	-7.56051952613274	GO:1904357	negative regulation of telomere maintenance via telomere lengthening	-8.07779325126898
	GO:1903955	positive regulation of protein targeting to mitochondrion	-7.56051952613274	GO:0009649	entrainment of circadian clock	-8.07779325126898
	GO:0032007	negative regulation of TOR signaling	-7.52562916343087	GO:2001021	negative regulation of response to DNA damage stimulus	-8.07222392114067
	GO:0043300	regulation of leukocyte degranulation	-7.52562916343087	GO:1902905	positive regulation of supramolecular fiber organization	-8.05767763428975
	GO:0043687	post-translational protein modification	-7.51341743115374	GO:1901659	glycosyl compound biosynthetic process	-8.03130062958225
	GO:0008064	regulation of actin polymerization or depolymerization	-7.50137425003655	GO:0044003	modification by symbiont of host morphology or physiology	-8.03130062958225
	GO:0043244	regulation of protein complex disassembly	-7.49611419070697	GO:0090502	RNA phosphodiester bond hydrolysis, endonucleolytic	-8.01566436498156
	GO:0006664	glycolipid metabolic process	-7.47608811544582	GO:0046782	regulation of viral transcription	-7.99748790769754
	GO:0022900	electron transport chain	-7.46864836901277	GO:0033048	negative regulation of mitotic sister chromatid segregation	-7.99645610453599
	GO:0034101	erythrocyte homeostasis	-7.46384050917242	GO:0061157	mRNA destabilization	-7.99645610453599
	GO:0060070	canonical Wnt signaling pathway	-7.46384050917242	GO:1902751	positive regulation of cell cycle G2/M phase transition	-7.99645610453599
	GO:0019318	hexose metabolic process	-7.44989773232366	GO:0050690	regulation of defense response to virus by virus	-7.99645610453599
	GO:0043574	peroxisomal transport	-7.42806334848002	GO:0006360	transcription by RNA polymerase I	-7.98740447821706
	GO:0006044	N-acetylglucosamine metabolic process	-7.41910684251801	GO:0072595	maintenance of protein localization in organelle	-7.98740447821706
	GO:0031498	chromatin disassembly	-7.41910684251801	GO:0046467	membrane lipid biosynthetic process	-7.9846668650066
	GO:0032528	microvillus organization	-7.41910684251801	GO:0045736	negative regulation of cyclin-dependent protein serine/threonine kinase activity	-7.96258847723612
	GO:0048025	negative regulation of mRNA splicing, via spliceosome	-7.41910684251801	GO:0051985	negative regulation of chromosome segregation	-7.96258847723612
	GO:0006337	nucleosome disassembly	-7.41910684251801	GO:0009156	ribonucleoside monophosphate biosynthetic process	-7.96258847723612
	GO:1905330	regulation of morphogenesis of an epithelium	-7.41834300586763	GO:0030521	androgen receptor signaling pathway	-7.9625108354053
	GO:0002764	immune response-regulating signaling pathway	-7.41691025354769	GO:0006623	protein targeting to vacuole	-7.9625108354053
	GO:1903708	positive regulation of hemopoiesis	-7.40154019602921	GO:0046677	response to antibiotic	-7.95292467480531
	GO:0051495	positive regulation of cytoskeleton organization	-7.37718618661635	GO:0043401	steroid hormone mediated signaling pathway	-7.9450477370748
	GO:2000756	regulation of peptidyl-lysine acetylation	-7.37089005327466	GO:0071417	cellular response to organonitrogen compound	-7.93962071795831
	GO:0002220	innate immune response activating cell surface receptor signaling pathway	-7.37015312849343	GO:0002220	innate immune response activating cell surface receptor signaling pathway	-7.93258096144346
	GO:0090329	regulation of DNA-dependent DNA replication	-7.36143990167324	GO:0008608	attachment of spindle microtubules to kinetochore	-7.92893142721661
	GO:0030218	erythrocyte differentiation	-7.33852550872827	GO:0032211	negative regulation of telomere maintenance via telomerase	-7.92893142721661
	GO:0033045	regulation of sister chromatid segregation	-7.33852550872827	GO:1901989	positive regulation of cell cycle phase transition	-7.92595410606873
	GO:0009145	purine nucleoside triphosphate biosynthetic process	-7.33560127280804	GO:2001234	negative regulation of apoptotic signaling pathway	-7.89372834006304
	GO:1901652	response to peptide	-7.32728592635839	GO:0008630	intrinsic apoptotic signaling pathway in response to DNA damage	-7.88760459748433
	GO:0002768	immune response-regulating cell surface receptor signaling pathway	-7.32315886086774	GO:0007077	mitotic nuclear envelope disassembly	-7.88389607601857
	GO:0001838	embryonic epithelial tube formation	-7.28231101565221	GO:0034498	early endosome to Golgi transport	-7.88389607601857
	GO:0032956	regulation of actin cytoskeleton organization	-7.27782782828507	GO:0004861	cyclin-dependent protein serine/threonine kinase inhibitor activity	-7.88389607601857
	GO:0071417	cellular response to organonitrogen compound	-7.27559653490297	GO:1904668	positive regulation of ubiquitin protein ligase activity	-7.88389607601857
	GO:0070203	regulation of establishment of protein localization to telomere	-7.26194594359549	GO:0010457	centriole-centriole cohesion	-7.88389607601857
	GO:0042054	histone methyltransferase activity	-7.26194594359549	GO:0002161	aminoacyl-tRNA editing activity	-7.88389607601857
	GO:0070213	protein auto-ADP-ribosylation	-7.26194594359549	GO:0030371	translation repressor activity	-7.88389607601857
	GO:0006054	N-acetylneuraminate metabolic process	-7.26194594359549	GO:0060213	positive regulation of nuclear-transcribed mRNA poly(A) tail shortening	-7.88389607601857
	GO:2000786	positive regulation of autophagosome assembly	-7.26194594359549	GO:0031113	regulation of microtubule polymerization	-7.83994403726088
	GO:0046607	positive regulation of centrosome cycle	-7.26194594359549	GO:0032784	regulation of DNA-templated transcription, elongation	-7.83994403726088
	GO:0070734	histone H3-K27 methylation	-7.26194594359549	GO:0072332	intrinsic apoptotic signaling pathway by p53 class mediator	-7.83994403726088
	GO:0045292	mRNA cis splicing, via spliceosome	-7.2538732541302	GO:0030162	regulation of proteolysis	-7.82660689597086
	GO:0019827	stem cell population maintenance	-7.25310027473925	GO:0010906	regulation of glucose metabolic process	-7.79799699659408
	GO:0034614	cellular response to reactive oxygen species	-7.25310027473925	GO:0071407	cellular response to organic cyclic compound	-7.76844938533612
	GO:0035148	tube formation	-7.24902627207652	GO:0002200	somatic diversification of immune receptors	-7.75205307377163
	GO:0009100	glycoprotein metabolic process	-7.24848737268413	GO:0000076	DNA replication checkpoint	-7.74852548950905
	GO:0009161	ribonucleoside monophosphate metabolic process	-7.24523475853804	GO:0042800	histone methyltransferase activity (H3-K4 specific)	-7.74852548950905
	GO:0070997	neuron death	-7.24523475853804	GO:0043555	regulation of translation in response to stress	-7.74852548950905
	GO:0071806	protein transmembrane transport	-7.24095068278516	GO:0000394	RNA splicing, via endonucleolytic cleavage and ligation	-7.74852548950905
	GO:0032469	endoplasmic reticulum calcium ion homeostasis	-7.22413017472714	GO:1904380	endoplasmic reticulum mannose trimming	-7.74852548950905
	GO:0045943	positive regulation of transcription by RNA polymerase I	-7.22413017472714	GO:0035970	peptidyl-threonine dephosphorylation	-7.74852548950905
	GO:0006783	heme biosynthetic process	-7.22413017472714	GO:0051444	negative regulation of ubiquitin-protein transferase activity	-7.74852548950905
	GO:0032069	regulation of nuclease activity	-7.22413017472714	GO:0034315	regulation of Arp2/3 complex-mediated actin nucleation	-7.74852548950905
	GO:0000717	nucleotide-excision repair, DNA duplex unwinding	-7.22413017472714	GO:0032970	regulation of actin filament-based process	-7.74492131574656
	GO:0033522	histone H2A ubiquitination	-7.22413017472714	GO:0050778	positive regulation of immune response	-7.73547609682439
	GO:0016578	histone deubiquitination	-7.22413017472714	GO:0000715	nucleotide-excision repair, DNA damage recognition	-7.69800416797422
	GO:0046856	phosphatidylinositol dephosphorylation	-7.22413017472714	GO:0007004	telomere maintenance via telomerase	-7.69800416797422
	GO:0032990	cell part morphogenesis	-7.21774271943791	GO:0051101	regulation of DNA binding	-7.69013539499128
	GO:0009991	response to extracellular stimulus	-7.21420587148763	GO:0060759	regulation of response to cytokine stimulus	-7.68860660801941
	GO:0030182	neuron differentiation	-7.20135015657762	GO:0019752	carboxylic acid metabolic process	-7.68281550275478
	GO:0045814	negative regulation of gene expression, epigenetic	-7.19387592206812	GO:0032781	positive regulation of ATPase activity	-7.65383600025824
	GO:0007064	mitotic sister chromatid cohesion	-7.19345769322772	GO:0007029	endoplasmic reticulum organization	-7.65383600025824
	GO:0070262	peptidyl-serine dephosphorylation	-7.19345769322772	GO:0019751	polyol metabolic process	-7.63886946280089
	GO:0030832	regulation of actin filament length	-7.19285551681462	GO:0019216	regulation of lipid metabolic process	-7.63780756602624
	GO:1905898	positive regulation of response to endoplasmic reticulum stress	-7.18419621897746	GO:0002521	leukocyte differentiation	-7.61668459300018
	GO:0042307	positive regulation of protein import into nucleus	-7.18419621897746	GO:0044092	negative regulation of molecular function	-7.6129572626434
	GO:0009225	nucleotide-sugar metabolic process	-7.18419621897746	GO:2000779	regulation of double-strand break repair	-7.60422546507231
	GO:0051960	regulation of nervous system development	-7.17575331544698	GO:0090317	negative regulation of intracellular protein transport	-7.60401872815093
	GO:0021537	telencephalon development	-7.16200045219484	GO:0022604	regulation of cell morphogenesis	-7.58489465508237
	GO:0046782	regulation of viral transcription	-7.15320290377089	GO:0071375	cellular response to peptide hormone stimulus	-7.57920040867981
	GO:0098727	maintenance of cell number	-7.14945328366556	GO:0070861	regulation of protein exit from endoplasmic reticulum	-7.57217587059018
	GO:0033059	cellular pigmentation	-7.13343177690181	GO:0001782	B cell homeostasis	-7.57217587059018
	GO:0060324	face development	-7.13343177690181	GO:0000289	nuclear-transcribed mRNA poly(A) tail shortening	-7.57217587059018
	GO:0000462	maturation of SSU-rRNA from tricistronic rRNA transcript (SSU-rRNA, 5.8S rRNA, LSU-rRNA)	-7.1301411709419	GO:0044068	modulation by symbiont of host cellular process	-7.57217587059018
	GO:0043094	cellular metabolic compound salvage	-7.1301411709419	GO:0072583	clathrin-dependent endocytosis	-7.57217587059018
	GO:0008625	extrinsic apoptotic signaling pathway via death domain receptors	-7.1301411709419	GO:1903203	regulation of oxidative stress-induced neuron death	-7.57217587059018
	GO:0043516	regulation of DNA damage response, signal transduction by p53 class mediator	-7.1301411709419	GO:0006779	porphyrin-containing compound biosynthetic process	-7.57217587059018
	GO:0033120	positive regulation of RNA splicing	-7.1301411709419	GO:0006376	mRNA splice site selection	-7.54876277121848
	GO:0034453	microtubule anchoring	-7.12763440258056	GO:0072662	protein localization to peroxisome	-7.53979877740832
	GO:1900101	regulation of endoplasmic reticulum unfolded protein response	-7.12763440258056	GO:0072663	establishment of protein localization to peroxisome	-7.53979877740832
	GO:0002429	immune response-activating cell surface receptor signaling pathway	-7.11901633759018	GO:0006625	protein targeting to peroxisome	-7.53979877740832
	GO:0006333	chromatin assembly or disassembly	-7.11398534607158	GO:0010803	regulation of tumor necrosis factor-mediated signaling pathway	-7.51423539608014
	GO:0010332	response to gamma radiation	-7.11315630349327	GO:0033014	tetrapyrrole biosynthetic process	-7.5119596202651
	GO:0120161	regulation of cold-induced thermogenesis	-7.10015532688969	GO:0031116	positive regulation of microtubule polymerization	-7.5119596202651
	GO:0000302	response to reactive oxygen species	-7.09826250429308	GO:0061099	negative regulation of protein tyrosine kinase activity	-7.5119596202651
	GO:0032786	positive regulation of DNA-templated transcription, elongation	-7.0968426918231	GO:0009262	deoxyribonucleotide metabolic process	-7.51084148990835
	GO:0070076	histone lysine demethylation	-7.09198040340095	GO:1901030	positive regulation of mitochondrial outer membrane permeabilization involved in apoptotic signaling pathway	-7.51084148990835
	GO:0050686	negative regulation of mRNA processing	-7.09198040340095	GO:0050779	RNA destabilization	-7.49581800592195
	GO:0031440	regulation of mRNA 3'-end processing	-7.09198040340095	GO:0019048	modulation by virus of host morphology or physiology	-7.49581800592195
	GO:0002183	cytoplasmic translational initiation	-7.09198040340095	GO:0002755	MyD88-dependent toll-like receptor signaling pathway	-7.49581800592195
	GO:2000116	regulation of cysteine-type endopeptidase activity	-7.07083865611874	GO:0002756	MyD88-independent toll-like receptor signaling pathway	-7.49581800592195
	GO:0006418	tRNA aminoacylation for protein translation	-7.02700359437942	GO:1901976	regulation of cell cycle checkpoint	-7.49581800592195
	GO:0030490	maturation of SSU-rRNA	-7.02700359437942	GO:0072659	protein localization to plasma membrane	-7.4883219470706
	GO:1903312	negative regulation of mRNA metabolic process	-7.02109466668648	GO:1901653	cellular response to peptide	-7.46781646147843
	GO:0042733	embryonic digit morphogenesis	-7.01751931400765	GO:0001959	regulation of cytokine-mediated signaling pathway	-7.43084246072107
	GO:0042158	lipoprotein biosynthetic process	-7.00395842292182	GO:0045652	regulation of megakaryocyte differentiation	-7.41528786003417
	GO:0000186	activation of MAPKK activity	-6.98791782172753	GO:0000187	activation of MAPK activity	-7.40252695193682
	GO:0031122	cytoplasmic microtubule organization	-6.98791782172753	GO:0006082	organic acid metabolic process	-7.37219911651208
	GO:0036297	interstrand cross-link repair	-6.98791782172753	GO:0045947	negative regulation of translational initiation	-7.37060445339174
	GO:0006629	lipid metabolic process	-6.97944158136049	GO:0000002	mitochondrial genome maintenance	-7.37060445339174
	GO:0009101	glycoprotein biosynthetic process	-6.93024530877419	GO:0003746	translation elongation factor activity	-7.37060445339174
	GO:0044003	modification by symbiont of host morphology or physiology	-6.92722235673141	GO:0032480	negative regulation of type I interferon production	-7.34937088576646
	GO:0009206	purine ribonucleoside triphosphate biosynthetic process	-6.92722235673141	GO:0050776	regulation of immune response	-7.32369744553251
	GO:0031057	negative regulation of histone modification	-6.92722235673141	GO:0030833	regulation of actin filament polymerization	-7.26491289337042
	GO:0032273	positive regulation of protein polymerization	-6.90815230605894	GO:0006383	transcription by RNA polymerase III	-7.26130704552882
	GO:0006626	protein targeting to mitochondrion	-6.88328483973037	GO:1900542	regulation of purine nucleotide metabolic process	-7.24688495616929
	GO:0051259	protein complex oligomerization	-6.86805867525367	GO:0001510	RNA methylation	-7.23629557259533
	GO:0008154	actin polymerization or depolymerization	-6.86575182418279	GO:0048096	chromatin-mediated maintenance of transcription	-7.22662156750448
	GO:0030970	retrograde protein transport, ER to cytosol	-6.86280561480507	GO:0090073	positive regulation of protein homodimerization activity	-7.22662156750448
	GO:0031468	nuclear envelope reassembly	-6.86280561480507	GO:0006054	N-acetylneuraminate metabolic process	-7.22662156750448
	GO:1903513	endoplasmic reticulum to cytosol transport	-6.86280561480507	GO:0046607	positive regulation of centrosome cycle	-7.22662156750448
	GO:0090559	regulation of membrane permeability	-6.85352595014255	GO:0043276	anoikis	-7.22662156750448
	GO:0072175	epithelial tube formation	-6.84954451737696	GO:0098876	vesicle-mediated transport to the plasma membrane	-7.19716821028175
	GO:1901998	toxin transport	-6.83578421354206	GO:0006284	base-excision repair	-7.18274138270316
	GO:0061726	mitochondrion disassembly	-6.83578421354206	GO:0045839	negative regulation of mitotic nuclear division	-7.18274138270316
	GO:1904591	positive regulation of protein import	-6.83578421354206	GO:0031577	spindle checkpoint	-7.17231871085345
	GO:0000422	autophagy of mitochondrion	-6.83578421354206	GO:0022616	DNA strand elongation	-7.17231871085345
	GO:0000959	mitochondrial RNA metabolic process	-6.83578421354206	GO:0006783	heme biosynthetic process	-7.17231871085345
	GO:0007257	activation of JUN kinase activity	-6.83578421354206	GO:0046599	regulation of centriole replication	-7.17231871085345
	GO:0060759	regulation of response to cytokine stimulus	-6.81525816377503	GO:0007094	mitotic spindle assembly checkpoint	-7.17231871085345
	GO:0045815	positive regulation of gene expression, epigenetic	-6.80917728623229	GO:0033522	histone H2A ubiquitination	-7.17231871085345
	GO:0090087	regulation of peptide transport	-6.79929072153694	GO:0071174	mitotic spindle checkpoint	-7.17231871085345
	GO:0072527	pyrimidine-containing compound metabolic process	-6.76377875537089	GO:0071173	spindle assembly checkpoint	-7.17231871085345
	GO:0072662	protein localization to peroxisome	-6.75849367253402	GO:0010586	miRNA metabolic process	-7.17231871085345
	GO:0072663	establishment of protein localization to peroxisome	-6.75849367253402	GO:0043496	regulation of protein homodimerization activity	-7.17231871085345
	GO:0006625	protein targeting to peroxisome	-6.75849367253402	GO:0046856	phosphatidylinositol dephosphorylation	-7.17231871085345
	GO:0051973	positive regulation of telomerase activity	-6.75500210730554	GO:0051457	maintenance of protein location in nucleus	-7.17231871085345
	GO:0043280	positive regulation of cysteine-type endopeptidase activity involved in apoptotic process	-6.74966317588884	GO:0000731	DNA synthesis involved in DNA repair	-7.16463398602778
	GO:0048568	embryonic organ development	-6.72844461018097	GO:0031667	response to nutrient levels	-7.15682439182433
	GO:2000114	regulation of establishment of cell polarity	-6.7013433903499	GO:0009208	pyrimidine ribonucleoside triphosphate metabolic process	-7.15149350465123
	GO:0016601	Rac protein signal transduction	-6.7013433903499	GO:0070198	protein localization to chromosome, telomeric region	-7.15149350465123
	GO:0045736	negative regulation of cyclin-dependent protein serine/threonine kinase activity	-6.68811561995535	GO:1904874	positive regulation of telomerase RNA localization to Cajal body	-7.15149350465123
	GO:0006370	7-methylguanosine mRNA capping	-6.68811561995535	GO:0006388	tRNA splicing, via endonucleolytic cleavage and ligation	-7.15149350465123
	GO:0019888	protein phosphatase regulator activity	-6.68811561995535	GO:0032988	ribonucleoprotein complex disassembly	-7.15149350465123
	GO:0009156	ribonucleoside monophosphate biosynthetic process	-6.68811561995535	GO:0015936	coenzyme A metabolic process	-7.15149350465123
	GO:0043486	histone exchange	-6.66973844762678	GO:1990380	Lys48-specific deubiquitinase activity	-7.15149350465123
	GO:0051053	negative regulation of DNA metabolic process	-6.65131493617703	GO:1904294	positive regulation of ERAD pathway	-7.15149350465123
	GO:1905477	positive regulation of protein localization to membrane	-6.65131493617703	GO:0051881	regulation of mitochondrial membrane potential	-7.13632490450335
	GO:0009116	nucleoside metabolic process	-6.64182049096707	GO:0006140	regulation of nucleotide metabolic process	-7.12539691037612
	GO:0071480	cellular response to gamma radiation	-6.63981174900708	GO:0032456	endocytic recycling	-7.11623926798547
	GO:0051298	centrosome duplication	-6.63981174900708	GO:0002223	stimulatory C-type lectin receptor signaling pathway	-7.09870149988456
	GO:0034080	CENP-A containing nucleosome assembly	-6.63346128894231	GO:1900101	regulation of endoplasmic reticulum unfolded protein response	-7.07254699350668
	GO:0061641	CENP-A containing chromatin organization	-6.63346128894231	GO:1904031	positive regulation of cyclin-dependent protein kinase activity	-7.06537357855624
	GO:1901028	regulation of mitochondrial outer membrane permeabilization involved in apoptotic signaling pathway	-6.63346128894231	GO:1904030	negative regulation of cyclin-dependent protein kinase activity	-7.06537357855624
	GO:1903649	regulation of cytoplasmic transport	-6.63132354797855	GO:1902186	regulation of viral release from host cell	-7.03528116760026
	GO:0018126	protein hydroxylation	-6.63132354797855	GO:0046949	fatty-acyl-CoA biosynthetic process	-7.03528116760026
	GO:0046174	polyol catabolic process	-6.63132354797855	GO:0006515	protein quality control for misfolded or incompletely synthesized proteins	-7.03364444700154
	GO:0032878	regulation of establishment or maintenance of cell polarity	-6.63132354797855	GO:0018208	peptidyl-proline modification	-7.02942511400527
	GO:0051220	cytoplasmic sequestering of protein	-6.63132354797855	GO:0010921	regulation of phosphatase activity	-6.97944022295104
	GO:0046578	regulation of Ras protein signal transduction	-6.62815147042341	GO:0060548	negative regulation of cell death	-6.9714679837409
	GO:0034508	centromere complex assembly	-6.62033899684464	GO:0120161	regulation of cold-induced thermogenesis	-6.96531084029013
	GO:1904357	negative regulation of telomere maintenance via telomere lengthening	-6.61714984108687	GO:0010565	regulation of cellular ketone metabolic process	-6.96187366020355
	GO:0017056	structural constituent of nuclear pore	-6.61714984108687	GO:0006221	pyrimidine nucleotide biosynthetic process	-6.95267839229008
	GO:0010971	positive regulation of G2/M transition of mitotic cell cycle	-6.61714984108687	GO:0030490	maturation of SSU-rRNA	-6.95267839229008
	GO:0034067	protein localization to Golgi apparatus	-6.61714984108687	GO:0032507	maintenance of protein location in cell	-6.95184983739856
	GO:0009649	entrainment of circadian clock	-6.61714984108687	GO:1901983	regulation of protein acetylation	-6.95184983739856
	GO:0031365	N-terminal protein amino acid modification	-6.61714984108687	GO:0009416	response to light stimulus	-6.94259079687736
	GO:0010565	regulation of cellular ketone metabolic process	-6.6037633213131	GO:0043433	negative regulation of DNA-binding transcription factor activity	-6.91903618319097
	GO:0043995	histone acetyltransferase activity (H4-K5 specific)	-6.60150992202398	GO:0042158	lipoprotein biosynthetic process	-6.89876851050112
	GO:0032486	Rap protein signal transduction	-6.60150992202398	GO:0005996	monosaccharide metabolic process	-6.86863105180606
	GO:2000628	regulation of miRNA metabolic process	-6.60150992202398	GO:0021762	substantia nigra development	-6.856049551025
	GO:0046972	histone acetyltransferase activity (H4-K16 specific)	-6.60150992202398	GO:0044088	regulation of vacuole organization	-6.856049551025
	GO:1990253	cellular response to leucine starvation	-6.60150992202398	GO:0030970	retrograde protein transport, ER to cytosol	-6.81747321970236
	GO:0010485	H4 histone acetyltransferase activity	-6.60150992202398	GO:0031468	nuclear envelope reassembly	-6.81747321970236
	GO:0048313	Golgi inheritance	-6.60150992202398	GO:0015919	peroxisomal membrane transport	-6.81747321970236
	GO:0043558	regulation of translational initiation in response to stress	-6.60150992202398	GO:1904872	regulation of telomerase RNA localization to Cajal body	-6.81747321970236
	GO:0014041	regulation of neuron maturation	-6.60150992202398	GO:0007095	mitotic G2 DNA damage checkpoint	-6.81747321970236
	GO:1903332	regulation of protein folding	-6.60150992202398	GO:1903513	endoplasmic reticulum to cytosol transport	-6.81747321970236
	GO:0071233	cellular response to leucine	-6.60150992202398	GO:1904262	negative regulation of TORC1 signaling	-6.81747321970236
	GO:0043996	histone acetyltransferase activity (H4-K8 specific)	-6.60150992202398	GO:0007163	establishment or maintenance of cell polarity	-6.8019392085438
	GO:0015937	coenzyme A biosynthetic process	-6.60150992202398	GO:0006893	Golgi to plasma membrane transport	-6.79954943021148
	GO:0070862	negative regulation of protein exit from endoplasmic reticulum	-6.60150992202398	GO:0045540	regulation of cholesterol biosynthetic process	-6.7882635620293
	GO:0048308	organelle inheritance	-6.60150992202398	GO:0106118	regulation of sterol biosynthetic process	-6.7882635620293
	GO:1904851	positive regulation of establishment of protein localization to telomere	-6.60150992202398	GO:0045454	cell redox homeostasis	-6.77754343925398
	GO:0002483	antigen processing and presentation of endogenous peptide antigen	-6.59716894806911	GO:0033143	regulation of intracellular steroid hormone receptor signaling pathway	-6.77754343925398
	GO:0019885	antigen processing and presentation of endogenous peptide antigen via MHC class I	-6.59716894806911	GO:1901998	toxin transport	-6.76777537141112
	GO:0031054	pre-miRNA processing	-6.59716894806911	GO:0061726	mitochondrion disassembly	-6.76777537141112
	GO:0051645	Golgi localization	-6.59716894806911	GO:0000422	autophagy of mitochondrion	-6.76777537141112
	GO:1904814	regulation of protein localization to chromosome, telomeric region	-6.59716894806911	GO:1901992	positive regulation of mitotic cell cycle phase transition	-6.75331807266038
	GO:0031937	positive regulation of chromatin silencing	-6.59716894806911	GO:0006342	chromatin silencing	-6.75139328645565
	GO:0006999	nuclear pore organization	-6.59716894806911	GO:0097549	chromatin organization involved in negative regulation of transcription	-6.75139328645565
	GO:0002223	stimulatory C-type lectin receptor signaling pathway	-6.5635021563441	GO:1901215	negative regulation of neuron death	-6.73094963781995
	GO:0051101	regulation of DNA binding	-6.54893656898303	GO:0010675	regulation of cellular carbohydrate metabolic process	-6.72449743845512
	GO:0070848	response to growth factor	-6.54737392651049	GO:0031333	negative regulation of protein complex assembly	-6.72362017842195
	GO:0050434	positive regulation of viral transcription	-6.52530468082904	GO:0033875	ribonucleoside bisphosphate metabolic process	-6.72362017842195
	GO:0046677	response to antibiotic	-6.52370158056129	GO:0034032	purine nucleoside bisphosphate metabolic process	-6.72362017842195
	GO:0050793	regulation of developmental process	-6.49909853783594	GO:0033865	nucleoside bisphosphate metabolic process	-6.72362017842195
	GO:0065002	intracellular protein transmembrane transport	-6.49241010255725	GO:0006520	cellular amino acid metabolic process	-6.7207764989983
	GO:0099518	vesicle cytoskeletal trafficking	-6.49241010255725	GO:0071495	cellular response to endogenous stimulus	-6.69349346281527
	GO:1905268	negative regulation of chromatin organization	-6.4707455641207	GO:0016444	somatic cell DNA recombination	-6.69017049729411
	GO:0065008	regulation of biological quality	-6.44048230387	GO:0006361	transcription initiation from RNA polymerase I promoter	-6.69017049729411
	GO:0048010	vascular endothelial growth factor receptor signaling pathway	-6.43174304972997	GO:0042026	protein refolding	-6.69017049729411
	GO:0019751	polyol metabolic process	-6.41155609218553	GO:0002562	somatic diversification of immune receptors via germline recombination within a single locus	-6.69017049729411
	GO:0050851	antigen receptor-mediated signaling pathway	-6.40199961508124	GO:0071347	cellular response to interleukin-1	-6.68053532409013
	GO:1905475	regulation of protein localization to membrane	-6.39517714604143	GO:0140029	exocytic process	-6.66857476083364
	GO:0030029	actin filament-based process	-6.38270568105236	GO:0070555	response to interleukin-1	-6.66155083498079
	GO:0009615	response to virus	-6.37848084839486	GO:0046827	positive regulation of protein export from nucleus	-6.65268834471637
	GO:0030902	hindbrain development	-6.35559046167315	GO:0043153	entrainment of circadian clock by photoperiod	-6.65268834471637
	GO:0009262	deoxyribonucleotide metabolic process	-6.33263490753315	GO:0046931	pore complex assembly	-6.65268834471637
	GO:0043968	histone H2A acetylation	-6.31226557929565	GO:0051204	protein insertion into mitochondrial membrane	-6.65268834471637
	GO:0000963	mitochondrial RNA processing	-6.31226557929565	GO:0072527	pyrimidine-containing compound metabolic process	-6.65266280508949
	GO:0006271	DNA strand elongation involved in DNA replication	-6.31226557929565	GO:0002224	toll-like receptor signaling pathway	-6.63055020395252
	GO:0035518	histone H2A monoubiquitination	-6.31226557929565	GO:2001243	negative regulation of intrinsic apoptotic signaling pathway	-6.63055020395252
	GO:0008053	mitochondrial fusion	-6.31226557929565	GO:0031112	positive regulation of microtubule polymerization or depolymerization	-6.62647656411225
	GO:0006743	ubiquinone metabolic process	-6.31226557929565	GO:0019692	deoxyribose phosphate metabolic process	-6.62647656411225
	GO:0061952	midbody abscission	-6.31226557929565	GO:0097352	autophagosome maturation	-6.62647656411225
	GO:0045739	positive regulation of DNA repair	-6.28479090636921	GO:0019888	protein phosphatase regulator activity	-6.62647656411225
	GO:0050773	regulation of dendrite development	-6.27351504701525	GO:0006487	protein N-linked glycosylation	-6.61254787086824
	GO:2001056	positive regulation of cysteine-type endopeptidase activity	-6.27351504701525	GO:0034243	regulation of transcription elongation from RNA polymerase II promoter	-6.58138307909334
	GO:0008630	intrinsic apoptotic signaling pathway in response to DNA damage	-6.26014184900827	GO:0006363	termination of RNA polymerase I transcription	-6.58138307909334
	GO:0033046	negative regulation of sister chromatid segregation	-6.25307162821648	GO:0098927	vesicle-mediated transport between endosomal compartments	-6.57938240072824
	GO:0019048	modulation by virus of host morphology or physiology	-6.25307162821648	GO:0050687	negative regulation of defense response to virus	-6.57938240072824
	GO:0046785	microtubule polymerization	-6.25307162821648	GO:0046835	carbohydrate phosphorylation	-6.57938240072824
	GO:0061028	establishment of endothelial barrier	-6.25307162821648	GO:0031529	ruffle organization	-6.57938240072824
	GO:0031110	regulation of microtubule polymerization or depolymerization	-6.2513314733707	GO:0001671	ATPase activator activity	-6.57938240072824
	GO:0061351	neural precursor cell proliferation	-6.24993614041866	GO:0071218	cellular response to misfolded protein	-6.57938240072824
	GO:0033209	tumor necrosis factor-mediated signaling pathway	-6.24755010185838	GO:0045841	negative regulation of mitotic metaphase/anaphase transition	-6.57938240072824
	GO:0035690	cellular response to drug	-6.22053919116268	GO:0046434	organophosphate catabolic process	-6.57642817444651
	GO:1902905	positive regulation of supramolecular fiber organization	-6.19951215542016	GO:0043995	histone acetyltransferase activity (H4-K5 specific)	-6.56939857214456
	GO:0006006	glucose metabolic process	-6.19779481880388	GO:0046972	histone acetyltransferase activity (H4-K16 specific)	-6.56939857214456
	GO:0031116	positive regulation of microtubule polymerization	-6.18987268425219	GO:1990253	cellular response to leucine starvation	-6.56939857214456
	GO:1904837	beta-catenin-TCF complex assembly	-6.18987268425219	GO:0032875	regulation of DNA endoreduplication	-6.56939857214456
	GO:0070897	transcription preinitiation complex assembly	-6.18987268425219	GO:0048313	Golgi inheritance	-6.56939857214456
	GO:0034661	ncRNA catabolic process	-6.18987268425219	GO:0071233	cellular response to leucine	-6.56939857214456
	GO:0035065	regulation of histone acetylation	-6.18548758154066	GO:0043996	histone acetyltransferase activity (H4-K8 specific)	-6.56939857214456
	GO:0032495	response to muramyl dipeptide	-6.18518507071968	GO:0075522	IRES-dependent viral translational initiation	-6.56939857214456
	GO:0008608	attachment of spindle microtubules to kinetochore	-6.18518507071968	GO:0015937	coenzyme A biosynthetic process	-6.56939857214456
	GO:1900151	regulation of nuclear-transcribed mRNA catabolic process, deadenylation-dependent decay	-6.18518507071968	GO:0070862	negative regulation of protein exit from endoplasmic reticulum	-6.56939857214456
	GO:0032211	negative regulation of telomere maintenance via telomerase	-6.18518507071968	GO:0048308	organelle inheritance	-6.56939857214456
	GO:0031667	response to nutrient levels	-6.18413297562088	GO:1901028	regulation of mitochondrial outer membrane permeabilization involved in apoptotic signaling pathway	-6.56224898594441
	GO:0045638	negative regulation of myeloid cell differentiation	-6.15280740011793	GO:0017056	structural constituent of nuclear pore	-6.56195250006213
	GO:0060765	regulation of androgen receptor signaling pathway	-6.14944072278995	GO:0010971	positive regulation of G2/M transition of mitotic cell cycle	-6.56195250006213
	GO:0070861	regulation of protein exit from endoplasmic reticulum	-6.14944072278995	GO:2000816	negative regulation of mitotic sister chromatid separation	-6.56195250006213
	GO:1900740	positive regulation of protein insertion into mitochondrial membrane involved in apoptotic signaling pathway	-6.14944072278995	GO:0034067	protein localization to Golgi apparatus	-6.56195250006213
	GO:0001782	B cell homeostasis	-6.14944072278995	GO:0031365	N-terminal protein amino acid modification	-6.56195250006213
	GO:0000289	nuclear-transcribed mRNA poly(A) tail shortening	-6.14944072278995	GO:0002483	antigen processing and presentation of endogenous peptide antigen	-6.55838932530685
	GO:0044068	modulation by symbiont of host cellular process	-6.14944072278995	GO:0009209	pyrimidine ribonucleoside triphosphate biosynthetic process	-6.55838932530685
	GO:1900739	regulation of protein insertion into mitochondrial membrane involved in apoptotic signaling pathway	-6.14944072278995	GO:0019885	antigen processing and presentation of endogenous peptide antigen via MHC class I	-6.55838932530685
	GO:0072583	clathrin-dependent endocytosis	-6.14944072278995	GO:0051645	Golgi localization	-6.55838932530685
	GO:1903203	regulation of oxidative stress-induced neuron death	-6.14944072278995	GO:0031937	positive regulation of chromatin silencing	-6.55838932530685
	GO:0006359	regulation of transcription by RNA polymerase III	-6.14201883054794	GO:0006999	nuclear pore organization	-6.55838932530685
	GO:0000715	nucleotide-excision repair, DNA damage recognition	-6.14201883054794	GO:0034508	centromere complex assembly	-6.54283096920041
	GO:0009218	pyrimidine ribonucleotide metabolic process	-6.14201883054794	GO:0051053	negative regulation of DNA metabolic process	-6.53137162528698
	GO:0007004	telomere maintenance via telomerase	-6.14201883054794	GO:0031060	regulation of histone methylation	-6.52753394891458
	GO:2001032	regulation of double-strand break repair via nonhomologous end joining	-6.14201883054794	GO:0006665	sphingolipid metabolic process	-6.5141165307531
	GO:0032008	positive regulation of TOR signaling	-6.1301704794572	GO:0051704	multi-organism process	-6.49938417701346
	GO:0045839	negative regulation of mitotic nuclear division	-6.1301704794572	GO:0072329	monocarboxylic acid catabolic process	-6.48894074334449
	GO:0042058	regulation of epidermal growth factor receptor signaling pathway	-6.1275755651888	GO:0051291	protein heterooligomerization	-6.47699117566082
	GO:0051653	spindle localization	-6.12546754759811	GO:0031058	positive regulation of histone modification	-6.46524749845519
	GO:0005977	glycogen metabolic process	-6.12546754759811	GO:0050434	positive regulation of viral transcription	-6.45724562871097
	GO:0007062	sister chromatid cohesion	-6.12546754759811	GO:1901652	response to peptide	-6.45134224457451
	GO:0072659	protein localization to plasma membrane	-6.1158014057713	GO:0071482	cellular response to light stimulus	-6.44949927399834
	GO:0033238	regulation of cellular amine metabolic process	-6.10912727906515	GO:0002684	positive regulation of immune system process	-6.44715264792518
	GO:0045454	cell redox homeostasis	-6.09885229758181	GO:0099518	vesicle cytoskeletal trafficking	-6.41802662372357
	GO:1900542	regulation of purine nucleotide metabolic process	-6.09653714209077	GO:0006073	cellular glucan metabolic process	-6.41802662372357
	GO:0051336	regulation of hydrolase activity	-6.07956208739897	GO:0044042	glucan metabolic process	-6.41802662372357
	GO:0060548	negative regulation of cell death	-6.06132527758368	GO:2000756	regulation of peptidyl-lysine acetylation	-6.38700401596782
	GO:0001558	regulation of cell growth	-6.04363385413991	GO:0008360	regulation of cell shape	-6.37063268351216
	GO:2000027	regulation of animal organ morphogenesis	-6.0304213139298	GO:0048584	positive regulation of response to stimulus	-6.36521898484352
	GO:1901657	glycosyl compound metabolic process	-6.02207915142489	GO:0043255	regulation of carbohydrate biosynthetic process	-6.35390376736506
	GO:0009167	purine ribonucleoside monophosphate metabolic process	-6.01991032115881	GO:0030178	negative regulation of Wnt signaling pathway	-6.34234365272456
	GO:0060323	head morphogenesis	-6.01991032115881	GO:0051817	modification of morphology or physiology of other organism involved in symbiotic interaction	-6.34049749217406
	GO:0010458	exit from mitosis	-6.00534494542412	GO:0042752	regulation of circadian rhythm	-6.34049749217406
	GO:1901070	guanosine-containing compound biosynthetic process	-6.00534494542412	GO:0090090	negative regulation of canonical Wnt signaling pathway	-6.31917084571449
	GO:0033127	regulation of histone phosphorylation	-6.00534494542412	GO:0019395	fatty acid oxidation	-6.30817438543885
	GO:0006012	galactose metabolic process	-6.00534494542412	GO:0005975	carbohydrate metabolic process	-6.30291076273858
	GO:0034501	protein localization to kinetochore	-6.00534494542412	GO:0043434	response to peptide hormone	-6.29913918118516
	GO:0006266	DNA ligation	-6.00534494542412	GO:0051452	intracellular pH reduction	-6.29629838927742
	GO:0071428	rRNA-containing ribonucleoprotein complex export from nucleus	-6.00534494542412	GO:1902600	proton transmembrane transport	-6.28716745509094
	GO:0019081	viral translation	-6.00534494542412	GO:0048489	synaptic vesicle transport	-6.27092067201484
	GO:0106074	aminoacyl-tRNA metabolism involved in translational fidelity	-6.00534494542412	GO:0000291	nuclear-transcribed mRNA catabolic process, exonucleolytic	-6.27092067201484
	GO:0006241	CTP biosynthetic process	-6.00534494542412	GO:0000963	mitochondrial RNA processing	-6.27009739403884
	GO:0046036	CTP metabolic process	-6.00534494542412	GO:1904355	positive regulation of telomere capping	-6.27009739403884
	GO:0039694	viral RNA genome replication	-6.00534494542412	GO:0045324	late endosome to vacuole transport	-6.27009739403884
	GO:0042157	lipoprotein metabolic process	-5.99875961102517	GO:2000001	regulation of DNA damage checkpoint	-6.27009739403884
	GO:0006140	regulation of nucleotide metabolic process	-5.99875961102517	GO:0000380	alternative mRNA splicing, via spliceosome	-6.27009739403884
	GO:0010171	body morphogenesis	-5.99441271896914	GO:0042994	cytoplasmic sequestering of transcription factor	-6.27009739403884
	GO:1904589	regulation of protein import	-5.99172819641935	GO:0035518	histone H2A monoubiquitination	-6.27009739403884
	GO:0006893	Golgi to plasma membrane transport	-5.99172819641935	GO:0006743	ubiquinone metabolic process	-6.27009739403884
	GO:0002886	regulation of myeloid leukocyte mediated immunity	-5.99172819641935	GO:0061952	midbody abscission	-6.27009739403884
	GO:0022604	regulation of cell morphogenesis	-5.97739900110898	GO:0006123	mitochondrial electron transport, cytochrome c to oxygen	-6.27009739403884
	GO:1901215	negative regulation of neuron death	-5.97621060303816	GO:0007076	mitotic chromosome condensation	-6.27009739403884
	GO:0044264	cellular polysaccharide metabolic process	-5.9557097888731	GO:0030033	microvillus assembly	-6.27009739403884
	GO:0070301	cellular response to hydrogen peroxide	-5.94606345199823	GO:0019646	aerobic electron transport chain	-6.27009739403884
	GO:0007015	actin filament organization	-5.94183926481483	GO:0032091	negative regulation of protein binding	-6.26414941125699
	GO:0006265	DNA topological change	-5.94112574924657	GO:1990778	protein localization to cell periphery	-6.2384926901601
	GO:0045075	regulation of interleukin-12 biosynthetic process	-5.94112574924657	GO:0043666	regulation of phosphoprotein phosphatase activity	-6.23529893065601
	GO:0030291	protein serine/threonine kinase inhibitor activity	-5.94112574924657	GO:0045739	positive regulation of DNA repair	-6.20104740601464
	GO:0051836	translocation of molecules into other organism involved in symbiotic interaction	-5.94112574924657	GO:0006754	ATP biosynthetic process	-6.19455306423367
	GO:0070544	histone H3-K36 demethylation	-5.94112574924657	GO:1902235	regulation of endoplasmic reticulum stress-induced intrinsic apoptotic signaling pathway	-6.19455306423367
	GO:0031053	primary miRNA processing	-5.94112574924657	GO:0006298	mismatch repair	-6.19455306423367
	GO:0060700	regulation of ribonuclease activity	-5.94112574924657	GO:0045648	positive regulation of erythrocyte differentiation	-6.19455306423367
	GO:0002084	protein depalmitoylation	-5.94112574924657	GO:0046785	microtubule polymerization	-6.19455306423367
	GO:0019388	galactose catabolic process	-5.94112574924657	GO:0070997	neuron death	-6.18452847060069
	GO:0007021	tubulin complex assembly	-5.94112574924657	GO:0034121	regulation of toll-like receptor signaling pathway	-6.17331947324376
	GO:0051864	histone demethylase activity (H3-K36 specific)	-5.94112574924657	GO:0032870	cellular response to hormone stimulus	-6.16336470846974
	GO:0001672	regulation of chromatin assembly or disassembly	-5.94112574924657	GO:0046112	nucleobase biosynthetic process	-6.13967951259209
	GO:1904153	negative regulation of retrograde protein transport, ER to cytosol	-5.94112574924657	GO:0036473	cell death in response to oxidative stress	-6.13967951259209
	GO:1904871	positive regulation of protein localization to Cajal body	-5.94112574924657	GO:0006490	oligosaccharide-lipid intermediate biosynthetic process	-6.13967951259209
	GO:0044417	translocation of molecules into host	-5.94112574924657	GO:1903204	negative regulation of oxidative stress-induced neuron death	-6.13967951259209
	GO:0006768	biotin metabolic process	-5.94112574924657	GO:0042771	intrinsic apoptotic signaling pathway in response to DNA damage by p53 class mediator	-6.13456882897255
	GO:1904869	regulation of protein localization to Cajal body	-5.94112574924657	GO:1904837	beta-catenin-TCF complex assembly	-6.13456882897255
	GO:0034770	histone H4-K20 methylation	-5.94112574924657	GO:0016577	histone demethylation	-6.13456882897255
	GO:0036260	RNA capping	-5.91749037531891	GO:0010390	histone monoubiquitination	-6.13456882897255
	GO:0009452	7-methylguanosine RNA capping	-5.91749037531891	GO:0070897	transcription preinitiation complex assembly	-6.13456882897255
	GO:0016445	somatic diversification of immunoglobulins	-5.91749037531891	GO:0006362	transcription elongation from RNA polymerase I promoter	-6.13456882897255
	GO:0018196	peptidyl-asparagine modification	-5.91749037531891	GO:0030029	actin filament-based process	-6.12890620218902
	GO:1904030	negative regulation of cyclin-dependent protein kinase activity	-5.91749037531891	GO:0035268	protein mannosylation	-6.09737409068349
	GO:0043304	regulation of mast cell degranulation	-5.91749037531891	GO:0007097	nuclear migration	-6.09321637049579
	GO:0031113	regulation of microtubule polymerization	-5.90396801302838	GO:0009218	pyrimidine ribonucleotide metabolic process	-6.09321637049579
	GO:0007173	epidermal growth factor receptor signaling pathway	-5.90396801302838	GO:0044183	protein folding chaperone	-6.09321637049579
	GO:0030148	sphingolipid biosynthetic process	-5.87661084014195	GO:0097191	extrinsic apoptotic signaling pathway	-6.08176607237824
	GO:0098876	vesicle-mediated transport to the plasma membrane	-5.87661084014195	GO:0090630	activation of GTPase activity	-6.08176607237824
	GO:0021762	substantia nigra development	-5.86637777632504	GO:2001244	positive regulation of intrinsic apoptotic signaling pathway	-6.05743966783278
	GO:0034728	nucleosome organization	-5.84869537780996	GO:0090199	regulation of release of cytochrome c from mitochondria	-6.0541803911317
	GO:0042306	regulation of protein import into nucleus	-5.84578584229567	GO:0045851	pH reduction	-6.0541803911317
	GO:0034724	DNA replication-independent nucleosome organization	-5.84578584229567	GO:0006111	regulation of gluconeogenesis	-6.0541803911317
	GO:0098930	axonal transport	-5.84578584229567	GO:0005977	glycogen metabolic process	-6.0541803911317
	GO:0023056	positive regulation of signaling	-5.84408517475892	GO:0051784	negative regulation of nuclear division	-6.0541803911317
	GO:0009719	response to endogenous stimulus	-5.83774583369626	GO:0008088	axo-dendritic transport	-6.02682471310279
	GO:0007568	aging	-5.8347834311655	GO:0009166	nucleotide catabolic process	-6.02682471310279
	GO:0050769	positive regulation of neurogenesis	-5.82634089822704	GO:0035690	cellular response to drug	-6.02626934433144
	GO:0009394	2'-deoxyribonucleotide metabolic process	-5.82544983737963	GO:0009132	nucleoside diphosphate metabolic process	-6.01621418433233
	GO:0005484	SNAP receptor activity	-5.82544983737963	GO:0060627	regulation of vesicle-mediated transport	-5.98566395046632
	GO:0050685	positive regulation of mRNA processing	-5.82544983737963	GO:0006333	chromatin assembly or disassembly	-5.97616033670951
	GO:0006506	GPI anchor biosynthetic process	-5.82544983737963	GO:0043201	response to leucine	-5.96974535297097
	GO:0030833	regulation of actin filament polymerization	-5.8237873933024	GO:0010458	exit from mitosis	-5.96974535297097
	GO:0008543	fibroblast growth factor receptor signaling pathway	-5.81987010982965	GO:1901070	guanosine-containing compound biosynthetic process	-5.96974535297097
	GO:0071363	cellular response to growth factor stimulus	-5.81475687626547	GO:0034501	protein localization to kinetochore	-5.96974535297097
	GO:0034063	stress granule assembly	-5.76814336797999	GO:0016558	protein import into peroxisome matrix	-5.96974535297097
	GO:0042800	histone methyltransferase activity (H3-K4 specific)	-5.76814336797999	GO:0071428	rRNA-containing ribonucleoprotein complex export from nucleus	-5.96974535297097
	GO:0099116	tRNA 5'-end processing	-5.76814336797999	GO:0098787	mRNA cleavage involved in mRNA processing	-5.96974535297097
	GO:0099517	synaptic vesicle transport along microtubule	-5.76814336797999	GO:0006241	CTP biosynthetic process	-5.96974535297097
	GO:1901663	quinone biosynthetic process	-5.76814336797999	GO:0036109	alpha-linolenic acid metabolic process	-5.96974535297097
	GO:1904380	endoplasmic reticulum mannose trimming	-5.76814336797999	GO:0046036	CTP metabolic process	-5.96974535297097
	GO:1990404	protein ADP-ribosylase activity	-5.76814336797999	GO:0039694	viral RNA genome replication	-5.96974535297097
	GO:0006744	ubiquinone biosynthetic process	-5.76814336797999	GO:0010823	negative regulation of mitochondrion organization	-5.96972056881117
	GO:0099514	synaptic vesicle cytoskeletal transport	-5.76814336797999	GO:0050732	negative regulation of peptidyl-tyrosine phosphorylation	-5.96972056881117
	GO:0070102	interleukin-6-mediated signaling pathway	-5.76814336797999	GO:0019827	stem cell population maintenance	-5.96359825722785
	GO:0051444	negative regulation of ubiquitin-protein transferase activity	-5.76814336797999	GO:0042307	positive regulation of protein import into nucleus	-5.95812316747195
	GO:0060628	regulation of ER to Golgi vesicle-mediated transport	-5.76814336797999	GO:0009167	purine ribonucleoside monophosphate metabolic process	-5.95812316747195
	GO:0048490	anterograde synaptic vesicle transport	-5.76814336797999	GO:0033619	membrane protein proteolysis	-5.95812316747195
	GO:0071545	inositol phosphate catabolic process	-5.76814336797999	GO:0009225	nucleotide-sugar metabolic process	-5.95812316747195
	GO:0043174	nucleoside salvage	-5.76814336797999	GO:0080171	lytic vacuole organization	-5.91416685607296
	GO:1903358	regulation of Golgi organization	-5.76814336797999	GO:1904589	regulation of protein import	-5.91416685607296
	GO:0090344	negative regulation of cell aging	-5.74751682039181	GO:0051058	negative regulation of small GTPase mediated signal transduction	-5.91416685607296
	GO:0032091	negative regulation of protein binding	-5.74201830122875	GO:0007040	lysosome organization	-5.91416685607296
	GO:0010647	positive regulation of cell communication	-5.73023470363305	GO:0006265	DNA topological change	-5.91222708152782
	GO:0005976	polysaccharide metabolic process	-5.6907632452544	GO:0045075	regulation of interleukin-12 biosynthetic process	-5.91222708152782
	GO:0051560	mitochondrial calcium ion homeostasis	-5.68939995809032	GO:0070424	regulation of nucleotide-binding oligomerization domain containing signaling pathway	-5.91222708152782
	GO:0006486	protein glycosylation	-5.68462710426606	GO:0030291	protein serine/threonine kinase inhibitor activity	-5.91222708152782
	GO:0043413	macromolecule glycosylation	-5.68462710426606	GO:0001731	formation of translation preinitiation complex	-5.91222708152782
	GO:0034314	Arp2/3 complex-mediated actin nucleation	-5.67630577467696	GO:0070544	histone H3-K36 demethylation	-5.91222708152782
	GO:0042776	mitochondrial ATP synthesis coupled proton transport	-5.67630577467696	GO:0002084	protein depalmitoylation	-5.91222708152782
	GO:0009127	purine nucleoside monophosphate biosynthetic process	-5.67630577467696	GO:0019388	galactose catabolic process	-5.91222708152782
	GO:0061647	histone H3-K9 modification	-5.67630577467696	GO:0034058	endosomal vesicle fusion	-5.91222708152782
	GO:0009168	purine ribonucleoside monophosphate biosynthetic process	-5.67630577467696	GO:0051864	histone demethylase activity (H3-K36 specific)	-5.91222708152782
	GO:0003746	translation elongation factor activity	-5.67630577467696	GO:0001672	regulation of chromatin assembly or disassembly	-5.91222708152782
	GO:0006635	fatty acid beta-oxidation	-5.66191352667161	GO:1904153	negative regulation of retrograde protein transport, ER to cytosol	-5.91222708152782
	GO:0010965	regulation of mitotic sister chromatid separation	-5.66191352667161	GO:0006768	biotin metabolic process	-5.91222708152782
	GO:0031577	spindle checkpoint	-5.66032393067233	GO:0051103	DNA ligation involved in DNA repair	-5.91222708152782
	GO:0022616	DNA strand elongation	-5.66032393067233	GO:0050812	regulation of acyl-CoA biosynthetic process	-5.91222708152782
	GO:0090312	positive regulation of protein deacetylation	-5.66032393067233	GO:1904667	negative regulation of ubiquitin protein ligase activity	-5.91222708152782
	GO:0042455	ribonucleoside biosynthetic process	-5.66032393067233	GO:0034770	histone H4-K20 methylation	-5.91222708152782
	GO:0046599	regulation of centriole replication	-5.66032393067233	GO:2001236	regulation of extrinsic apoptotic signaling pathway	-5.91177981755881
	GO:0007094	mitotic spindle assembly checkpoint	-5.66032393067233	GO:0042157	lipoprotein metabolic process	-5.88797458624411
	GO:0046129	purine ribonucleoside biosynthetic process	-5.66032393067233	GO:0098727	maintenance of cell number	-5.87874796744163
	GO:0071174	mitotic spindle checkpoint	-5.66032393067233	GO:0034440	lipid oxidation	-5.86585091371079
	GO:0016279	protein-lysine N-methyltransferase activity	-5.66032393067233	GO:0016445	somatic diversification of immunoglobulins	-5.85888461750072
	GO:0042451	purine nucleoside biosynthetic process	-5.66032393067233	GO:0072698	protein localization to microtubule cytoskeleton	-5.85888461750072
	GO:0071173	spindle assembly checkpoint	-5.66032393067233	GO:0023056	positive regulation of signaling	-5.83759289864087
	GO:0043496	regulation of protein homodimerization activity	-5.66032393067233	GO:0070671	response to interleukin-12	-5.83264542065656
	GO:0005975	carbohydrate metabolic process	-5.64870452574113	GO:0035383	thioester metabolic process	-5.81423376754191
	GO:0071357	cellular response to type I interferon	-5.63948535114918	GO:0006637	acyl-CoA metabolic process	-5.81423376754191
	GO:0060337	type I interferon signaling pathway	-5.63948535114918	GO:0097581	lamellipodium organization	-5.80136572170581
	GO:0070085	glycosylation	-5.63162316481498	GO:0031057	negative regulation of histone modification	-5.80136572170581
	GO:0010952	positive regulation of peptidase activity	-5.63061648281578	GO:0046649	lymphocyte activation	-5.78964834552258
	GO:0035384	thioester biosynthetic process	-5.62820934931542	GO:1905475	regulation of protein localization to membrane	-5.7848188398569
	GO:0035307	positive regulation of protein dephosphorylation	-5.62820934931542	GO:0042306	regulation of protein import into nucleus	-5.77132363824273
	GO:0071616	acyl-CoA biosynthetic process	-5.62820934931542	GO:0009394	2'-deoxyribonucleotide metabolic process	-5.77004272539812
	GO:0033144	negative regulation of intracellular steroid hormone receptor signaling pathway	-5.62286657415254	GO:0005484	SNAP receptor activity	-5.77004272539812
	GO:0006984	ER-nucleus signaling pathway	-5.62286657415254	GO:0030041	actin filament polymerization	-5.77004272539812
	GO:0001932	regulation of protein phosphorylation	-5.60940839687567	GO:0042255	ribosome assembly	-5.73384251121707
	GO:0002521	leukocyte differentiation	-5.60312586675432	GO:0071044	histone mRNA catabolic process	-5.72913257232094
	GO:0032970	regulation of actin filament-based process	-5.5789410214018	GO:0099517	synaptic vesicle transport along microtubule	-5.72913257232094
	GO:0006073	cellular glucan metabolic process	-5.55568850193299	GO:1901663	quinone biosynthetic process	-5.72913257232094
	GO:0044042	glucan metabolic process	-5.55568850193299	GO:0006744	ubiquinone biosynthetic process	-5.72913257232094
	GO:1903707	negative regulation of hemopoiesis	-5.5405121033768	GO:0099514	synaptic vesicle cytoskeletal transport	-5.72913257232094
	GO:2001236	regulation of extrinsic apoptotic signaling pathway	-5.5405121033768	GO:0008631	intrinsic apoptotic signaling pathway in response to oxidative stress	-5.72913257232094
	GO:0034401	chromatin organization involved in regulation of transcription	-5.53977511342415	GO:0061158	3'-UTR-mediated mRNA destabilization	-5.72913257232094
	GO:0090630	activation of GTPase activity	-5.53977511342415	GO:0060628	regulation of ER to Golgi vesicle-mediated transport	-5.72913257232094
	GO:0060284	regulation of cell development	-5.53303523526855	GO:0048490	anterograde synaptic vesicle transport	-5.72913257232094
	GO:0070302	regulation of stress-activated protein kinase signaling cascade	-5.52482116797943	GO:0004708	MAP kinase kinase activity	-5.72913257232094
	GO:0010950	positive regulation of endopeptidase activity	-5.51303021562967	GO:0043174	nucleoside salvage	-5.72913257232094
	GO:0002260	lymphocyte homeostasis	-5.51252015202761	GO:0090151	establishment of protein localization to mitochondrial membrane	-5.72913257232094
	GO:0006336	DNA replication-independent nucleosome assembly	-5.51252015202761	GO:1903358	regulation of Golgi organization	-5.72913257232094
	GO:0032507	maintenance of protein location in cell	-5.51043941250486	GO:0043069	negative regulation of programmed cell death	-5.72760097308436
	GO:0060998	regulation of dendritic spine development	-5.51043941250486	GO:0010647	positive regulation of cell communication	-5.72576364968758
	GO:0018279	protein N-linked glycosylation via asparagine	-5.50999831194519	GO:0007569	cell aging	-5.71447657890596
	GO:0031112	positive regulation of microtubule polymerization or depolymerization	-5.50999831194519	GO:0001824	blastocyst development	-5.70191841514294
	GO:0051985	negative regulation of chromosome segregation	-5.50999831194519	GO:0120162	positive regulation of cold-induced thermogenesis	-5.70191841514294
	GO:0019692	deoxyribose phosphate metabolic process	-5.50999831194519	GO:0072666	establishment of protein localization to vacuole	-5.69699748853187
	GO:0090398	cellular senescence	-5.50999831194519	GO:0070849	response to epidermal growth factor	-5.69699748853187
	GO:0040001	establishment of mitotic spindle localization	-5.50999831194519	GO:1905819	negative regulation of chromosome separation	-5.69532868179953
	GO:0045738	negative regulation of DNA repair	-5.50999831194519	GO:0070076	histone lysine demethylation	-5.69532868179953
	GO:0043928	exonucleolytic catabolism of deadenylated mRNA	-5.50999831194519	GO:0097300	programmed necrotic cell death	-5.69532868179953
	GO:0019985	translesion synthesis	-5.49348250199993	GO:1903509	liposaccharide metabolic process	-5.68900746248023
	GO:0007249	I-kappaB kinase/NF-kappaB signaling	-5.49304586883031	GO:1904591	positive regulation of protein import	-5.68030761605922
	GO:0051222	positive regulation of protein transport	-5.46785383768829	GO:0007257	activation of JUN kinase activity	-5.68030761605922
	GO:0010507	negative regulation of autophagy	-5.45075697345879	GO:1904950	negative regulation of establishment of protein localization	-5.6796115408452
	GO:2001243	negative regulation of intrinsic apoptotic signaling pathway	-5.43670007596585	GO:0048753	pigment granule organization	-5.64045501501451
	GO:0060627	regulation of vesicle-mediated transport	-5.43498688615276	GO:0035336	long-chain fatty-acyl-CoA metabolic process	-5.64045501501451
	GO:0004861	cyclin-dependent protein serine/threonine kinase inhibitor activity	-5.41863688075794	GO:0006379	mRNA cleavage	-5.64045501501451
	GO:1904816	positive regulation of protein localization to chromosome, telomeric region	-5.41863688075794	GO:1902100	negative regulation of metaphase/anaphase transition of cell cycle	-5.64045501501451
	GO:0010826	negative regulation of centrosome duplication	-5.41863688075794	GO:0007169	transmembrane receptor protein tyrosine kinase signaling pathway	-5.63737822855455
	GO:0021903	rostrocaudal neural tube patterning	-5.41863688075794	GO:0032528	microvillus organization	-5.63394163459306
	GO:0072425	signal transduction involved in G2 DNA damage checkpoint	-5.41863688075794	GO:0009127	purine nucleoside monophosphate biosynthetic process	-5.63394163459306
	GO:0000054	ribosomal subunit export from nucleus	-5.41863688075794	GO:1903599	positive regulation of autophagy of mitochondrion	-5.63394163459306
	GO:0002161	aminoacyl-tRNA editing activity	-5.41863688075794	GO:1900363	regulation of mRNA polyadenylation	-5.63394163459306
	GO:0033750	ribosome localization	-5.41863688075794	GO:0098780	response to mitochondrial depolarisation	-5.63394163459306
	GO:0061578	Lys63-specific deubiquitinase activity	-5.41863688075794	GO:0004709	MAP kinase kinase kinase activity	-5.63394163459306
	GO:0060368	regulation of Fc receptor mediated stimulatory signaling pathway	-5.41863688075794	GO:0061647	histone H3-K9 modification	-5.63394163459306
	GO:0036010	protein localization to endosome	-5.41863688075794	GO:0009168	purine ribonucleoside monophosphate biosynthetic process	-5.63394163459306
	GO:0034244	negative regulation of transcription elongation from RNA polymerase II promoter	-5.41863688075794	GO:0006488	dolichol-linked oligosaccharide biosynthetic process	-5.63394163459306
	GO:0090161	Golgi ribbon formation	-5.41863688075794	GO:0035269	protein O-linked mannosylation	-5.63394163459306
	GO:0021766	hippocampus development	-5.41283238190141	GO:0050773	regulation of dendrite development	-5.6300477164017
	GO:0043462	regulation of ATPase activity	-5.41283238190141	GO:0046580	negative regulation of Ras protein signal transduction	-5.62903088874049
	GO:0031648	protein destabilization	-5.41189033156755	GO:0032469	endoplasmic reticulum calcium ion homeostasis	-5.61465143490362
	GO:0042398	cellular modified amino acid biosynthetic process	-5.41189033156755	GO:0009147	pyrimidine nucleoside triphosphate metabolic process	-5.61465143490362
	GO:2001234	negative regulation of apoptotic signaling pathway	-5.4107797821174	GO:0032069	regulation of nuclease activity	-5.61465143490362
	GO:0040008	regulation of growth	-5.41019387629816	GO:0042455	ribonucleoside biosynthetic process	-5.61465143490362
	GO:0033048	negative regulation of mitotic sister chromatid segregation	-5.40573249682541	GO:0045022	early endosome to late endosome transport	-5.61465143490362
	GO:0045737	positive regulation of cyclin-dependent protein serine/threonine kinase activity	-5.40573249682541	GO:0015985	energy coupled proton transport, down electrochemical gradient	-5.61465143490362
	GO:0032728	positive regulation of interferon-beta production	-5.40573249682541	GO:0046129	purine ribonucleoside biosynthetic process	-5.61465143490362
	GO:0043631	RNA polyadenylation	-5.40573249682541	GO:0015986	ATP synthesis coupled proton transport	-5.61465143490362
	GO:0061842	microtubule organizing center localization	-5.40573249682541	GO:0061912	selective autophagy	-5.61465143490362
	GO:1901184	regulation of ERBB signaling pathway	-5.38617619228514	GO:0000469	cleavage involved in rRNA processing	-5.61465143490362
	GO:0009062	fatty acid catabolic process	-5.38617619228514	GO:0016279	protein-lysine N-methyltransferase activity	-5.61465143490362
	GO:0071347	cellular response to interleukin-1	-5.37646983277349	GO:0042451	purine nucleoside biosynthetic process	-5.61465143490362
	GO:0004402	histone acetyltransferase activity	-5.36331054773968	GO:0043162	ubiquitin-dependent protein catabolic process via the multivesicular body sorting pathway	-5.61465143490362
	GO:0030071	regulation of mitotic metaphase/anaphase transition	-5.36331054773968	GO:0060612	adipose tissue development	-5.56417621187375
	GO:0000731	DNA synthesis involved in DNA repair	-5.36331054773968	GO:0006984	ER-nucleus signaling pathway	-5.56417621187375
	GO:1902116	negative regulation of organelle assembly	-5.36166116768632	GO:1901292	nucleoside phosphate catabolic process	-5.56395297449913
	GO:0009126	purine nucleoside monophosphate metabolic process	-5.36166116768632	GO:0010569	regulation of double-strand break repair via homologous recombination	-5.56314079707605
	GO:0071559	response to transforming growth factor beta	-5.35903000038616	GO:0035307	positive regulation of protein dephosphorylation	-5.56314079707605
	GO:0009791	post-embryonic development	-5.33898473716249	GO:0090311	regulation of protein deacetylation	-5.56314079707605
	GO:0048858	cell projection morphogenesis	-5.31948014693027	GO:0048010	vascular endothelial growth factor receptor signaling pathway	-5.5588080321165
	GO:0062125	regulation of mitochondrial gene expression	-5.31328687209193	GO:0046626	regulation of insulin receptor signaling pathway	-5.5588080321165
	GO:0035329	hippo signaling	-5.31328687209193	GO:0033209	tumor necrosis factor-mediated signaling pathway	-5.55563303357114
	GO:0034720	histone H3-K4 demethylation	-5.2807934168377	GO:1901216	positive regulation of neuron death	-5.551405998892
	GO:0048227	plasma membrane to endosome transport	-5.2807934168377	GO:0048525	negative regulation of viral process	-5.49071309571362
	GO:0016274	protein-arginine N-methyltransferase activity	-5.2807934168377	GO:1902107	positive regulation of leukocyte differentiation	-5.48927304727393
	GO:0051683	establishment of Golgi localization	-5.2807934168377	GO:0008168	methyltransferase activity	-5.48744437597471
	GO:0039536	negative regulation of RIG-I signaling pathway	-5.2807934168377	GO:0046148	pigment biosynthetic process	-5.48744437597471
	GO:0140112	extracellular vesicle biogenesis	-5.2807934168377	GO:0071349	cellular response to interleukin-12	-5.48744437597471
	GO:0031958	corticosteroid receptor signaling pathway	-5.2807934168377	GO:0043300	regulation of leukocyte degranulation	-5.48744437597471
	GO:1904354	negative regulation of telomere capping	-5.2807934168377	GO:0043066	negative regulation of apoptotic process	-5.47938738760521
	GO:0046784	viral mRNA export from host cell nucleus	-5.2807934168377	GO:0070059	intrinsic apoptotic signaling pathway in response to endoplasmic reticulum stress	-5.45449105296301
	GO:0010825	positive regulation of centrosome duplication	-5.2807934168377	GO:0051443	positive regulation of ubiquitin-protein transferase activity	-5.45449105296301
	GO:2000601	positive regulation of Arp2/3 complex-mediated actin nucleation	-5.2807934168377	GO:0006891	intra-Golgi vesicle-mediated transport	-5.45449105296301
	GO:0051293	establishment of spindle localization	-5.26925958075618	GO:0016242	negative regulation of macroautophagy	-5.45449105296301
	GO:0051402	neuron apoptotic process	-5.26925958075618	GO:0018345	protein palmitoylation	-5.45449105296301
	GO:0051701	interaction with host	-5.26829517090568	GO:0043928	exonucleolytic catabolism of deadenylated mRNA	-5.45449105296301
	GO:0060562	epithelial tube morphogenesis	-5.24234862867937	GO:0007179	transforming growth factor beta receptor signaling pathway	-5.44406703241044
	GO:0050687	negative regulation of defense response to virus	-5.23763853303649	GO:0006664	glycolipid metabolic process	-5.44406703241044
	GO:0016447	somatic recombination of immunoglobulin gene segments	-5.23763853303649	GO:0002260	lymphocyte homeostasis	-5.44113048426316
	GO:0071218	cellular response to misfolded protein	-5.23763853303649	GO:0043392	negative regulation of DNA binding	-5.44113048426316
	GO:0045841	negative regulation of mitotic metaphase/anaphase transition	-5.23763853303649	GO:0030217	T cell differentiation	-5.43039035605379
	GO:0045830	positive regulation of isotype switching	-5.23763853303649	GO:1902369	negative regulation of RNA catabolic process	-5.41641619801176
	GO:0006297	nucleotide-excision repair, DNA gap filling	-5.23763853303649	GO:0046173	polyol biosynthetic process	-5.41641619801176
	GO:0048489	synaptic vesicle transport	-5.23362872917774	GO:0007015	actin filament organization	-5.38777955042735
	GO:0051294	establishment of spindle orientation	-5.23362872917774	GO:1904925	positive regulation of autophagy of mitochondrion in response to mitochondrial depolarization	-5.38621182139355
	GO:0000291	nuclear-transcribed mRNA catabolic process, exonucleolytic	-5.23362872917774	GO:0097201	negative regulation of transcription from RNA polymerase II promoter in response to stress	-5.38621182139355
	GO:0033006	regulation of mast cell activation involved in immune response	-5.23362872917774	GO:0010826	negative regulation of centrosome duplication	-5.38621182139355
	GO:0009208	pyrimidine ribonucleoside triphosphate metabolic process	-5.23121488049503	GO:0034497	protein localization to phagophore assembly site	-5.38621182139355
	GO:0036445	neuronal stem cell division	-5.23121488049503	GO:0051196	regulation of coenzyme metabolic process	-5.38621182139355
	GO:0070198	protein localization to chromosome, telomeric region	-5.23121488049503	GO:0070202	regulation of establishment of protein localization to chromosome	-5.38621182139355
	GO:0043518	negative regulation of DNA damage response, signal transduction by p53 class mediator	-5.23121488049503	GO:0072425	signal transduction involved in G2 DNA damage checkpoint	-5.38621182139355
	GO:0055057	neuroblast division	-5.23121488049503	GO:0098789	pre-mRNA cleavage required for polyadenylation	-5.38621182139355
	GO:0015936	coenzyme A metabolic process	-5.23121488049503	GO:0000054	ribosomal subunit export from nucleus	-5.38621182139355
	GO:0032452	histone demethylase activity	-5.23121488049503	GO:0033750	ribosome localization	-5.38621182139355
	GO:1990380	Lys48-specific deubiquitinase activity	-5.23121488049503	GO:0090085	regulation of protein deubiquitination	-5.38621182139355
	GO:0048569	post-embryonic animal organ development	-5.23121488049503	GO:0061578	Lys63-specific deubiquitinase activity	-5.38621182139355
	GO:0009119	ribonucleoside metabolic process	-5.22459538650993	GO:0090161	Golgi ribbon formation	-5.38621182139355
	GO:0050688	regulation of defense response to virus	-5.22459538650993	GO:1905477	positive regulation of protein localization to membrane	-5.38311766677692
	GO:0042059	negative regulation of epidermal growth factor receptor signaling pathway	-5.21437930141847	GO:0019221	cytokine-mediated signaling pathway	-5.37810913574877
	GO:0009409	response to cold	-5.21437930141847	GO:0043523	regulation of neuron apoptotic process	-5.35387542579348
	GO:0031055	chromatin remodeling at centromere	-5.21437930141847	GO:0070265	necrotic cell death	-5.35342662902128
	GO:0032872	regulation of stress-activated MAPK cascade	-5.18750133941437	GO:0045737	positive regulation of cyclin-dependent protein serine/threonine kinase activity	-5.35342662902128
	GO:0009081	branched-chain amino acid metabolic process	-5.18692284104373	GO:0071480	cellular response to gamma radiation	-5.35342662902128
	GO:0006295	nucleotide-excision repair, DNA incision, 3'-to lesion	-5.18692284104373	GO:0090200	positive regulation of release of cytochrome c from mitochondria	-5.35342662902128
	GO:0046827	positive regulation of protein export from nucleus	-5.18692284104373	GO:0051298	centrosome duplication	-5.35342662902128
	GO:0070584	mitochondrion morphogenesis	-5.18692284104373	GO:0061842	microtubule organizing center localization	-5.35342662902128
	GO:0007035	vacuolar acidification	-5.18692284104373	GO:0002573	myeloid leukocyte differentiation	-5.35134838081603
	GO:0043153	entrainment of circadian clock by photoperiod	-5.18692284104373	GO:0030098	lymphocyte differentiation	-5.34104085849343
	GO:0006293	nucleotide-excision repair, preincision complex stabilization	-5.18692284104373	GO:0030010	establishment of cell polarity	-5.32185566029404
	GO:0046931	pore complex assembly	-5.18692284104373	GO:0070304	positive regulation of stress-activated protein kinase signaling cascade	-5.30840702297544
	GO:0051204	protein insertion into mitochondrial membrane	-5.18692284104373	GO:0006778	porphyrin-containing compound metabolic process	-5.30288868703664
	GO:0009083	branched-chain amino acid catabolic process	-5.18692284104373	GO:0031935	regulation of chromatin silencing	-5.30288868703664
	GO:0039531	regulation of viral-induced cytoplasmic pattern recognition receptor signaling pathway	-5.18692284104373	GO:1902116	negative regulation of organelle assembly	-5.30288868703664
	GO:0009220	pyrimidine ribonucleotide biosynthetic process	-5.18692284104373	GO:0097502	mannosylation	-5.30288868703664
	GO:0006622	protein targeting to lysosome	-5.18692284104373	GO:0009126	purine nucleoside monophosphate metabolic process	-5.30288868703664
	GO:1904886	beta-catenin destruction complex disassembly	-5.18692284104373	GO:1902117	positive regulation of organelle assembly	-5.29676100191666
	GO:0072089	stem cell proliferation	-5.18593374826292	GO:0034656	nucleobase-containing small molecule catabolic process	-5.29502385695411
	GO:0031333	negative regulation of protein complex assembly	-5.17713176549372	GO:1901264	carbohydrate derivative transport	-5.27430558130246
	GO:0035306	positive regulation of dephosphorylation	-5.17682560638008	GO:0035065	regulation of histone acetylation	-5.26709775322718
	GO:0032968	positive regulation of transcription elongation from RNA polymerase II promoter	-5.17545605154015	GO:0000460	maturation of 5.8S rRNA	-5.2642040970987
	GO:0015919	peroxisomal membrane transport	-5.17545605154015	GO:0004407	histone deacetylase activity	-5.2642040970987
	GO:0031065	positive regulation of histone deacetylation	-5.17545605154015	GO:0051647	nucleus localization	-5.2642040970987
	GO:0007095	mitotic G2 DNA damage checkpoint	-5.17545605154015	GO:0062125	regulation of mitochondrial gene expression	-5.2642040970987
	GO:0039535	regulation of RIG-I signaling pathway	-5.17545605154015	GO:0051569	regulation of histone H3-K4 methylation	-5.2642040970987
	GO:1900153	positive regulation of nuclear-transcribed mRNA catabolic process, deadenylation-dependent decay	-5.17545605154015	GO:0046165	alcohol biosynthetic process	-5.26192883289513
	GO:1904262	negative regulation of TORC1 signaling	-5.17545605154015	GO:0032075	positive regulation of nuclease activity	-5.25510708722868
	GO:0009048	dosage compensation by inactivation of X chromosome	-5.17545605154015	GO:0032511	late endosome to vacuole transport via multivesicular body sorting pathway	-5.25510708722868
	GO:0006284	base-excision repair	-5.1281530514719	GO:0010452	histone H3-K36 methylation	-5.25510708722868
	GO:0035337	fatty-acyl-CoA metabolic process	-5.1281530514719	GO:0048227	plasma membrane to endosome transport	-5.25510708722868
	GO:0051607	defense response to virus	-5.12560428524594	GO:0016274	protein-arginine N-methyltransferase activity	-5.25510708722868
	GO:1902107	positive regulation of leukocyte differentiation	-5.11665808322102	GO:0051683	establishment of Golgi localization	-5.25510708722868
	GO:0006505	GPI anchor metabolic process	-5.11062627019492	GO:0004706	JUN kinase kinase kinase activity	-5.25510708722868
	GO:1902235	regulation of endoplasmic reticulum stress-induced intrinsic apoptotic signaling pathway	-5.11062627019492	GO:0090270	regulation of fibroblast growth factor production	-5.25510708722868
	GO:0045648	positive regulation of erythrocyte differentiation	-5.11062627019492	GO:0046975	histone methyltransferase activity (H3-K36 specific)	-5.25510708722868
	GO:0120039	plasma membrane bounded cell projection morphogenesis	-5.10044222266954	GO:0010510	regulation of acetyl-CoA biosynthetic process from pyruvate	-5.25510708722868
	GO:0006520	cellular amino acid metabolic process	-5.09265089931596	GO:0006655	phosphatidylglycerol biosynthetic process	-5.25510708722868
	GO:0038127	ERBB signaling pathway	-5.06811600369497	GO:0000055	ribosomal large subunit export from nucleus	-5.25510708722868
	GO:0043436	oxoacid metabolic process	-5.06511392136552	GO:0140112	extracellular vesicle biogenesis	-5.25510708722868
	GO:0031109	microtubule polymerization or depolymerization	-5.03319339012982	GO:0031958	corticosteroid receptor signaling pathway	-5.25510708722868
	GO:0046434	organophosphate catabolic process	-5.03201094036185	GO:0005078	MAP-kinase scaffold activity	-5.25510708722868
	GO:0090342	regulation of cell aging	-5.02611285391788	GO:0085020	protein K6-linked ubiquitination	-5.25510708722868
	GO:0042255	ribosome assembly	-5.02611285391788	GO:1904354	negative regulation of telomere capping	-5.25510708722868
	GO:0048525	negative regulation of viral process	-4.99993285567067	GO:0072386	plus-end-directed organelle transport along microtubule	-5.25510708722868
	GO:0042771	intrinsic apoptotic signaling pathway in response to DNA damage by p53 class mediator	-4.99444851145796	GO:0010825	positive regulation of centrosome duplication	-5.25510708722868
	GO:0051642	centrosome localization	-4.99444851145796	GO:2000601	positive regulation of Arp2/3 complex-mediated actin nucleation	-5.25510708722868
	GO:0060996	dendritic spine development	-4.99444851145796	GO:0001558	regulation of cell growth	-5.24030855812687
	GO:0015949	nucleobase-containing small molecule interconversion	-4.99444851145796	GO:0043409	negative regulation of MAPK cascade	-5.20962258502545
	GO:0000132	establishment of mitotic spindle orientation	-4.99444851145796	GO:0007623	circadian rhythm	-5.2079294308593
	GO:0006471	protein ADP-ribosylation	-4.99444851145796	GO:0071364	cellular response to epidermal growth factor stimulus	-5.20726642150301
	GO:0016572	histone phosphorylation	-4.99444851145796	GO:0007064	mitotic sister chromatid cohesion	-5.19535334020231
	GO:2000142	regulation of DNA-templated transcription, initiation	-4.98905677445832	GO:0043101	purine-containing compound salvage	-5.19535334020231
	GO:0090307	mitotic spindle assembly	-4.98905677445832	GO:0034616	response to laminar fluid shear stress	-5.19535334020231
	GO:0007179	transforming growth factor beta receptor signaling pathway	-4.97837970253974	GO:0042762	regulation of sulfur metabolic process	-5.19535334020231
	GO:0034340	response to type I interferon	-4.94453278887038	GO:1902188	positive regulation of viral release from host cell	-5.19535334020231
	GO:0044282	small molecule catabolic process	-4.92237670602947	GO:0045410	positive regulation of interleukin-6 biosynthetic process	-5.19535334020231
	GO:0043409	negative regulation of MAPK cascade	-4.91408859236359	GO:0030225	macrophage differentiation	-5.19180492243659
	GO:1903391	regulation of adherens junction organization	-4.91101478599833	GO:0032438	melanosome organization	-5.19180492243659
	GO:0031167	rRNA methylation	-4.88778396543323	GO:0016447	somatic recombination of immunoglobulin gene segments	-5.19180492243659
	GO:1905818	regulation of chromosome separation	-4.88524368137198	GO:0046174	polyol catabolic process	-5.19180492243659
	GO:0046638	positive regulation of alpha-beta T cell differentiation	-4.88033495302829	GO:0071168	protein localization to chromatin	-5.19180492243659
	GO:0070849	response to epidermal growth factor	-4.88033495302829	GO:0000154	rRNA modification	-5.17802429628258
	GO:0033077	T cell differentiation in thymus	-4.88033495302829	GO:0060338	regulation of type I interferon-mediated signaling pathway	-5.17802429628258
	GO:0071260	cellular response to mechanical stimulus	-4.87318768289762	GO:0071383	cellular response to steroid hormone stimulus	-5.1544251512233
	GO:0046328	regulation of JNK cascade	-4.86374481980854	GO:0051701	interaction with host	-5.14935524966165
	GO:1904031	positive regulation of cyclin-dependent protein kinase activity	-4.85264633093858	GO:0042059	negative regulation of epidermal growth factor receptor signaling pathway	-5.14920287387418
	GO:0072698	protein localization to microtubule cytoskeleton	-4.85264633093858	GO:0051653	spindle localization	-5.14920287387418
	GO:0007166	cell surface receptor signaling pathway	-4.83985940705638	GO:0031055	chromatin remodeling at centromere	-5.14920287387418
	GO:0048096	chromatin-mediated maintenance of transcription	-4.83785166120092	GO:0009081	branched-chain amino acid metabolic process	-5.14437018789252
	GO:0090073	positive regulation of protein homodimerization activity	-4.83785166120092	GO:0046386	deoxyribose phosphate catabolic process	-5.14437018789252
	GO:0033558	protein deacetylase activity	-4.83785166120092	GO:0070584	mitochondrion morphogenesis	-5.14437018789252
	GO:0051561	positive regulation of mitochondrial calcium ion concentration	-4.83785166120092	GO:0007035	vacuolar acidification	-5.14437018789252
	GO:0051657	maintenance of organelle location	-4.83785166120092	GO:0034311	diol metabolic process	-5.14437018789252
	GO:0019042	viral latency	-4.83785166120092	GO:0009083	branched-chain amino acid catabolic process	-5.14437018789252
	GO:0042987	amyloid precursor protein catabolic process	-4.83785166120092	GO:0039531	regulation of viral-induced cytoplasmic pattern recognition receptor signaling pathway	-5.14437018789252
	GO:0039532	negative regulation of viral-induced cytoplasmic pattern recognition receptor signaling pathway	-4.83785166120092	GO:0009220	pyrimidine ribonucleotide biosynthetic process	-5.14437018789252
	GO:0006620	posttranslational protein targeting to endoplasmic reticulum membrane	-4.83785166120092	GO:1904886	beta-catenin destruction complex disassembly	-5.14437018789252
	GO:0006465	signal peptide processing	-4.83785166120092	GO:0030641	regulation of cellular pH	-5.14241792110916
	GO:0002730	regulation of dendritic cell cytokine production	-4.83785166120092	GO:0009148	pyrimidine nucleoside triphosphate biosynthetic process	-5.13622384796545
	GO:0005049	nuclear export signal receptor activity	-4.83785166120092	GO:0039535	regulation of RIG-I signaling pathway	-5.13622384796545
	GO:1902018	negative regulation of cilium assembly	-4.83785166120092	GO:0009048	dosage compensation by inactivation of X chromosome	-5.13622384796545
	GO:0051315	attachment of mitotic spindle microtubules to kinetochore	-4.83785166120092	GO:0019054	modulation by virus of host cellular process	-5.13622384796545
	GO:0009151	purine deoxyribonucleotide metabolic process	-4.83785166120092	GO:0006595	polyamine metabolic process	-5.13622384796545
	GO:0090148	membrane fission	-4.83785166120092	GO:0071230	cellular response to amino acid stimulus	-5.12137840923854
	GO:0060992	response to fungicide	-4.83785166120092	GO:1901185	negative regulation of ERBB signaling pathway	-5.11760588720308
	GO:0062042	regulation of cardiac epithelial to mesenchymal transition	-4.83785166120092	GO:0032874	positive regulation of stress-activated MAPK cascade	-5.11562546814562
	GO:0000727	double-strand break repair via break-induced replication	-4.83785166120092	GO:1901701	cellular response to oxygen-containing compound	-5.11064810302615
	GO:0043276	anoikis	-4.83785166120092	GO:0046637	regulation of alpha-beta T cell differentiation	-5.10773898825598
	GO:0008655	pyrimidine-containing compound salvage	-4.83785166120092	GO:0090181	regulation of cholesterol metabolic process	-5.10773898825598
	GO:0043097	pyrimidine nucleoside salvage	-4.83785166120092	GO:0035306	positive regulation of dephosphorylation	-5.10537369770938
	GO:0007623	circadian rhythm	-4.83490013045186	GO:0002886	regulation of myeloid leukocyte mediated immunity	-5.10537369770938
	GO:0045931	positive regulation of mitotic cell cycle	-4.83308388146904	GO:0048013	ephrin receptor signaling pathway	-5.09744766801706
	GO:1901989	positive regulation of cell cycle phase transition	-4.82870240641747	GO:0032008	positive regulation of TOR signaling	-5.06930084207497
	GO:0070373	negative regulation of ERK1 and ERK2 cascade	-4.82763595797449	GO:0061028	establishment of endothelial barrier	-5.05820626634823
	GO:0001892	embryonic placenta development	-4.82180938345638	GO:1900076	regulation of cellular response to insulin stimulus	-5.02050486503272
	GO:0051704	multi-organism process	-4.80610239663067	GO:0004713	protein tyrosine kinase activity	-4.99103441963958
	GO:0035561	regulation of chromatin binding	-4.79484148030141	GO:0032088	negative regulation of NF-kappaB transcription factor activity	-4.99103441963958
	GO:0051570	regulation of histone H3-K9 methylation	-4.79484148030141	GO:0001776	leukocyte homeostasis	-4.99047287633722
	GO:0009067	aspartate family amino acid biosynthetic process	-4.79484148030141	GO:0001885	endothelial cell development	-4.96796547740862
	GO:0010499	proteasomal ubiquitin-independent protein catabolic process	-4.79484148030141	GO:0031109	microtubule polymerization or depolymerization	-4.96796547740862
	GO:1990778	protein localization to cell periphery	-4.77982478836619	GO:0031532	actin cytoskeleton reorganization	-4.96787107647763
	GO:0006360	transcription by RNA polymerase I	-4.77077147705331	GO:0051642	centrosome localization	-4.94523230170502
	GO:0006040	amino sugar metabolic process	-4.77077147705331	GO:0015949	nucleobase-containing small molecule interconversion	-4.94523230170502
	GO:0009132	nucleoside diphosphate metabolic process	-4.76759713046184	GO:0034661	ncRNA catabolic process	-4.94523230170502
	GO:0000018	regulation of DNA recombination	-4.76196447615768	GO:0051224	negative regulation of protein transport	-4.94482564009782
	GO:0009185	ribonucleoside diphosphate metabolic process	-4.75323700753151	GO:0006323	DNA packaging	-4.92397219299271
	GO:0009247	glycolipid biosynthetic process	-4.75323700753151	GO:0030866	cortical actin cytoskeleton organization	-4.85897565017774
	GO:0010921	regulation of phosphatase activity	-4.75294109250209	GO:0003755	peptidyl-prolyl cis-trans isomerase activity	-4.85897565017774
	GO:0051817	modification of morphology or physiology of other organism involved in symbiotic interaction	-4.74158617256599	GO:0000413	protein peptidyl-prolyl isomerization	-4.85897565017774
	GO:0042752	regulation of circadian rhythm	-4.74158617256599	GO:1900740	positive regulation of protein insertion into mitochondrial membrane involved in apoptotic signaling pathway	-4.84179470307436
	GO:0047496	vesicle transport along microtubule	-4.72741359792509	GO:0051125	regulation of actin nucleation	-4.84179470307436
	GO:0008089	anterograde axonal transport	-4.72741359792509	GO:1900739	regulation of protein insertion into mitochondrial membrane involved in apoptotic signaling pathway	-4.84179470307436
	GO:0032418	lysosome localization	-4.72741359792509	GO:0051788	response to misfolded protein	-4.84179470307436
	GO:0046112	nucleobase biosynthetic process	-4.72259430846223	GO:0016054	organic acid catabolic process	-4.83557430580817
	GO:0070932	histone H3 deacetylation	-4.72259430846223	GO:0046395	carboxylic acid catabolic process	-4.83557430580817
	GO:0031061	negative regulation of histone methylation	-4.72259430846223	GO:0035722	interleukin-12-mediated signaling pathway	-4.81821434488603
	GO:0032462	regulation of protein homooligomerization	-4.72259430846223	GO:0046638	positive regulation of alpha-beta T cell differentiation	-4.81821434488603
	GO:0007549	dosage compensation	-4.72259430846223	GO:0030865	cortical cytoskeleton organization	-4.81821434488603
	GO:0036473	cell death in response to oxidative stress	-4.72259430846223	GO:1905268	negative regulation of chromatin organization	-4.81373411428331
	GO:0031293	membrane protein intracellular domain proteolysis	-4.72259430846223	GO:0048278	vesicle docking	-4.81373411428331
	GO:0035089	establishment of apical/basal cell polarity	-4.72259430846223	GO:0070203	regulation of establishment of protein localization to telomere	-4.8085943574276
	GO:0036344	platelet morphogenesis	-4.72259430846223	GO:0042054	histone methyltransferase activity	-4.8085943574276
	GO:1903204	negative regulation of oxidative stress-induced neuron death	-4.72259430846223	GO:0018095	protein polyglutamylation	-4.8085943574276
	GO:0010833	telomere maintenance via telomere lengthening	-4.71988369913551	GO:0019042	viral latency	-4.8085943574276
	GO:1902186	regulation of viral release from host cell	-4.71988369913551	GO:0070213	protein auto-ADP-ribosylation	-4.8085943574276
	GO:2000780	negative regulation of double-strand break repair	-4.71988369913551	GO:0034982	mitochondrial protein processing	-4.8085943574276
	GO:0016538	cyclin-dependent protein serine/threonine kinase regulator activity	-4.71988369913551	GO:2000786	positive regulation of autophagosome assembly	-4.8085943574276
	GO:0009954	proximal/distal pattern formation	-4.71988369913551	GO:0035721	intraciliary retrograde transport	-4.8085943574276
	GO:0006270	DNA replication initiation	-4.71988369913551	GO:0006620	posttranslational protein targeting to endoplasmic reticulum membrane	-4.8085943574276
	GO:1902117	positive regulation of organelle assembly	-4.71687196102219	GO:0005049	nuclear export signal receptor activity	-4.8085943574276
	GO:2001238	positive regulation of extrinsic apoptotic signaling pathway	-4.71031765393265	GO:0046501	protoporphyrinogen IX metabolic process	-4.8085943574276
	GO:0046855	inositol phosphate dephosphorylation	-4.70240574550311	GO:1902018	negative regulation of cilium assembly	-4.8085943574276
	GO:0090557	establishment of endothelial intestinal barrier	-4.70240574550311	GO:0051315	attachment of mitotic spindle microtubules to kinetochore	-4.8085943574276
	GO:0080009	mRNA methylation	-4.70240574550311	GO:1900102	negative regulation of endoplasmic reticulum unfolded protein response	-4.8085943574276
	GO:0015780	nucleotide-sugar transmembrane transport	-4.70240574550311	GO:0007256	activation of JNKK activity	-4.8085943574276
	GO:0044090	positive regulation of vacuole organization	-4.70240574550311	GO:0090148	membrane fission	-4.8085943574276
	GO:0070914	UV-damage excision repair	-4.70240574550311	GO:0060992	response to fungicide	-4.8085943574276
	GO:0009209	pyrimidine ribonucleoside triphosphate biosynthetic process	-4.70240574550311	GO:0000727	double-strand break repair via break-induced replication	-4.8085943574276
	GO:0032785	negative regulation of DNA-templated transcription, elongation	-4.70240574550311	GO:1902969	mitotic DNA replication	-4.8085943574276
	GO:0043173	nucleotide salvage	-4.70240574550311	GO:0008655	pyrimidine-containing compound salvage	-4.8085943574276
	GO:0042559	pteridine-containing compound biosynthetic process	-4.70240574550311	GO:0043097	pyrimidine nucleoside salvage	-4.8085943574276
	GO:0046341	CDP-diacylglycerol metabolic process	-4.70240574550311	GO:1900024	regulation of substrate adhesion-dependent cell spreading	-4.80100447890992
	GO:1904263	positive regulation of TORC1 signaling	-4.70240574550311	GO:0018196	peptidyl-asparagine modification	-4.80011561477632
	GO:0006896	Golgi to vacuole transport	-4.70240574550311	GO:0000462	maturation of SSU-rRNA from tricistronic rRNA transcript (SSU-rRNA, 5.8S rRNA, LSU-rRNA)	-4.80011561477632
	GO:0043523	regulation of neuron apoptotic process	-4.70194758263673	GO:0033120	positive regulation of RNA splicing	-4.80011561477632
	GO:0071560	cellular response to transforming growth factor beta stimulus	-4.69802380724859	GO:0031663	lipopolysaccharide-mediated signaling pathway	-4.80011561477632
	GO:0045324	late endosome to vacuole transport	-4.68350760802558	GO:0071260	cellular response to mechanical stimulus	-4.7924858861017
	GO:2000001	regulation of DNA damage checkpoint	-4.68350760802558	GO:0033135	regulation of peptidyl-serine phosphorylation	-4.79222447279667
	GO:0055070	copper ion homeostasis	-4.68350760802558	GO:0016052	carbohydrate catabolic process	-4.7899469936884
	GO:0034975	protein folding in endoplasmic reticulum	-4.68350760802558	GO:0070085	glycosylation	-4.76012943680908
	GO:0043923	positive regulation by host of viral transcription	-4.68350760802558	GO:0019886	antigen processing and presentation of exogenous peptide antigen via MHC class II	-4.75870665128841
	GO:0042994	cytoplasmic sequestering of transcription factor	-4.68350760802558	GO:0006359	regulation of transcription by RNA polymerase III	-4.7521072288653
	GO:0000266	mitochondrial fission	-4.68350760802558	GO:0035561	regulation of chromatin binding	-4.7521072288653
	GO:0000902	cell morphogenesis	-4.67366024037607	GO:0070266	necroptotic process	-4.7521072288653
	GO:0043069	negative regulation of programmed cell death	-4.67137992280436	GO:0010499	proteasomal ubiquitin-independent protein catabolic process	-4.7521072288653
	GO:0044344	cellular response to fibroblast growth factor stimulus	-4.66985690480682	GO:0009226	nucleotide-sugar biosynthetic process	-4.7521072288653
	GO:0043666	regulation of phosphoprotein phosphatase activity	-4.66800562745638	GO:2001032	regulation of double-strand break repair via nonhomologous end joining	-4.7521072288653
	GO:0035264	multicellular organism growth	-4.66705369770468	GO:0060998	regulation of dendritic spine development	-4.74997232296787
	GO:0006323	DNA packaging	-4.66409157113934	GO:0046330	positive regulation of JNK cascade	-4.72772198044043
	GO:0031401	positive regulation of protein modification process	-4.63747859883837	GO:0031062	positive regulation of histone methylation	-4.71498111781918
	GO:0048812	neuron projection morphogenesis	-4.63062075465681	GO:0044380	protein localization to cytoskeleton	-4.71498111781918
	GO:0044275	cellular carbohydrate catabolic process	-4.62478208131187	GO:0034122	negative regulation of toll-like receptor signaling pathway	-4.71498111781918
	GO:0045740	positive regulation of DNA replication	-4.62478208131187	GO:0007020	microtubule nucleation	-4.68314965683707
	GO:0031346	positive regulation of cell projection organization	-4.62351567095961	GO:0032495	response to muramyl dipeptide	-4.68314965683707
	GO:0048102	autophagic cell death	-4.62051291640091	GO:0007549	dosage compensation	-4.68314965683707
	GO:1901679	nucleotide transmembrane transport	-4.62051291640091	GO:0042276	error-prone translesion synthesis	-4.68314965683707
	GO:0042921	glucocorticoid receptor signaling pathway	-4.62051291640091	GO:0009264	deoxyribonucleotide catabolic process	-4.68314965683707
	GO:0035280	miRNA loading onto RISC involved in gene silencing by miRNA	-4.62051291640091	GO:0044247	cellular polysaccharide catabolic process	-4.68314965683707
	GO:1905449	regulation of Fc-gamma receptor signaling pathway involved in phagocytosis	-4.62051291640091	GO:0031293	membrane protein intracellular domain proteolysis	-4.68314965683707
	GO:0060831	smoothened signaling pathway involved in dorsal/ventral neural tube patterning	-4.62051291640091	GO:1902236	negative regulation of endoplasmic reticulum stress-induced intrinsic apoptotic signaling pathway	-4.68314965683707
	GO:0150093	amyloid-beta clearance by transcytosis	-4.62051291640091	GO:0070987	error-free translesion synthesis	-4.68314965683707
	GO:0099022	vesicle tethering	-4.62051291640091	GO:0036344	platelet morphogenesis	-4.68314965683707
	GO:0036388	pre-replicative complex assembly	-4.62051291640091	GO:0120034	positive regulation of plasma membrane bounded cell projection assembly	-4.67228203935322
	GO:0035405	histone-threonine phosphorylation	-4.62051291640091	GO:0006482	protein demethylation	-4.67053822061871
	GO:0006267	pre-replicative complex assembly involved in nuclear cell cycle DNA replication	-4.62051291640091	GO:0010833	telomere maintenance via telomere lengthening	-4.67053822061871
	GO:0040016	embryonic cleavage	-4.62051291640091	GO:0008214	protein dealkylation	-4.67053822061871
	GO:0045084	positive regulation of interleukin-12 biosynthetic process	-4.62051291640091	GO:0016538	cyclin-dependent protein serine/threonine kinase regulator activity	-4.67053822061871
	GO:1903003	positive regulation of protein deubiquitination	-4.62051291640091	GO:0031297	replication fork processing	-4.67053822061871
	GO:0031077	post-embryonic camera-type eye development	-4.62051291640091	GO:0032786	positive regulation of DNA-templated transcription, elongation	-4.67053822061871
	GO:0017196	N-terminal peptidyl-methionine acetylation	-4.62051291640091	GO:0006506	GPI anchor biosynthetic process	-4.67053822061871
	GO:0002732	positive regulation of dendritic cell cytokine production	-4.62051291640091	GO:0042168	heme metabolic process	-4.67053822061871
	GO:0032510	endosome to lysosome transport via multivesicular body sorting pathway	-4.62051291640091	GO:0046855	inositol phosphate dephosphorylation	-4.66968363566415
	GO:1902299	pre-replicative complex assembly involved in cell cycle DNA replication	-4.62051291640091	GO:0090557	establishment of endothelial intestinal barrier	-4.66968363566415
	GO:0043066	negative regulation of apoptotic process	-4.61567366432177	GO:0080009	mRNA methylation	-4.66968363566415
	GO:0045652	regulation of megakaryocyte differentiation	-4.61174818366268	GO:0015780	nucleotide-sugar transmembrane transport	-4.66968363566415
	GO:0006515	protein quality control for misfolded or incompletely synthesized proteins	-4.59217918476565	GO:0032688	negative regulation of interferon-beta production	-4.66968363566415
	GO:1902745	positive regulation of lamellipodium organization	-4.59217918476565	GO:0007175	negative regulation of epidermal growth factor-activated receptor activity	-4.66968363566415
	GO:0060260	regulation of transcription initiation from RNA polymerase II promoter	-4.59217918476565	GO:0046606	negative regulation of centrosome cycle	-4.66968363566415
	GO:0006378	mRNA polyadenylation	-4.59217918476565	GO:0043173	nucleotide salvage	-4.66968363566415
	GO:0000083	regulation of transcription involved in G1/S transition of mitotic cell cycle	-4.59217918476565	GO:0000395	mRNA 5'-splice site recognition	-4.66968363566415
	GO:0090317	negative regulation of intracellular protein transport	-4.57451085895705	GO:1904814	regulation of protein localization to chromosome, telomeric region	-4.66968363566415
	GO:0018208	peptidyl-proline modification	-4.56871402007155	GO:1904263	positive regulation of TORC1 signaling	-4.66968363566415
	GO:0061951	establishment of protein localization to plasma membrane	-4.55383455150374	GO:0006896	Golgi to vacuole transport	-4.66968363566415
	GO:0071230	cellular response to amino acid stimulus	-4.5125138999566	GO:0070672	response to interleukin-15	-4.66968363566415
	GO:0051302	regulation of cell division	-4.489425118368	GO:0047496	vesicle transport along microtubule	-4.66840874462602
	GO:0006082	organic acid metabolic process	-4.48644130627595	GO:0034080	CENP-A containing nucleosome assembly	-4.66840874462602
	GO:0000187	activation of MAPK activity	-4.4824955652219	GO:0061641	CENP-A containing chromatin organization	-4.66840874462602
	GO:0016242	negative regulation of macroautophagy	-4.48040626784369	GO:0043124	negative regulation of I-kappaB kinase/NF-kappaB signaling	-4.64813608898396
	GO:0097352	autophagosome maturation	-4.48040626784369	GO:0006895	Golgi to endosome transport	-4.64739608844407
	GO:0004713	protein tyrosine kinase activity	-4.47966508508921	GO:0034975	protein folding in endoplasmic reticulum	-4.64739608844407
	GO:0032088	negative regulation of NF-kappaB transcription factor activity	-4.47966508508921	GO:0035855	megakaryocyte development	-4.64739608844407
	GO:0009299	mRNA transcription	-4.47167578352325	GO:1901524	regulation of mitophagy	-4.64739608844407
	GO:0070129	regulation of mitochondrial translation	-4.47167578352325	GO:0062033	positive regulation of mitotic sister chromatid segregation	-4.64739608844407
	GO:1902100	negative regulation of metaphase/anaphase transition of cell cycle	-4.47167578352325	GO:0015693	magnesium ion transport	-4.64739608844407
	GO:0046637	regulation of alpha-beta T cell differentiation	-4.47050005501129	GO:0051290	protein heterotetramerization	-4.64660951176058
	GO:0030308	negative regulation of cell growth	-4.46356335142486	GO:0043506	regulation of JUN kinase activity	-4.64152958244062
	GO:0043406	positive regulation of MAP kinase activity	-4.45486430186029	GO:0009791	post-embryonic development	-4.64152958244062
	GO:0051262	protein tetramerization	-4.44025807640147	GO:0050810	regulation of steroid biosynthetic process	-4.60991752906425
	GO:0050778	positive regulation of immune response	-4.43933925020011	GO:0048102	autophagic cell death	-4.59803858099622
	GO:0019216	regulation of lipid metabolic process	-4.4322126543486	GO:1901679	nucleotide transmembrane transport	-4.59803858099622
	GO:0006778	porphyrin-containing compound metabolic process	-4.4217469545929	GO:0032876	negative regulation of DNA endoreduplication	-4.59803858099622
	GO:0045911	positive regulation of DNA recombination	-4.4217469545929	GO:0042921	glucocorticoid receptor signaling pathway	-4.59803858099622
	GO:0031935	regulation of chromatin silencing	-4.4217469545929	GO:0035280	miRNA loading onto RISC involved in gene silencing by miRNA	-4.59803858099622
	GO:0005996	monosaccharide metabolic process	-4.41413071800095	GO:0032049	cardiolipin biosynthetic process	-4.59803858099622
	GO:0097194	execution phase of apoptosis	-4.40924766354645	GO:0031086	nuclear-transcribed mRNA catabolic process, deadenylation-independent decay	-4.59803858099622
	GO:1901185	negative regulation of ERBB signaling pathway	-4.40924766354645	GO:0150093	amyloid-beta clearance by transcytosis	-4.59803858099622
	GO:1902099	regulation of metaphase/anaphase transition of cell cycle	-4.40924766354645	GO:0045906	negative regulation of vasoconstriction	-4.59803858099622
	GO:0010324	membrane invagination	-4.40924766354645	GO:0099022	vesicle tethering	-4.59803858099622
	GO:0042273	ribosomal large subunit biogenesis	-4.4024029717522	GO:0070358	actin polymerization-dependent cell motility	-4.59803858099622
	GO:0071364	cellular response to epidermal growth factor stimulus	-4.39691754265101	GO:0036388	pre-replicative complex assembly	-4.59803858099622
	GO:0061245	establishment or maintenance of bipolar cell polarity	-4.39498004717436	GO:0033029	regulation of neutrophil apoptotic process	-4.59803858099622
	GO:0035088	establishment or maintenance of apical/basal cell polarity	-4.39498004717436	GO:0035405	histone-threonine phosphorylation	-4.59803858099622
	GO:0051784	negative regulation of nuclear division	-4.39498004717436	GO:0006267	pre-replicative complex assembly involved in nuclear cell cycle DNA replication	-4.59803858099622
	GO:0072329	monocarboxylic acid catabolic process	-4.3841171122861	GO:0040016	embryonic cleavage	-4.59803858099622
	GO:0010975	regulation of neuron projection development	-4.36670799614685	GO:0038066	p38MAPK cascade	-4.59803858099622
	GO:0009147	pyrimidine nucleoside triphosphate metabolic process	-4.36177972914182	GO:0072383	plus-end-directed vesicle transport along microtubule	-4.59803858099622
	GO:1901798	positive regulation of signal transduction by p53 class mediator	-4.36177972914182	GO:0045084	positive regulation of interleukin-12 biosynthetic process	-4.59803858099622
	GO:0000469	cleavage involved in rRNA processing	-4.36177972914182	GO:0006105	succinate metabolic process	-4.59803858099622
	GO:0061162	establishment of monopolar cell polarity	-4.36177972914182	GO:0031077	post-embryonic camera-type eye development	-4.59803858099622
	GO:1901522	positive regulation of transcription from RNA polymerase II promoter involved in cellular response to chemical stimulus	-4.36177972914182	GO:0032329	serine transport	-4.59803858099622
	GO:0019752	carboxylic acid metabolic process	-4.35721870136117	GO:0017196	N-terminal peptidyl-methionine acetylation	-4.59803858099622
	GO:1901701	cellular response to oxygen-containing compound	-4.35110674598159	GO:0002732	positive regulation of dendritic cell cytokine production	-4.59803858099622
	GO:0014070	response to organic cyclic compound	-4.33844814466637	GO:0032510	endosome to lysosome transport via multivesicular body sorting pathway	-4.59803858099622
	GO:0045879	negative regulation of smoothened signaling pathway	-4.33832656792149	GO:1902299	pre-replicative complex assembly involved in cell cycle DNA replication	-4.59803858099622
	GO:0060674	placenta blood vessel development	-4.33832656792149	GO:0051261	protein depolymerization	-4.5721439204503
	GO:0071542	dopaminergic neuron differentiation	-4.33832656792149	GO:0044275	cellular carbohydrate catabolic process	-4.5721439204503
	GO:0006363	termination of RNA polymerase I transcription	-4.33832656792149	GO:0034333	adherens junction assembly	-4.5721439204503
	GO:0090200	positive regulation of release of cytochrome c from mitochondria	-4.33832656792149	GO:0045740	positive regulation of DNA replication	-4.5721439204503
	GO:0030162	regulation of proteolysis	-4.33782292539016	GO:1902745	positive regulation of lamellipodium organization	-4.54603941042845
	GO:0048706	embryonic skeletal system development	-4.33438041431258	GO:0018200	peptidyl-glutamic acid modification	-4.54603941042845
	GO:0010720	positive regulation of cell development	-4.32854687599386	GO:0051984	positive regulation of chromosome segregation	-4.54603941042845
	GO:0051492	regulation of stress fiber assembly	-4.32604069082163	GO:0002440	production of molecular mediator of immune response	-4.53406717532147
	GO:0010803	regulation of tumor necrosis factor-mediated signaling pathway	-4.31093576418014	GO:0044264	cellular polysaccharide metabolic process	-4.53406717532147
	GO:0022857	transmembrane transporter activity	-4.31093576418014	GO:0043407	negative regulation of MAP kinase activity	-4.53406717532147
	GO:0006066	alcohol metabolic process	-4.30911127693243	GO:0006904	vesicle docking involved in exocytosis	-4.51863151982884
	GO:0071482	cellular response to light stimulus	-4.30701542982789	GO:0070317	negative regulation of G0 to G1 transition	-4.51863151982884
	GO:0007224	smoothened signaling pathway	-4.29833457697362	GO:0001841	neural tube formation	-4.50925370485377
	GO:0051881	regulation of mitochondrial membrane potential	-4.29833457697362	GO:0042398	cellular modified amino acid biosynthetic process	-4.49478904303504
	GO:0002009	morphogenesis of an epithelium	-4.27657061328138	GO:0061951	establishment of protein localization to plasma membrane	-4.49159379502302
	GO:0097435	supramolecular fiber organization	-4.2729266109323	GO:0006631	fatty acid metabolic process	-4.45531221683139
	GO:0046466	membrane lipid catabolic process	-4.26929994677445	GO:0009790	embryo development	-4.45469857078416
	GO:0048008	platelet-derived growth factor receptor signaling pathway	-4.26929994677445	GO:0006486	protein glycosylation	-4.45440876000728
	GO:0030220	platelet formation	-4.26822951886655	GO:0043413	macromolecule glycosylation	-4.45440876000728
	GO:0042789	mRNA transcription by RNA polymerase II	-4.26822951886655	GO:0021915	neural tube development	-4.45352449887789
	GO:1903599	positive regulation of autophagy of mitochondrion	-4.26822951886655	GO:0031346	positive regulation of cell projection organization	-4.45006543062227
	GO:0002204	somatic recombination of immunoglobulin genes involved in immune response	-4.26822951886655	GO:0002495	antigen processing and presentation of peptide antigen via MHC class II	-4.44217371449775
	GO:0098780	response to mitochondrial depolarisation	-4.26822951886655	GO:0002504	antigen processing and presentation of peptide or polysaccharide antigen via MHC class II	-4.44217371449775
	GO:0002208	somatic diversification of immunoglobulins involved in immune response	-4.26822951886655	GO:0004725	protein tyrosine phosphatase activity	-4.44217371449775
	GO:0000002	mitochondrial genome maintenance	-4.26822951886655	GO:0018279	protein N-linked glycosylation via asparagine	-4.4309354755438
	GO:0045190	isotype switching	-4.26822951886655	GO:0017004	cytochrome complex assembly	-4.4309354755438
	GO:0018024	histone-lysine N-methyltransferase activity	-4.26822951886655	GO:0009261	ribonucleotide catabolic process	-4.4309354755438
	GO:0034471	ncRNA 5'-end processing	-4.26822951886655	GO:0040001	establishment of mitotic spindle localization	-4.4309354755438
	GO:0032012	regulation of ARF protein signal transduction	-4.26822951886655	GO:0045738	negative regulation of DNA repair	-4.4309354755438
	GO:0070486	leukocyte aggregation	-4.26400588237382	GO:0051560	mitochondrial calcium ion homeostasis	-4.42876638257496
	GO:0150011	regulation of neuron projection arborization	-4.26400588237382	GO:2000482	regulation of interleukin-8 secretion	-4.42876638257496
	GO:0032025	response to cobalt ion	-4.26400588237382	GO:0009648	photoperiodism	-4.42876638257496
	GO:0006307	DNA dealkylation involved in DNA repair	-4.26400588237382	GO:0098751	bone cell development	-4.42876638257496
	GO:0008276	protein methyltransferase activity	-4.26400588237382	GO:0070129	regulation of mitochondrial translation	-4.42876638257496
	GO:0061635	regulation of protein complex stability	-4.26400588237382	GO:0007167	enzyme linked receptor protein signaling pathway	-4.41985277109118
	GO:0003183	mitral valve morphogenesis	-4.26400588237382	GO:1901570	fatty acid derivative biosynthetic process	-4.39896074983324
	GO:0043485	endosome to pigment granule transport	-4.26400588237382	GO:1903201	regulation of oxidative stress-induced cell death	-4.38068404466878
	GO:0032875	regulation of DNA endoreduplication	-4.26400588237382	GO:0071867	response to monoamine	-4.36900447221875
	GO:0007440	foregut morphogenesis	-4.26400588237382	GO:0071869	response to catecholamine	-4.36900447221875
	GO:0006290	pyrimidine dimer repair	-4.26400588237382	GO:0043086	negative regulation of catalytic activity	-4.34795871006337
	GO:0051292	nuclear pore complex assembly	-4.26400588237382	GO:0032881	regulation of polysaccharide metabolic process	-4.34095174012997
	GO:0070475	rRNA base methylation	-4.26400588237382	GO:0051293	establishment of spindle localization	-4.34095174012997
	GO:0035646	endosome to melanosome transport	-4.26400588237382	GO:0051402	neuron apoptotic process	-4.34095174012997
	GO:0090309	positive regulation of methylation-dependent chromatin silencing	-4.26400588237382	GO:0009409	response to cold	-4.3358310958099
	GO:1904896	ESCRT complex disassembly	-4.26400588237382	GO:0045912	negative regulation of carbohydrate metabolic process	-4.3358310958099
	GO:0032802	low-density lipoprotein particle receptor catabolic process	-4.26400588237382	GO:0043489	RNA stabilization	-4.3358310958099
	GO:0075522	IRES-dependent viral translational initiation	-4.26400588237382	GO:0090312	positive regulation of protein deacetylation	-4.32213089180607
	GO:0007084	mitotic nuclear envelope reassembly	-4.26400588237382	GO:0010155	regulation of proton transport	-4.32213089180607
	GO:1904526	regulation of microtubule binding	-4.26400588237382	GO:0016556	mRNA modification	-4.32213089180607
	GO:0043471	regulation of cellular carbohydrate catabolic process	-4.26400588237382	GO:0010770	positive regulation of cell morphogenesis involved in differentiation	-4.32212020548491
	GO:0035520	monoubiquitinated protein deubiquitination	-4.26400588237382	GO:0001843	neural tube closure	-4.31148080666819
	GO:0006183	GTP biosynthetic process	-4.26400588237382	GO:0065008	regulation of biological quality	-4.29673614516289
	GO:1904903	ESCRT III complex disassembly	-4.26400588237382	GO:0048511	rhythmic process	-4.29318814906248
	GO:0098734	macromolecule depalmitoylation	-4.26400588237382	GO:0046596	regulation of viral entry into host cell	-4.29204112952442
	GO:0035871	protein K11-linked deubiquitination	-4.26400588237382	GO:0046320	regulation of fatty acid oxidation	-4.29204112952442
	GO:1901838	positive regulation of transcription of nucleolar large rRNA by RNA polymerase I	-4.26400588237382	GO:0032743	positive regulation of interleukin-2 production	-4.29204112952442
	GO:0048757	pigment granule maturation	-4.26400588237382	GO:0035305	negative regulation of dephosphorylation	-4.2865182674712
	GO:0045945	positive regulation of transcription by RNA polymerase III	-4.26400588237382	GO:0007266	Rho protein signal transduction	-4.28141385971147
	GO:0045540	regulation of cholesterol biosynthetic process	-4.2488728126927	GO:0051453	regulation of intracellular pH	-4.24833921568762
	GO:0106118	regulation of sterol biosynthetic process	-4.2488728126927	GO:0022857	transmembrane transporter activity	-4.24547303700035
	GO:0008156	negative regulation of DNA replication	-4.23946477649727	GO:0031507	heterochromatin assembly	-4.23790781393176
	GO:0097479	synaptic vesicle localization	-4.23946477649727	GO:0000338	protein deneddylation	-4.23790781393176
	GO:0106027	neuron projection organization	-4.23946477649727	GO:0034135	regulation of toll-like receptor 2 signaling pathway	-4.23790781393176
	GO:1905515	non-motile cilium assembly	-4.23530482219246	GO:0032486	Rap protein signal transduction	-4.23790781393176
	GO:0048538	thymus development	-4.23530482219246	GO:0032025	response to cobalt ion	-4.23790781393176
	GO:0046649	lymphocyte activation	-4.22956347047106	GO:0006307	DNA dealkylation involved in DNA repair	-4.23790781393176
	GO:0009266	response to temperature stimulus	-4.21677638854609	GO:0008276	protein methyltransferase activity	-4.23790781393176
	GO:0051962	positive regulation of nervous system development	-4.21105353398233	GO:0016303	1-phosphatidylinositol-3-kinase activity	-4.23790781393176
	GO:0030575	nuclear body organization	-4.20148023117106	GO:2000628	regulation of miRNA metabolic process	-4.23790781393176
	GO:0046134	pyrimidine nucleoside biosynthetic process	-4.20148023117106	GO:0043485	endosome to pigment granule transport	-4.23790781393176
	GO:0000394	RNA splicing, via endonucleolytic cleavage and ligation	-4.20148023117106	GO:0097062	dendritic spine maintenance	-4.23790781393176
	GO:0097320	plasma membrane tubulation	-4.20148023117106	GO:0032070	regulation of deoxyribonuclease activity	-4.23790781393176
	GO:0008631	intrinsic apoptotic signaling pathway in response to oxidative stress	-4.20148023117106	GO:1903265	positive regulation of tumor necrosis factor-mediated signaling pathway	-4.23790781393176
	GO:2001224	positive regulation of neuron migration	-4.20148023117106	GO:0010485	H4 histone acetyltransferase activity	-4.23790781393176
	GO:0048384	retinoic acid receptor signaling pathway	-4.20148023117106	GO:0033210	leptin-mediated signaling pathway	-4.23790781393176
	GO:0061158	3'-UTR-mediated mRNA destabilization	-4.20148023117106	GO:0046051	UTP metabolic process	-4.23790781393176
	GO:0022038	corpus callosum development	-4.20148023117106	GO:0006290	pyrimidine dimer repair	-4.23790781393176
	GO:0004708	MAP kinase kinase activity	-4.20148023117106	GO:0098722	asymmetric stem cell division	-4.23790781393176
	GO:0090151	establishment of protein localization to mitochondrial membrane	-4.20148023117106	GO:0051292	nuclear pore complex assembly	-4.23790781393176
	GO:2000816	negative regulation of mitotic sister chromatid separation	-4.1995647397002	GO:0043558	regulation of translational initiation in response to stress	-4.23790781393176
	GO:0019079	viral genome replication	-4.1995647397002	GO:0018026	peptidyl-lysine monomethylation	-4.23790781393176
	GO:0009135	purine nucleoside diphosphate metabolic process	-4.19443623065012	GO:0014041	regulation of neuron maturation	-4.23790781393176
	GO:0009179	purine ribonucleoside diphosphate metabolic process	-4.19443623065012	GO:0035646	endosome to melanosome transport	-4.23790781393176
	GO:0048278	vesicle docking	-4.19443623065012	GO:1904779	regulation of protein localization to centrosome	-4.23790781393176
	GO:0090239	regulation of histone H4 acetylation	-4.18283205112295	GO:1903332	regulation of protein folding	-4.23790781393176
	GO:0043201	response to leucine	-4.18283205112295	GO:0090309	positive regulation of methylation-dependent chromatin silencing	-4.23790781393176
	GO:0048009	insulin-like growth factor receptor signaling pathway	-4.18283205112295	GO:1904896	ESCRT complex disassembly	-4.23790781393176
	GO:0090646	mitochondrial tRNA processing	-4.18283205112295	GO:0043471	regulation of cellular carbohydrate catabolic process	-4.23790781393176
	GO:0016558	protein import into peroxisome matrix	-4.18283205112295	GO:0035520	monoubiquitinated protein deubiquitination	-4.23790781393176
	GO:0090481	pyrimidine nucleotide-sugar transmembrane transport	-4.18283205112295	GO:0033314	mitotic DNA replication checkpoint	-4.23790781393176
	GO:1900103	positive regulation of endoplasmic reticulum unfolded protein response	-4.18283205112295	GO:0006183	GTP biosynthetic process	-4.23790781393176
	GO:1901836	regulation of transcription of nucleolar large rRNA by RNA polymerase I	-4.18283205112295	GO:1904903	ESCRT III complex disassembly	-4.23790781393176
	GO:0018206	peptidyl-methionine modification	-4.18283205112295	GO:0098734	macromolecule depalmitoylation	-4.23790781393176
	GO:0016024	CDP-diacylglycerol biosynthetic process	-4.18283205112295	GO:0035871	protein K11-linked deubiquitination	-4.23790781393176
	GO:0071425	hematopoietic stem cell proliferation	-4.18283205112295	GO:1901838	positive regulation of transcription of nucleolar large rRNA by RNA polymerase I	-4.23790781393176
	GO:0009162	deoxyribonucleoside monophosphate metabolic process	-4.18283205112295	GO:0048757	pigment granule maturation	-4.23790781393176
	GO:0016251	RNA polymerase II general transcription initiation factor activity	-4.18283205112295	GO:0045945	positive regulation of transcription by RNA polymerase III	-4.23790781393176
	GO:0018027	peptidyl-lysine dimethylation	-4.18283205112295	GO:0019887	protein kinase regulator activity	-4.23790781393176
	GO:0030838	positive regulation of actin filament polymerization	-4.1568137851966	GO:1904851	positive regulation of establishment of protein localization to telomere	-4.23790781393176
	GO:0043647	inositol phosphate metabolic process	-4.15046665408058	GO:0030220	platelet formation	-4.23187889286239
	GO:0045597	positive regulation of cell differentiation	-4.12824195490103	GO:0035338	long-chain fatty-acyl-CoA biosynthetic process	-4.23187889286239
	GO:0006754	ATP biosynthetic process	-4.11743643905719	GO:0002204	somatic recombination of immunoglobulin genes involved in immune response	-4.23187889286239
	GO:0060325	face morphogenesis	-4.11743643905719	GO:0032930	positive regulation of superoxide anion generation	-4.23187889286239
	GO:0045191	regulation of isotype switching	-4.11743643905719	GO:0002208	somatic diversification of immunoglobulins involved in immune response	-4.23187889286239
	GO:0006298	mismatch repair	-4.11743643905719	GO:0045190	isotype switching	-4.23187889286239
	GO:1901976	regulation of cell cycle checkpoint	-4.11743643905719	GO:0034471	ncRNA 5'-end processing	-4.23187889286239
	GO:1900024	regulation of substrate adhesion-dependent cell spreading	-4.11398259678845	GO:0030150	protein import into mitochondrial matrix	-4.23187889286239
	GO:0001890	placenta development	-4.11118170192873	GO:0009100	glycoprotein metabolic process	-4.23132072190073
	GO:0030217	T cell differentiation	-4.10237901522193	GO:0045639	positive regulation of myeloid cell differentiation	-4.2277690366016
	GO:0030865	cortical cytoskeleton organization	-4.08749323038128	GO:0070873	regulation of glycogen metabolic process	-4.21970760211903
	GO:0120163	negative regulation of cold-induced thermogenesis	-4.08749323038128	GO:0048008	platelet-derived growth factor receptor signaling pathway	-4.21970760211903
	GO:0006672	ceramide metabolic process	-4.08649557080898	GO:0071470	cellular response to osmotic stress	-4.21970760211903
	GO:0031076	embryonic camera-type eye development	-4.08151789490994	GO:2000008	regulation of protein localization to cell surface	-4.1866209619015
	GO:0033619	membrane protein proteolysis	-4.08151789490994	GO:0097479	synaptic vesicle localization	-4.1866209619015
	GO:0120162	positive regulation of cold-induced thermogenesis	-4.07755079542362	GO:0098761	cellular response to interleukin-7	-4.1866209619015
	GO:0055076	transition metal ion homeostasis	-4.07628861626398	GO:0098760	response to interleukin-7	-4.1866209619015
	GO:0030866	cortical actin cytoskeleton organization	-4.07473339098067	GO:0033146	regulation of intracellular estrogen receptor signaling pathway	-4.1866209619015
	GO:0046835	carbohydrate phosphorylation	-4.06570601805041	GO:0046578	regulation of Ras protein signal transduction	-4.18551829852475
	GO:0048667	cell morphogenesis involved in neuron differentiation	-4.04909011358656	GO:0070316	regulation of G0 to G1 transition	-4.17925497696784
	GO:1901264	carbohydrate derivative transport	-4.04292324947774	GO:0006195	purine nucleotide catabolic process	-4.17925497696784
	GO:0061515	myeloid cell development	-4.03411064892194	GO:0048538	thymus development	-4.17925497696784
	GO:0010770	positive regulation of cell morphogenesis involved in differentiation	-4.01442432792871	GO:0031497	chromatin assembly	-4.16946410794344
	GO:0002244	hematopoietic progenitor cell differentiation	-4.00488882519809	GO:0030575	nuclear body organization	-4.16847589414208
	GO:0051289	protein homotetramerization	-4.00193166285641	GO:1903830	magnesium ion transmembrane transport	-4.16847589414208
	GO:0010769	regulation of cell morphogenesis involved in differentiation	-3.99507656154066	GO:0008656	cysteine-type endopeptidase activator activity involved in apoptotic process	-4.16847589414208
	GO:0043392	negative regulation of DNA binding	-3.98899840833226	GO:0006474	N-terminal protein amino acid acetylation	-4.16847589414208
	GO:0009166	nucleotide catabolic process	-3.98230620800826	GO:0099116	tRNA 5'-end processing	-4.16847589414208
	GO:0060560	developmental growth involved in morphogenesis	-3.97195889171575	GO:0046134	pyrimidine nucleoside biosynthetic process	-4.16847589414208
	GO:1904375	regulation of protein localization to cell periphery	-3.97195889171575	GO:0015095	magnesium ion transmembrane transporter activity	-4.16847589414208
	GO:0043539	protein serine/threonine kinase activator activity	-3.96656249724419	GO:0046519	sphingoid metabolic process	-4.16847589414208
	GO:0061099	negative regulation of protein tyrosine kinase activity	-3.96656249724419	GO:1990404	protein ADP-ribosylase activity	-4.16847589414208
	GO:0006362	transcription elongation from RNA polymerase I promoter	-3.96656249724419	GO:1900242	regulation of synaptic vesicle endocytosis	-4.16847589414208
	GO:0035666	TRIF-dependent toll-like receptor signaling pathway	-3.96656249724419	GO:0051571	positive regulation of histone H3-K4 methylation	-4.16847589414208
	GO:0045666	positive regulation of neuron differentiation	-3.96326738005194	GO:0070102	interleukin-6-mediated signaling pathway	-4.16847589414208
	GO:0030091	protein repair	-3.960284239467	GO:0008356	asymmetric cell division	-4.16847589414208
	GO:0008611	ether lipid biosynthetic process	-3.960284239467	GO:0071545	inositol phosphate catabolic process	-4.16847589414208
	GO:0007023	post-chaperonin tubulin folding pathway	-3.960284239467	GO:0030295	protein kinase activator activity	-4.15648622329036
	GO:0046601	positive regulation of centriole replication	-3.960284239467	GO:0004521	endoribonuclease activity	-4.15648622329036
	GO:0002735	positive regulation of myeloid dendritic cell cytokine production	-3.960284239467	GO:0019079	viral genome replication	-4.15648622329036
	GO:0000056	ribosomal small subunit export from nucleus	-3.960284239467	GO:0090239	regulation of histone H4 acetylation	-4.15323733583308
[truncated: 14,585 more rows]

## Sheet: molecular function
		Supplementary Tabel 4.
		legend
		green indicates 20 molecular function that have become activated compared to HC neutrophils
		red color indicates 20 molecular function that are inhibited compared to HC neutrophils
		the blue color indicates 20 molecular function that remained unchanged compared to HC neutrophils
			list of molecular function ordered by P-value
		HC			HIV
	Term ID	Term	logP	Term ID	Term	logP
	GO:0005515	protein binding	-284.06940083723	GO:0005515	protein binding	-271.440014861344
	GO:1901363	heterocyclic compound binding	-216.229086610401	GO:1901363	heterocyclic compound binding	-229.281807816976
	GO:0097159	organic cyclic compound binding	-208.019605072787	GO:0097159	organic cyclic compound binding	-220.929047042996
	GO:0005488	binding	-190.427546651409	GO:0003676	nucleic acid binding	-194.840585708193
	GO:0003676	nucleic acid binding	-165.241349868789	GO:0005488	binding	-170.045835922013
	GO:0003824	catalytic activity	-122.102960392412	GO:0003677	DNA binding	-132.764132343924
	GO:0019899	enzyme binding	-119.820256357183	GO:0019899	enzyme binding	-120.057603453551
	GO:0016740	transferase activity	-104.342410202757	GO:0016740	transferase activity	-98.8006380820167
	GO:0003677	DNA binding	-102.204089227216	GO:0140110	transcription regulator activity	-97.9271800452764
	GO:1901265	nucleoside phosphate binding	-94.6334811677164	GO:0003824	catalytic activity	-95.8846436900633
	GO:0000166	nucleotide binding	-94.375100997355	GO:0003723	RNA binding	-81.8234815952303
	GO:0035639	purine ribonucleoside triphosphate binding	-92.8563320996864	GO:1901265	nucleoside phosphate binding	-78.5610068220163
	GO:0017076	purine nucleotide binding	-91.7773588802955	GO:0000166	nucleotide binding	-78.3226593278283
	GO:0032555	purine ribonucleotide binding	-89.6871477905791	GO:0035639	purine ribonucleoside triphosphate binding	-77.7871491815539
	GO:0003723	RNA binding	-89.1975563645213	GO:0017076	purine nucleotide binding	-74.7635850228895
	GO:0030554	adenyl nucleotide binding	-89.0693466954198	GO:0032555	purine ribonucleotide binding	-72.82383688469
	GO:0032553	ribonucleotide binding	-87.8682849709246	GO:0005524	ATP binding	-72.7745328017077
	GO:0005524	ATP binding	-87.3172309753977	GO:0030554	adenyl nucleotide binding	-72.1384837331706
	GO:0032559	adenyl ribonucleotide binding	-86.7126642903134	GO:0032553	ribonucleotide binding	-71.2882683352734
	GO:0043167	ion binding	-68.0055354485574	GO:0032559	adenyl ribonucleotide binding	-69.9688804986284
	GO:0140110	transcription regulator activity	-65.5937434526672	GO:0003700	DNA-binding transcription factor activity	-67.0163634264442
	GO:0016772	transferase activity, transferring phosphorus-containing groups	-61.7997678950436	GO:0000981	DNA-binding transcription factor activity, RNA polymerase II-specific	-57.8169508642703
	GO:0140096	catalytic activity, acting on a protein	-54.4069582532415	GO:0043167	ion binding	-56.2739327582281
	GO:0036094	small molecule binding	-54.3719400925771	GO:0003712	transcription coregulator activity	-53.0684591016155
	GO:0003712	transcription coregulator activity	-53.7253425061567	GO:0008134	transcription factor binding	-52.5586500606331
	GO:0008144	drug binding	-53.6080928782543	GO:0019787	ubiquitin-like protein transferase activity	-51.0594827602245
	GO:0019787	ubiquitin-like protein transferase activity	-50.0688857157966	GO:0016772	transferase activity, transferring phosphorus-containing groups	-50.870409072799
	GO:0043168	anion binding	-48.5482454305876	GO:0140096	catalytic activity, acting on a protein	-47.6310193632601
	GO:0016301	kinase activity	-48.180344660927	GO:0004842	ubiquitin-protein transferase activity	-46.9197702646287
	GO:0044389	ubiquitin-like protein ligase binding	-47.7730158660367	GO:0044389	ubiquitin-like protein ligase binding	-44.9501679848982
	GO:0004842	ubiquitin-protein transferase activity	-47.0746138308209	GO:0008144	drug binding	-44.1614778439019
	GO:0031625	ubiquitin protein ligase binding	-46.8310726855843	GO:0031625	ubiquitin protein ligase binding	-43.890480255689
	GO:0008134	transcription factor binding	-45.5892432409891	GO:0036094	small molecule binding	-43.0065341698072
	GO:0016773	phosphotransferase activity, alcohol group as acceptor	-43.1618505151526	GO:0003690	double-stranded DNA binding	-42.346597115723
	GO:0097367	carbohydrate derivative binding	-41.9380493776918	GO:0001067	regulatory region nucleic acid binding	-40.1410926089613
	GO:0004674	protein serine/threonine kinase activity	-40.5803699634158	GO:0044212	transcription regulatory region DNA binding	-39.9035542149846
	GO:0003713	transcription coactivator activity	-38.56016400123	GO:0043021	ribonucleoprotein complex binding	-39.4896238391299
	GO:0019900	kinase binding	-36.4703536643637	GO:0043565	sequence-specific DNA binding	-38.7753346970325
	GO:0140098	catalytic activity, acting on RNA	-35.612220557827	GO:0019904	protein domain specific binding	-37.5702919410401
	GO:0003700	DNA-binding transcription factor activity	-34.6682185421411	GO:0043168	anion binding	-37.1295052497498
	GO:0016817	hydrolase activity, acting on acid anhydrides	-34.3111518100623	GO:0016301	kinase activity	-35.7249918958318
	GO:0016818	hydrolase activity, acting on acid anhydrides, in phosphorus-containing anhydrides	-34.3111518100623	GO:1990837	sequence-specific double-stranded DNA binding	-35.7128780168913
	GO:0019901	protein kinase binding	-33.6281429662411	GO:0140098	catalytic activity, acting on RNA	-35.5207878321843
	GO:0016462	pyrophosphatase activity	-33.6271130905421	GO:0140297	DNA-binding transcription factor binding	-34.4392071277336
	GO:0003682	chromatin binding	-33.1363125057497	GO:0003682	chromatin binding	-34.0816554356139
	GO:0004672	protein kinase activity	-31.8993348150357	GO:0097367	carbohydrate derivative binding	-33.5213144741818
	GO:0045296	cadherin binding	-31.1893970935712	GO:0003713	transcription coactivator activity	-33.221956848263
	GO:0017111	nucleoside-triphosphatase activity	-30.6079790451022	GO:0016817	hydrolase activity, acting on acid anhydrides	-32.6444994359025
	GO:0043021	ribonucleoprotein complex binding	-30.4514222077507	GO:0016818	hydrolase activity, acting on acid anhydrides, in phosphorus-containing anhydrides	-32.6444994359025
	GO:0032182	ubiquitin-like protein binding	-29.6874096041329	GO:0016462	pyrophosphatase activity	-32.5358095131077
	GO:0042393	histone binding	-27.7746638398778	GO:0042393	histone binding	-31.877885879149
	GO:0046872	metal ion binding	-27.5819307787386	GO:0016773	phosphotransferase activity, alcohol group as acceptor	-30.297567404061
	GO:0140297	DNA-binding transcription factor binding	-27.5726298942867	GO:0019901	protein kinase binding	-30.1174387370943
	GO:0051020	GTPase binding	-27.5443556461755	GO:0019900	kinase binding	-30.0908683851927
	GO:0000981	DNA-binding transcription factor activity, RNA polymerase II-specific	-26.2209871184926	GO:0017111	nucleoside-triphosphatase activity	-30.0229775212624
	GO:0019904	protein domain specific binding	-26.0745431775589	GO:0000976	transcription regulatory region sequence-specific DNA binding	-29.0179189737142
	GO:0043130	ubiquitin binding	-25.9523112014508	GO:0061629	RNA polymerase II-specific DNA-binding transcription factor binding	-28.6575027716787
	GO:0016887	ATPase activity	-24.8357689314461	GO:0045296	cadherin binding	-27.478023865052
	GO:0043169	cation binding	-24.6018577877578	GO:0051020	GTPase binding	-27.0945734634182
	GO:0061659	ubiquitin-like protein ligase activity	-23.8310423293003	GO:0004674	protein serine/threonine kinase activity	-26.8056697046878
	GO:0042623	ATPase activity, coupled	-23.7643391866062	GO:0016887	ATPase activity	-26.2658869282536
	GO:0016874	ligase activity	-23.5021814725295	GO:0003714	transcription corepressor activity	-26.0859372466495
	GO:0140097	catalytic activity, acting on DNA	-23.2800125563202	GO:0001012	RNA polymerase II regulatory region DNA binding	-25.5065139214937
	GO:0003697	single-stranded DNA binding	-23.0923420837268	GO:0000977	RNA polymerase II regulatory region sequence-specific DNA binding	-24.7800667774587
	GO:0061629	RNA polymerase II-specific DNA-binding transcription factor binding	-21.8843229484409	GO:0032182	ubiquitin-like protein binding	-24.7580138459482
	GO:0140030	modification-dependent protein binding	-21.5228068864877	GO:0042623	ATPase activity, coupled	-24.3310136405208
	GO:0047485	protein N-terminus binding	-21.3797952078244	GO:0046872	metal ion binding	-24.1979216146999
	GO:0004386	helicase activity	-21.1229499653989	GO:0035257	nuclear hormone receptor binding	-23.8264102428958
	GO:0061630	ubiquitin protein ligase activity	-20.8942190254765	GO:0061659	ubiquitin-like protein ligase activity	-22.4570851450801
	GO:0060589	nucleoside-triphosphatase regulator activity	-20.8181385819336	GO:0045182	translation regulator activity	-22.3410776412936
	GO:0031267	small GTPase binding	-20.1081698397039	GO:0043169	cation binding	-21.9511340563546
	GO:0045182	translation regulator activity	-19.6299585716751	GO:0004672	protein kinase activity	-21.325013199279
	GO:0019210	kinase inhibitor activity	-19.4692009483206	GO:0042826	histone deacetylase binding	-19.8500215603612
	GO:0004860	protein kinase inhibitor activity	-19.335771324291	GO:0140030	modification-dependent protein binding	-19.6141683363509
	GO:0008094	DNA-dependent ATPase activity	-19.0761530201309	GO:0061630	ubiquitin protein ligase activity	-19.5840230002615
	GO:0003714	transcription corepressor activity	-18.4556419212473	GO:0004386	helicase activity	-19.4225254219621
	GO:0003735	structural constituent of ribosome	-18.357121447748	GO:0043130	ubiquitin binding	-19.1646422653996
	GO:0019207	kinase regulator activity	-17.943742535143	GO:0140097	catalytic activity, acting on DNA	-19.1266826180989
	GO:0035257	nuclear hormone receptor binding	-17.9107560611673	GO:0047485	protein N-terminus binding	-19.0313213864658
	GO:0031072	heat shock protein binding	-17.8008797364132	GO:0031267	small GTPase binding	-18.3849297705422
	GO:0140101	catalytic activity, acting on a tRNA	-17.7866153800264	GO:0003697	single-stranded DNA binding	-18.1490387551442
	GO:0017016	Ras GTPase binding	-17.6101329621179	GO:0000987	proximal promoter sequence-specific DNA binding	-17.7680044334176
	GO:0008757	S-adenosylmethionine-dependent methyltransferase activity	-17.5992765128924	GO:0016779	nucleotidyltransferase activity	-17.7451321070524
	GO:0008047	enzyme activator activity	-17.5971298428275	GO:0044877	protein-containing complex binding	-17.1995023530679
	GO:0016787	hydrolase activity	-17.5530795789207	GO:0035091	phosphatidylinositol binding	-17.0260464613563
	GO:0051082	unfolded protein binding	-16.6741943022508	GO:0016922	nuclear receptor binding	-16.976960101532
	GO:0019887	protein kinase regulator activity	-16.4789335890554	GO:0008757	S-adenosylmethionine-dependent methyltransferase activity	-16.9646901701892
	GO:0043022	ribosome binding	-16.3922680042365	GO:0043022	ribosome binding	-16.5899010129867
	GO:0003690	double-stranded DNA binding	-16.3480813605238	GO:0017016	Ras GTPase binding	-16.5116593828016
	GO:0044877	protein-containing complex binding	-16.229740061873	GO:0061631	ubiquitin conjugating enzyme activity	-16.4743181234034
	GO:0030374	nuclear receptor transcription coactivator activity	-16.1215671080898	GO:0000978	RNA polymerase II proximal promoter sequence-specific DNA binding	-16.2565403359867
	GO:0035091	phosphatidylinositol binding	-15.8594908299365	GO:0001227	DNA-binding transcription repressor activity, RNA polymerase II-specific	-16.1904070281487
	GO:0003725	double-stranded RNA binding	-15.6657776531927	GO:0001217	DNA-binding transcription repressor activity	-16.1904070281487
	GO:0016922	nuclear receptor binding	-15.5509048253858	GO:0008135	translation factor activity, RNA binding	-16.124623047217
	GO:0016779	nucleotidyltransferase activity	-15.3591422037763	GO:0003725	double-stranded RNA binding	-15.8923983063052
	GO:0008168	methyltransferase activity	-15.172178328759	GO:0140101	catalytic activity, acting on a tRNA	-15.8841249269497
	GO:0008276	protein methyltransferase activity	-14.9327722306487	GO:0090079	translation regulator activity, nucleic acid binding	-15.4466572859529
	GO:0042802	identical protein binding	-14.6613069655053	GO:0061650	ubiquitin-like protein conjugating enzyme activity	-15.2168100438341
	GO:0008135	translation factor activity, RNA binding	-14.5830192484171	GO:0008276	protein methyltransferase activity	-15.170854593917
	GO:0008170	N-methyltransferase activity	-14.4501541179078	GO:0035258	steroid hormone receptor binding	-14.7103761241563
	GO:0016407	acetyltransferase activity	-14.1255588013279	GO:0008094	DNA-dependent ATPase activity	-13.7159950555637
	GO:0030695	GTPase regulator activity	-14.0887366048388	GO:0019207	kinase regulator activity	-13.6022363981923
	GO:0061631	ubiquitin conjugating enzyme activity	-14.0005731188871	GO:0008170	N-methyltransferase activity	-13.5570666402438
	GO:0016741	transferase activity, transferring one-carbon groups	-13.800566290359	GO:0042802	identical protein binding	-13.4685445201478
	GO:0042826	histone deacetylase binding	-13.7727888553563	GO:0015631	tubulin binding	-13.3764813191535
	GO:0070491	repressing transcription factor binding	-13.5542967554423	GO:0008168	methyltransferase activity	-13.3517601342611
	GO:0016278	lysine N-methyltransferase activity	-13.4430462453789	GO:0051427	hormone receptor binding	-12.9438903274415
	GO:0034212	peptide N-acetyltransferase activity	-13.4282697329251	GO:0031072	heat shock protein binding	-12.838732387987
	GO:0019902	phosphatase binding	-13.3649494840287	GO:0060589	nucleoside-triphosphatase regulator activity	-12.7101343418137
	GO:0090079	translation regulator activity, nucleic acid binding	-13.0417890286242	GO:0019843	rRNA binding	-12.6502713015542
	GO:0140142	nucleocytoplasmic carrier activity	-13.0082247430554	GO:0016874	ligase activity	-12.5901654104403
	GO:0016279	protein-lysine N-methyltransferase activity	-13.0065433933438	GO:0003724	RNA helicase activity	-12.4166133844549
	GO:0061650	ubiquitin-like protein conjugating enzyme activity	-13.0021964175717	GO:0042054	histone methyltransferase activity	-12.3155591228422
	GO:0031491	nucleosome binding	-12.9522198908598	GO:0016787	hydrolase activity	-12.229240215798
	GO:0001067	regulatory region nucleic acid binding	-12.8016466349368	GO:0016278	lysine N-methyltransferase activity	-12.224770365891
	GO:0000287	magnesium ion binding	-12.7354297330385	GO:0016741	transferase activity, transferring one-carbon groups	-12.1448910481449
	GO:0044212	transcription regulatory region DNA binding	-12.6659962324036	GO:0051082	unfolded protein binding	-12.0573162616758
	GO:1990837	sequence-specific double-stranded DNA binding	-12.3961194669344	GO:0008022	protein C-terminus binding	-12.0397997711926
	GO:0030234	enzyme regulator activity	-12.3115592495972	GO:0050681	androgen receptor binding	-12.0366925391234
	GO:0005096	GTPase activator activity	-12.2667962380839	GO:0019887	protein kinase regulator activity	-12.0217462680538
	GO:0035258	steroid hormone receptor binding	-12.2288931773839	GO:0035326	enhancer binding	-11.9680714066554
	GO:0008080	N-acetyltransferase activity	-12.2288931773839	GO:0016279	protein-lysine N-methyltransferase activity	-11.802598269109
	GO:0004532	exoribonuclease activity	-12.1546417413301	GO:0004860	protein kinase inhibitor activity	-11.7412874016996
	GO:0003678	DNA helicase activity	-11.8247948886019	GO:0003735	structural constituent of ribosome	-11.7356052469045
	GO:0060590	ATPase regulator activity	-11.6700904795633	GO:0016407	acetyltransferase activity	-11.4606686129141
	GO:0004402	histone acetyltransferase activity	-11.5167044074866	GO:0008047	enzyme activator activity	-11.2828404814495
	GO:0016896	exoribonuclease activity, producing 5'-phosphomonoesters	-11.4942099171164	GO:0034212	peptide N-acetyltransferase activity	-11.2687047776689
	GO:0016791	phosphatase activity	-11.467106974324	GO:0140142	nucleocytoplasmic carrier activity	-10.9842487141944
	GO:0004712	protein serine/threonine/tyrosine kinase activity	-11.4211559497306	GO:0018024	histone-lysine N-methyltransferase activity	-10.919065107541
	GO:0030291	protein serine/threonine kinase inhibitor activity	-11.3836520456013	GO:0004722	protein serine/threonine phosphatase activity	-10.8958210843162
	GO:0016788	hydrolase activity, acting on ester bonds	-11.3704018450611	GO:0019210	kinase inhibitor activity	-10.8804485494632
	GO:0004540	ribonuclease activity	-11.3541320590789	GO:0043024	ribosomal small subunit binding	-10.4277678754297
	GO:0015631	tubulin binding	-11.3503538659697	GO:0070491	repressing transcription factor binding	-10.1352633639654
	GO:0004518	nuclease activity	-11.1612163770362	GO:0061733	peptide-lysine-N-acetyltransferase activity	-10.117470818122
	GO:0061733	peptide-lysine-N-acetyltransferase activity	-11.0923068647144	GO:0004712	protein serine/threonine/tyrosine kinase activity	-10.0194607675755
	GO:0008022	protein C-terminus binding	-11.0394360695867	GO:0000980	RNA polymerase II distal enhancer sequence-specific DNA binding	-9.96322384510862
	GO:0140296	general transcription initiation factor binding	-10.9560199214401	GO:0046966	thyroid hormone receptor binding	-9.95381251426116
	GO:0042054	histone methyltransferase activity	-10.8058570078326	GO:0010485	H4 histone acetyltransferase activity	-9.94937872616072
	GO:0018024	histone-lysine N-methyltransferase activity	-10.7772320979112	GO:0004540	ribonuclease activity	-9.90322482492512
	GO:0051087	chaperone binding	-10.7215445152265	GO:0001882	nucleoside binding	-9.64181510143685
	GO:0001882	nucleoside binding	-10.5506840748356	GO:0035198	miRNA binding	-9.63925424732633
	GO:0032550	purine ribonucleoside binding	-10.5260978597494	GO:0017069	snRNA binding	-9.57565680300787
	GO:0000175	3'-5'-exoribonuclease activity	-10.5043035864357	GO:0140296	general transcription initiation factor binding	-9.57565680300787
	GO:0004812	aminoacyl-tRNA ligase activity	-10.4944695221214	GO:0008080	N-acetyltransferase activity	-9.49974257881516
	GO:0016875	ligase activity, forming carbon-oxygen bonds	-10.4944695221214	GO:0016706	2-oxoglutarate-dependent dioxygenase activity	-9.48109719783014
	GO:0005525	GTP binding	-10.4273395046755	GO:0016538	cyclin-dependent protein serine/threonine kinase regulator activity	-9.41495435351233
	GO:0016796	exonuclease activity, active with either ribo- or deoxyribonucleic acids and producing 5'-phosphomonoesters	-10.3989935614209	GO:0004402	histone acetyltransferase activity	-9.37388565633266
	GO:0055106	ubiquitin-protein transferase regulator activity	-10.3481000117026	GO:0045309	protein phosphorylated amino acid binding	-9.37144401996892
	GO:0050681	androgen receptor binding	-10.3301172974547	GO:0008017	microtubule binding	-9.35742413662775
	GO:0004721	phosphoprotein phosphatase activity	-10.2803775445255	GO:0051219	phosphoprotein binding	-9.30156793810094
	GO:0001883	purine nucleoside binding	-10.170990848775	GO:0032549	ribonucleoside binding	-9.26619336826875
	GO:0032549	ribonucleoside binding	-10.170990848775	GO:0032550	purine ribonucleoside binding	-9.16651158411392
	GO:0000049	tRNA binding	-9.96481110371788	GO:0030695	GTPase regulator activity	-9.15872621528545
	GO:0004722	protein serine/threonine phosphatase activity	-9.65832996312822	GO:0004532	exoribonuclease activity	-9.13610712647781
	GO:0008270	zinc ion binding	-9.54386022176057	GO:0004518	nuclease activity	-9.07180312108899
	GO:0035198	miRNA binding	-9.52842482258286	GO:0005525	GTP binding	-9.06689876674548
	GO:0016879	ligase activity, forming carbon-nitrogen bonds	-9.34899472294416	GO:0031491	nucleosome binding	-9.0361694841722
	GO:0043565	sequence-specific DNA binding	-9.33493442624703	GO:0019783	ubiquitin-like protein-specific protease activity	-9.02153823926263
	GO:0061608	nuclear import signal receptor activity	-9.29756758219098	GO:0003678	DNA helicase activity	-8.96915986578868
	GO:0016538	cyclin-dependent protein serine/threonine kinase regulator activity	-9.27873445699688	GO:0003743	translation initiation factor activity	-8.96680706689743
	GO:0031593	polyubiquitin modification-dependent protein binding	-9.23112041425491	GO:0019902	phosphatase binding	-8.92940421725236
	GO:0003684	damaged DNA binding	-9.2132093047123	GO:0001883	purine nucleoside binding	-8.84740787096504
	GO:0043531	ADP binding	-9.1331516875304	GO:0005085	guanyl-nucleotide exchange factor activity	-8.84231639199709
	GO:0004659	prenyltransferase activity	-9.12994949507993	GO:0000339	RNA cap binding	-8.81615808945497
	GO:0051219	phosphoprotein binding	-9.12130964343799	GO:0044183	protein folding chaperone	-8.80139788674976
	GO:0017137	Rab GTPase binding	-9.10107392494808	GO:0000287	magnesium ion binding	-8.73666561891384
	GO:0003924	GTPase activity	-9.02049402105099	GO:0046983	protein dimerization activity	-8.72510760818532
	GO:0003724	RNA helicase activity	-9.01308665537086	GO:0030374	nuclear receptor transcription coactivator activity	-8.68805616261798
	GO:0004527	exonuclease activity	-8.85647966490105	GO:0001158	enhancer sequence-specific DNA binding	-8.64670279423921
	GO:0051019	mitogen-activated protein kinase binding	-8.84012506723647	GO:0019205	nucleobase-containing compound kinase activity	-8.63251439623476
	GO:0019843	rRNA binding	-8.82752968934705	GO:0005096	GTPase activator activity	-8.40672181493744
	GO:0016667	oxidoreductase activity, acting on a sulfur group of donors	-8.81149680877945	GO:0016896	exoribonuclease activity, producing 5'-phosphomonoesters	-8.35711459768932
	GO:0051427	hormone receptor binding	-8.6634471176991	GO:0002039	p53 binding	-8.33649843672493
	GO:0003727	single-stranded RNA binding	-8.52093703277982	GO:0035064	methylated histone binding	-8.33649843672493
	GO:0050839	cell adhesion molecule binding	-8.43007854697693	GO:0140034	methylation-dependent protein binding	-8.33649843672493
	GO:0019903	protein phosphatase binding	-8.40926623447458	GO:0046332	SMAD binding	-8.31590372271611
	GO:0004709	MAP kinase kinase kinase activity	-8.34248788368458	GO:0070034	telomerase RNA binding	-8.27344064147612
	GO:0017025	TBP-class protein binding	-8.18967944147088	GO:0016796	exonuclease activity, active with either ribo- or deoxyribonucleic acids and producing 5'-phosphomonoesters	-8.21410107878933
	GO:0051059	NF-kappaB binding	-8.0948520109088	GO:0004407	histone deacetylase activity	-8.19181393994371
	GO:0071889	14-3-3 protein binding	-8.0948520109088	GO:0005048	signal sequence binding	-8.1837041149154
	GO:0005048	signal sequence binding	-8.06126296338371	GO:0031593	polyubiquitin modification-dependent protein binding	-8.17376354274982
	GO:0045309	protein phosphorylated amino acid binding	-8.04310561518644	GO:0050839	cell adhesion molecule binding	-8.16965649740425
	GO:0005085	guanyl-nucleotide exchange factor activity	-8.02788093241638	GO:1901981	phosphatidylinositol phosphate binding	-8.08604504604067
	GO:0032561	guanyl ribonucleotide binding	-7.98931419272053	GO:0051721	protein phosphatase 2A binding	-8.02719209674967
	GO:0019001	guanyl nucleotide binding	-7.98931419272053	GO:0030371	translation repressor activity	-7.93725691185786
	GO:0001227	DNA-binding transcription repressor activity, RNA polymerase II-specific	-7.93609788642754	GO:0051540	metal cluster binding	-7.93627149055183
	GO:0001217	DNA-binding transcription repressor activity	-7.93609788642754	GO:0051536	iron-sulfur cluster binding	-7.93627149055183
	GO:0002161	aminoacyl-tRNA editing activity	-7.91199297917774	GO:0046982	protein heterodimerization activity	-7.92118816908949
	GO:0044769	ATPase activity, coupled to transmembrane movement of ions, rotational mechanism	-7.81127873933081	GO:0008270	zinc ion binding	-7.86888956800548
	GO:0016410	N-acyltransferase activity	-7.80203567676772	GO:0043531	ADP binding	-7.84515469660391
	GO:0017112	Rab guanyl-nucleotide exchange factor activity	-7.7355841869416	GO:0016791	phosphatase activity	-7.76035445019377
	GO:0048487	beta-tubulin binding	-7.7355841869416	GO:0101005	ubiquitinyl hydrolase activity	-7.72607406277835
	GO:0016747	transferase activity, transferring acyl groups other than amino-acyl groups	-7.72895700344487	GO:0036459	thiol-dependent ubiquitinyl hydrolase activity	-7.72607406277835
	GO:0010485	H4 histone acetyltransferase activity	-7.67024534630253	GO:0043425	bHLH transcription factor binding	-7.71849539722061
	GO:0003743	translation initiation factor activity	-7.66616954441411	GO:0055106	ubiquitin-protein transferase regulator activity	-7.69300218985441
	GO:0008017	microtubule binding	-7.55970021419176	GO:0008092	cytoskeletal protein binding	-7.67627577459717
	GO:0004519	endonuclease activity	-7.50737525178241	GO:0003924	GTPase activity	-7.62464189695497
	GO:0019783	ubiquitin-like protein-specific protease activity	-7.40806595930843	GO:0017137	Rab GTPase binding	-7.57776461231488
	GO:0000976	transcription regulatory region sequence-specific DNA binding	-7.38679128789214	GO:0033558	protein deacetylase activity	-7.57444017045119
	GO:0003688	DNA replication origin binding	-7.36053943460629	GO:0016747	transferase activity, transferring acyl groups other than amino-acyl groups	-7.51956081909395
	GO:0042162	telomeric DNA binding	-7.31988784810097	GO:0000175	3'-5'-exoribonuclease activity	-7.48137829830328
	GO:0004861	cyclin-dependent protein serine/threonine kinase inhibitor activity	-7.30308745169896	GO:0042162	telomeric DNA binding	-7.42487757223537
	GO:0061980	regulatory RNA binding	-7.28641914124309	GO:0032451	demethylase activity	-7.42487757223537
	GO:0019205	nucleobase-containing compound kinase activity	-7.27378646430234	GO:0061980	regulatory RNA binding	-7.39557102982271
	GO:0035064	methylated histone binding	-7.23517149703059	GO:0003684	damaged DNA binding	-7.37654003857895
	GO:0140034	methylation-dependent protein binding	-7.23517149703059	GO:0004527	exonuclease activity	-7.32590722415685
	GO:0042800	histone methyltransferase activity (H3-K4 specific)	-7.07045575343827	GO:0051019	mitogen-activated protein kinase binding	-7.25029279446061
	GO:0019211	phosphatase activator activity	-7.07045575343827	GO:0032452	histone demethylase activity	-7.25029279446061
	GO:0008408	3'-5' exonuclease activity	-7.05583188017769	GO:0061608	nuclear import signal receptor activity	-7.22954604650921
	GO:0034061	DNA polymerase activity	-6.95531144572533	GO:0008408	3'-5' exonuclease activity	-7.18505299381706
	GO:0008137	NADH dehydrogenase (ubiquinone) activity	-6.88920943982625	GO:0032183	SUMO binding	-7.1358878441481
	GO:0050136	NADH dehydrogenase (quinone) activity	-6.88920943982625	GO:0019211	phosphatase activator activity	-7.1358878441481
	GO:0008536	Ran GTPase binding	-6.88920943982625	GO:0003727	single-stranded RNA binding	-7.1297896706
	GO:0003954	NADH dehydrogenase activity	-6.88920943982625	GO:0016891	endoribonuclease activity, producing 5'-phosphomonoesters	-7.12703701215473
	GO:0042578	phosphoric ester hydrolase activity	-6.85272904477221	GO:0030332	cyclin binding	-7.12703701215473
	GO:0051540	metal cluster binding	-6.84241930691295	GO:0034061	DNA polymerase activity	-7.05153652024045
	GO:0051536	iron-sulfur cluster binding	-6.84241930691295	GO:1990841	promoter-specific chromatin binding	-7.04439690331909
	GO:0016853	isomerase activity	-6.81788508061436	GO:0008234	cysteine-type peptidase activity	-7.03481762942865
	GO:0001047	core promoter binding	-6.71589048535652	GO:0048156	tau protein binding	-7.01459801099247
	GO:1901981	phosphatidylinositol phosphate binding	-6.7148108018313	GO:0005547	phosphatidylinositol-3,4,5-trisphosphate binding	-6.99379615626935
	GO:0051787	misfolded protein binding	-6.7044214495546	GO:0070412	R-SMAD binding	-6.95579737841897
	GO:0008174	mRNA methyltransferase activity	-6.69423040040419	GO:0016667	oxidoreductase activity, acting on a sulfur group of donors	-6.90581682906358
	GO:0008097	5S rRNA binding	-6.69423040040419	GO:0016788	hydrolase activity, acting on ester bonds	-6.90163141280023
	GO:0016763	transferase activity, transferring pentosyl groups	-6.65963806431852	GO:0001047	core promoter binding	-6.84057471995334
	GO:0000339	RNA cap binding	-6.64450103108574	GO:0051787	misfolded protein binding	-6.78757957897711
	GO:0003746	translation elongation factor activity	-6.64450103108574	GO:0016780	phosphotransferase activity, for other substituted phosphate groups	-6.71437511399913
	GO:0070182	DNA polymerase binding	-6.64450103108574	GO:0070300	phosphatidic acid binding	-6.71437511399913
	GO:0046966	thyroid hormone receptor binding	-6.59791229116864	GO:0051059	NF-kappaB binding	-6.68533643881723
	GO:0017048	Rho GTPase binding	-6.59772337406699	GO:0071889	14-3-3 protein binding	-6.68533643881723
	GO:0003730	mRNA 3'-UTR binding	-6.59340961377087	GO:0030291	protein serine/threonine kinase inhibitor activity	-6.62747619682209
	GO:0050662	coenzyme binding	-6.54642023405358	GO:0051539	4 iron, 4 sulfur cluster binding	-6.61197495876225
	GO:1990380	Lys48-specific deubiquitinase activity	-6.52142888931949	GO:0051879	Hsp90 protein binding	-6.61197495876225
	GO:0001103	RNA polymerase II repressing transcription factor binding	-6.50518922281097	GO:0001103	RNA polymerase II repressing transcription factor binding	-6.60104586707999
	GO:0070034	telomerase RNA binding	-6.39882743213813	GO:0017112	Rab guanyl-nucleotide exchange factor activity	-6.59774285216504
	GO:0070530	K63-linked polyubiquitin modification-dependent protein binding	-6.39882743213813	GO:0042809	vitamin D receptor binding	-6.58221539978244
	GO:0008234	cysteine-type peptidase activity	-6.30411556733564	GO:0004659	prenyltransferase activity	-6.58221539978244
	GO:0030371	translation repressor activity	-6.25219603138931	GO:0015923	mannosidase activity	-6.58221539978244
	GO:0001671	ATPase activator activity	-6.25219603138931	GO:0004721	phosphoprotein phosphatase activity	-6.52680403491446
	GO:0048027	mRNA 5'-UTR binding	-6.25219603138931	GO:0017025	TBP-class protein binding	-6.47307871344313
	GO:0046983	protein dimerization activity	-6.22862426595878	GO:0050321	tau-protein kinase activity	-6.47307871344313
	GO:0101005	ubiquitinyl hydrolase activity	-6.21437824283069	GO:0048027	mRNA 5'-UTR binding	-6.33077130281713
	GO:0036459	thiol-dependent ubiquitinyl hydrolase activity	-6.21437824283069	GO:0017048	Rho GTPase binding	-6.3151893790115
	GO:0008353	RNA polymerase II CTD heptapeptide repeat kinase activity	-6.13906971655445	GO:0060590	ATPase regulator activity	-6.23314986253781
	GO:0033558	protein deacetylase activity	-6.1224604459098	GO:0032561	guanyl ribonucleotide binding	-6.19669288516378
	GO:0046972	histone acetyltransferase activity (H4-K16 specific)	-6.08542181755183	GO:0019001	guanyl nucleotide binding	-6.19669288516378
	GO:0043995	histone acetyltransferase activity (H4-K5 specific)	-6.08542181755183	GO:0008173	RNA methyltransferase activity	-6.18117963044343
	GO:0043996	histone acetyltransferase activity (H4-K8 specific)	-6.08542181755183	GO:0019003	GDP binding	-6.16198175383204
	GO:0140035	ubiquitination-like modification-dependent protein binding	-6.08542181755183	GO:0046972	histone acetyltransferase activity (H4-K16 specific)	-6.13226779529941
	GO:0140036	ubiquitin-dependent protein binding	-6.08542181755183	GO:0043995	histone acetyltransferase activity (H4-K5 specific)	-6.13226779529941
	GO:0008092	cytoskeletal protein binding	-6.01561448919317	GO:0008641	ubiquitin-like modifier activating enzyme activity	-6.13226779529941
	GO:0052745	inositol phosphate phosphatase activity	-5.97627077501674	GO:0043996	histone acetyltransferase activity (H4-K8 specific)	-6.13226779529941
	GO:0098847	sequence-specific single stranded DNA binding	-5.97627077501674	GO:0070016	armadillo repeat domain binding	-6.13226779529941
	GO:0004521	endoribonuclease activity	-5.96918868723034	GO:0004521	endoribonuclease activity	-6.09247743498251
	GO:0048365	Rac GTPase binding	-5.93510458566146	GO:0004843	thiol-dependent ubiquitin-specific protease activity	-6.06472744131357
	GO:0048156	tau protein binding	-5.86040757955172	GO:0050662	coenzyme binding	-6.05775733586147
	GO:0016746	transferase activity, transferring acyl groups	-5.83228624303603	GO:0004559	alpha-mannosidase activity	-6.03241796722785
	GO:0030544	Hsp70 protein binding	-5.80863641697081	GO:0052745	inositol phosphate phosphatase activity	-6.03241796722785
	GO:0017069	snRNA binding	-5.80863641697081	GO:0016410	N-acyltransferase activity	-6.0098208631961
	GO:0000987	proximal promoter sequence-specific DNA binding	-5.76554302782111	GO:0000049	tRNA binding	-6.00567527865179
	GO:0005547	phosphatidylinositol-3,4,5-trisphosphate binding	-5.76541226077985	GO:0016879	ligase activity, forming carbon-nitrogen bonds	-5.96378791610051
	GO:0032266	phosphatidylinositol-3-phosphate binding	-5.76541226077985	GO:0030234	enzyme regulator activity	-5.92432961641602
	GO:0017056	structural constituent of nuclear pore	-5.74234459018759	GO:0008137	NADH dehydrogenase (ubiquinone) activity	-5.86053225285395
	GO:0032452	histone demethylase activity	-5.74234459018759	GO:0050136	NADH dehydrogenase (quinone) activity	-5.86053225285395
	GO:0043014	alpha-tubulin binding	-5.73307671825936	GO:0008536	Ran GTPase binding	-5.86053225285395
	GO:0005080	protein kinase C binding	-5.72807241984898	GO:0003954	NADH dehydrogenase activity	-5.86053225285395
	GO:0016891	endoribonuclease activity, producing 5'-phosphomonoesters	-5.71562273259914	GO:0017056	structural constituent of nuclear pore	-5.82064208269604
	GO:0030332	cyclin binding	-5.71562273259914	GO:0070566	adenylyltransferase activity	-5.7981732170352
	GO:0046933	proton-transporting ATP synthase activity, rotational mechanism	-5.63930204557465	GO:0019208	phosphatase regulator activity	-5.74213347338949
	GO:0004724	magnesium-dependent protein serine/threonine phosphatase activity	-5.63930204557465	GO:0071617	lysophospholipid acyltransferase activity	-5.69995800284514
	GO:0070628	proteasome binding	-5.63930204557465	GO:0004724	magnesium-dependent protein serine/threonine phosphatase activity	-5.69995800284514
	GO:1990381	ubiquitin-specific protease binding	-5.63930204557465	GO:0004549	tRNA-specific ribonuclease activity	-5.69995800284514
	GO:0043024	ribosomal small subunit binding	-5.63930204557465	GO:1990381	ubiquitin-specific protease binding	-5.69995800284514
	GO:0019208	phosphatase regulator activity	-5.59392646235114	GO:0016746	transferase activity, transferring acyl groups	-5.69772372267803
	GO:0061665	SUMO ligase activity	-5.47666169506556	GO:0019903	protein phosphatase binding	-5.63926042862525
	GO:0019206	nucleoside kinase activity	-5.47666169506556	GO:0051087	chaperone binding	-5.5752068357084
	GO:0016671	oxidoreductase activity, acting on a sulfur group of donors, disulfide as acceptor	-5.47666169506556	GO:0004812	aminoacyl-tRNA ligase activity	-5.55129752597623
	GO:0051864	histone demethylase activity (H3-K36 specific)	-5.47666169506556	GO:0016875	ligase activity, forming carbon-oxygen bonds	-5.55129752597623
	GO:0000774	adenyl-nucleotide exchange factor activity	-5.47666169506556	GO:0015924	mannosyl-oligosaccharide mannosidase activity	-5.51882082998054
	GO:0034450	ubiquitin-ubiquitin ligase activity	-5.43550192559865	GO:0061665	SUMO ligase activity	-5.51882082998054
	GO:0072542	protein phosphatase activator activity	-5.43550192559865	GO:0019206	nucleoside kinase activity	-5.51882082998054
	GO:0000340	RNA 7-methylguanosine cap binding	-5.43550192559865	GO:0016671	oxidoreductase activity, acting on a sulfur group of donors, disulfide as acceptor	-5.51882082998054
	GO:0043023	ribosomal large subunit binding	-5.43550192559865	GO:0051864	histone demethylase activity (H3-K36 specific)	-5.51882082998054
	GO:0004535	poly(A)-specific ribonuclease activity	-5.43550192559865	GO:0071933	Arp2/3 complex binding	-5.51882082998054
	GO:0044183	protein folding chaperone	-5.36733698732885	GO:0048487	beta-tubulin binding	-5.49444083442541
	GO:0034593	phosphatidylinositol bisphosphate phosphatase activity	-5.36733698732885	GO:0016776	phosphotransferase activity, phosphate group as acceptor	-5.49444083442541
	GO:0031369	translation initiation factor binding	-5.32982980591822	GO:0034450	ubiquitin-ubiquitin ligase activity	-5.4870172798401
	GO:0003887	DNA-directed DNA polymerase activity	-5.32480122196067	GO:0016208	AMP binding	-5.4870172798401
	GO:0030515	snoRNA binding	-5.32480122196067	GO:0002161	aminoacyl-tRNA editing activity	-5.4870172798401
	GO:0004407	histone deacetylase activity	-5.31573782652877	GO:0072542	protein phosphatase activator activity	-5.4870172798401
	GO:0001012	RNA polymerase II regulatory region DNA binding	-5.29166161786142	GO:0000340	RNA 7-methylguanosine cap binding	-5.4870172798401
	GO:0031490	chromatin DNA binding	-5.25690679564562	GO:0043023	ribosomal large subunit binding	-5.4870172798401
	GO:0019213	deacetylase activity	-5.25256113662504	GO:0034593	phosphatidylinositol bisphosphate phosphatase activity	-5.43678206927914
	GO:0042803	protein homodimerization activity	-5.21624897379117	GO:0003887	DNA-directed DNA polymerase activity	-5.39855499454331
	GO:0070403	NAD+ binding	-5.14583677834577	GO:0042974	retinoic acid receptor binding	-5.39855499454331
	GO:0016881	acid-amino acid ligase activity	-5.14583677834577	GO:0030515	snoRNA binding	-5.39855499454331
	GO:0032794	GTPase activating protein binding	-5.14583677834577	GO:0051213	dioxygenase activity	-5.38346755495598
	GO:0016307	phosphatidylinositol phosphate kinase activity	-5.14583677834577	GO:0019213	deacetylase activity	-5.35105085149338
	GO:0032183	SUMO binding	-5.14583677834577	GO:0036002	pre-mRNA binding	-5.27373301050148
	GO:0004708	MAP kinase kinase activity	-5.14583677834577	GO:1990404	protein ADP-ribosylase activity	-5.20189991679473
	GO:0000978	RNA polymerase II proximal promoter sequence-specific DNA binding	-5.13549481083965	GO:0042800	histone methyltransferase activity (H3-K4 specific)	-5.20189991679473
	GO:0051117	ATPase binding	-5.0732354153064	GO:0003841	1-acylglycerol-3-phosphate O-acyltransferase activity	-5.20189991679473
	GO:0044390	ubiquitin-like protein conjugating enzyme binding	-5.04910660990731	GO:0042171	lysophosphatidic acid acyltransferase activity	-5.20189991679473
	GO:0032451	demethylase activity	-5.04910660990731	GO:0001784	phosphotyrosine residue binding	-5.20134828085607
	GO:0070577	lysine-acetylated histone binding	-5.0025115968272	GO:0070577	lysine-acetylated histone binding	-5.06303014340897
	GO:0016780	phosphotransferase activity, for other substituted phosphate groups	-5.0025115968272	GO:0003746	translation elongation factor activity	-5.06303014340897
	GO:0140033	acetylation-dependent protein binding	-5.0025115968272	GO:0140033	acetylation-dependent protein binding	-5.06303014340897
	GO:0070300	phosphatidic acid binding	-5.0025115968272	GO:0070182	DNA polymerase binding	-5.06303014340897
	GO:0000977	RNA polymerase II regulatory region sequence-specific DNA binding	-4.95482710779131	GO:0042803	protein homodimerization activity	-5.0514572750083
	GO:0016417	S-acyltransferase activity	-4.95202064196475	GO:0005484	SNAP receptor activity	-5.02975808382634
	GO:0005484	SNAP receptor activity	-4.95202064196475	GO:0070530	K63-linked polyubiquitin modification-dependent protein binding	-5.00070698833955
	GO:0046961	proton-transporting ATPase activity, rotational mechanism	-4.93580564348042	GO:0016763	transferase activity, transferring pentosyl groups	-4.98722415646047
	GO:0120014	phospholipid transfer activity	-4.93580564348042	GO:0070063	RNA polymerase binding	-4.98445961528901
	GO:0050321	tau-protein kinase activity	-4.93580564348042	GO:0004861	cyclin-dependent protein serine/threonine kinase inhibitor activity	-4.94664965303746
	GO:0008138	protein tyrosine/serine/threonine phosphatase activity	-4.92891877851366	GO:0061578	Lys63-specific deubiquitinase activity	-4.94664965303746
	GO:0016706	2-oxoglutarate-dependent dioxygenase activity	-4.92891877851366	GO:0030331	estrogen receptor binding	-4.9386531169455
	GO:0043047	single-stranded telomeric DNA binding	-4.89975706866287	GO:0070878	primary miRNA binding	-4.90542281631497
	GO:0017110	nucleoside-diphosphatase activity	-4.89975706866287	GO:0030619	U1 snRNA binding	-4.90542281631497
	GO:0061578	Lys63-specific deubiquitinase activity	-4.89975706866287	GO:0050815	phosphoserine residue binding	-4.90542281631497
	GO:0043008	ATP-dependent protein binding	-4.86795002507279	GO:0017169	CDP-alcohol phosphatidyltransferase activity	-4.90542281631497
	GO:0046975	histone methyltransferase activity (H3-K36 specific)	-4.86795002507279	GO:0070990	snRNP binding	-4.90542281631497
	GO:0016861	intramolecular oxidoreductase activity, interconverting aldoses and ketoses	-4.86795002507279	GO:0097027	ubiquitin-protein transferase activator activity	-4.90542281631497
	GO:0030619	U1 snRNA binding	-4.86795002507279	GO:0032453	histone demethylase activity (H3-K4 specific)	-4.90542281631497
	GO:0050815	phosphoserine residue binding	-4.86795002507279	GO:0034046	poly(G) binding	-4.90542281631497
	GO:0017169	CDP-alcohol phosphatidyltransferase activity	-4.86795002507279	GO:0008432	JUN kinase binding	-4.90542281631497
	GO:0097027	ubiquitin-protein transferase activator activity	-4.86795002507279	GO:0010997	anaphase-promoting complex binding	-4.90542281631497
	GO:0008432	JUN kinase binding	-4.86795002507279	GO:0099122	RNA polymerase II C-terminal domain binding	-4.90542281631497
	GO:0005078	MAP-kinase scaffold activity	-4.86795002507279	GO:0016627	oxidoreductase activity, acting on the CH-CH group of donors	-4.89332633683165
	GO:0008526	phosphatidylinositol transfer activity	-4.86795002507279	GO:0032266	phosphatidylinositol-3-phosphate binding	-4.85837962774585
	GO:0004706	JUN kinase kinase kinase activity	-4.86795002507279	GO:0001216	DNA-binding transcription activator activity	-4.81307324893211
	GO:0010997	anaphase-promoting complex binding	-4.86795002507279	GO:0004519	endonuclease activity	-4.79238444959011
	GO:0099122	RNA polymerase II C-terminal domain binding	-4.86795002507279	GO:0003730	mRNA 3'-UTR binding	-4.7696274496795
	GO:0030331	estrogen receptor binding	-4.84874377196653	GO:1990380	Lys48-specific deubiquitinase activity	-4.71091109361064
	GO:0002039	p53 binding	-4.81527343037858	GO:0017136	NAD-dependent histone deacetylase activity	-4.71091109361064
	GO:0031492	nucleosomal DNA binding	-4.68906241523452	GO:0001228	DNA-binding transcription activator activity, RNA polymerase II-specific	-4.69840470667986
	GO:0042809	vitamin D receptor binding	-4.65942716982659	GO:0008013	beta-catenin binding	-4.67270424236243
	GO:0019003	GDP binding	-4.60909699474364	GO:0070273	phosphatidylinositol-4-phosphate binding	-4.65518549795659
	GO:0005543	phospholipid binding	-4.59622949344972	GO:0001098	basal transcription machinery binding	-4.61457849452279
	GO:0070566	adenylyltransferase activity	-4.58193796442555	GO:0001099	basal RNA polymerase II transcription machinery binding	-4.61457849452279
	GO:0052866	phosphatidylinositol phosphate phosphatase activity	-4.53876508212552	GO:0042578	phosphoric ester hydrolase activity	-4.58978457024273
	GO:0051539	4 iron, 4 sulfur cluster binding	-4.5251693816217	GO:0060090	molecular adaptor activity	-4.57800012956995
	GO:0008139	nuclear localization sequence binding	-4.51284003020794	GO:0008139	nuclear localization sequence binding	-4.57755527518641
	GO:0016811	hydrolase activity, acting on carbon-nitrogen (but not peptide) bonds, in linear amides	-4.46745548492972	GO:0030145	manganese ion binding	-4.54819275045512
	GO:0030145	manganese ion binding	-4.44360618403054	GO:0004715	non-membrane spanning protein tyrosine kinase activity	-4.48640656148363
	GO:0046332	SMAD binding	-4.44172924406302	GO:0016783	sulfurtransferase activity	-4.41210220510021
	GO:0015078	proton transmembrane transporter activity	-4.4413618044734	GO:0005049	nuclear export signal receptor activity	-4.41210220510021
	GO:0004715	non-membrane spanning protein tyrosine kinase activity	-4.39719589857031	GO:0034713	type I transforming growth factor beta receptor binding	-4.41210220510021
	GO:0035252	UDP-xylosyltransferase activity	-4.36982121358853	GO:0008174	mRNA methyltransferase activity	-4.41210220510021
	GO:0140104	molecular carrier activity	-4.36982121358853	GO:0070411	I-SMAD binding	-4.41210220510021
	GO:0001094	TFIID-class transcription factor complex binding	-4.36982121358853	GO:0140312	cargo adaptor activity	-4.41210220510021
	GO:0005049	nuclear export signal receptor activity	-4.36982121358853	GO:0031996	thioesterase binding	-4.41210220510021
	GO:0042285	xylosyltransferase activity	-4.36982121358853	GO:0043560	insulin receptor substrate binding	-4.41210220510021
	GO:0070411	I-SMAD binding	-4.36982121358853	GO:0008097	5S rRNA binding	-4.41210220510021
	GO:0140312	cargo adaptor activity	-4.36982121358853	GO:0070181	small ribosomal subunit rRNA binding	-4.41210220510021
	GO:0031996	thioesterase binding	-4.36982121358853	GO:0001221	transcription cofactor binding	-4.38734359111753
	GO:0043560	insulin receptor substrate binding	-4.36982121358853	GO:0031369	translation initiation factor binding	-4.36030763578561
	GO:0070181	small ribosomal subunit rRNA binding	-4.36982121358853	GO:0031624	ubiquitin conjugating enzyme binding	-4.36030763578561
	GO:0036002	pre-mRNA binding	-4.30222037823437	GO:0070568	guanylyltransferase activity	-4.29207374625548
	GO:0015932	nucleobase-containing compound transmembrane transporter activity	-4.30222037823437	GO:0016308	1-phosphatidylinositol-4-phosphate 5-kinase activity	-4.29207374625548
	GO:0070568	guanylyltransferase activity	-4.25928679958452	GO:0002151	G-quadruplex RNA binding	-4.29207374625548
	GO:0016308	1-phosphatidylinositol-4-phosphate 5-kinase activity	-4.25928679958452	GO:0035184	histone threonine kinase activity	-4.29207374625548
	GO:0008318	protein prenyltransferase activity	-4.25928679958452	GO:0004571	mannosyl-oligosaccharide 1,2-alpha-mannosidase activity	-4.29207374625548
	GO:0016842	amidine-lyase activity	-4.25928679958452	GO:0008312	7S RNA binding	-4.29207374625548
	GO:0035184	histone threonine kinase activity	-4.25928679958452	GO:0016885	ligase activity, forming carbon-carbon bonds	-4.29207374625548
	GO:0008312	7S RNA binding	-4.25928679958452	GO:1990247	N6-methyladenosine-containing RNA binding	-4.29207374625548
	GO:0016885	ligase activity, forming carbon-carbon bonds	-4.25928679958452	GO:0005338	nucleotide-sugar transmembrane transporter activity	-4.22789087741168
	GO:1990247	N6-methyladenosine-containing RNA binding	-4.25928679958452	GO:0098847	sequence-specific single stranded DNA binding	-4.22789087741168
	GO:0070063	RNA polymerase binding	-4.22474148507268	GO:0004709	MAP kinase kinase kinase activity	-4.22729780129181
	GO:0001784	phosphotyrosine residue binding	-4.20896273417155	GO:0043015	gamma-tubulin binding	-4.22729780129181
	GO:0016877	ligase activity, forming carbon-sulfur bonds	-4.20896273417155	GO:0044390	ubiquitin-like protein conjugating enzyme binding	-4.19482636159148
	GO:0004843	thiol-dependent ubiquitin-specific protease activity	-4.19724722097778	GO:0001046	core promoter sequence-specific DNA binding	-4.18489944794974
	GO:0005338	nucleotide-sugar transmembrane transporter activity	-4.18096974404205	GO:0003951	NAD+ kinase activity	-4.16137999346607
	GO:0035925	mRNA 3'-UTR AU-rich region binding	-4.1627726295782	GO:0034979	NAD-dependent protein deacetylase activity	-4.16137999346607
	GO:0042974	retinoic acid receptor binding	-4.1627726295782	GO:0035173	histone kinase activity	-4.16137999346607
	GO:0016655	oxidoreductase activity, acting on NAD(P)H, quinone or similar compound as acceptor	-4.12711121459638	GO:0051010	microtubule plus-end binding	-4.16137999346607
	GO:0016018	cyclosporin A binding	-4.11966649917983	GO:0017116	single-stranded DNA helicase activity	-4.15371925175587
	GO:0016676	oxidoreductase activity, acting on a heme group of donors, oxygen as acceptor	-4.11966649917983	GO:0008301	DNA binding, bending	-4.15371925175587
	GO:0004129	cytochrome-c oxidase activity	-4.11966649917983	GO:0046527	glucosyltransferase activity	-4.15371925175587
	GO:0015002	heme-copper terminal oxidase activity	-4.11966649917983	GO:0031418	L-ascorbic acid binding	-4.15371925175587
	GO:0003951	NAD+ kinase activity	-4.10993950771787	GO:0017124	SH3 domain binding	-4.14299381616911
	GO:0004549	tRNA-specific ribonuclease activity	-4.10993950771787	GO:0000979	RNA polymerase II core promoter sequence-specific DNA binding	-4.10259264411736
	GO:0051010	microtubule plus-end binding	-4.10993950771787	GO:0031492	nucleosomal DNA binding	-4.05683157800876
	GO:0001046	core promoter sequence-specific DNA binding	-4.10010610976456	GO:0097718	disordered domain specific binding	-4.01428017144169
	GO:0017116	single-stranded DNA helicase activity	-4.09785059682514	GO:0016417	S-acyltransferase activity	-4.01428017144169
	GO:0016627	oxidoreductase activity, acting on the CH-CH group of donors	-4.07285535434822	GO:0048365	Rac GTPase binding	-3.9801443849396
	GO:0016765	transferase activity, transferring alkyl or aryl (other than methyl) groups	-4.07285535434822	GO:0016811	hydrolase activity, acting on carbon-nitrogen (but not peptide) bonds, in linear amides	-3.9728313662297
	GO:0051018	protein kinase A binding	-4.02149516975737	GO:0051117	ATPase binding	-3.97174385437221
	GO:0016893	endonuclease activity, active with either ribo- or deoxyribonucleic acids and producing 5'-phosphomonoesters	-3.99978741269476	GO:0080025	phosphatidylinositol-3,5-bisphosphate binding	-3.93134951537117
	GO:0003755	peptidyl-prolyl cis-trans isomerase activity	-3.99978741269476	GO:0031490	chromatin DNA binding	-3.9031003749918
	GO:0017124	SH3 domain binding	-3.99913417269315	GO:0008190	eukaryotic initiation factor 4E binding	-3.88436462834042
	GO:0097718	disordered domain specific binding	-3.94572999767484	GO:0033204	ribonuclease P RNA binding	-3.88436462834042
	GO:0008173	RNA methyltransferase activity	-3.89575638079416	GO:0005072	transforming growth factor beta receptor, cytoplasmic mediator activity	-3.88436462834042
	GO:0042625	ATPase-coupled ion transmembrane transporter activity	-3.8771976500542	GO:0008474	palmitoyl-(protein) hydrolase activity	-3.88436462834042
	GO:0017091	AU-rich element binding	-3.86701807611981	GO:0098599	palmitoyl hydrolase activity	-3.88436462834042
	GO:0008190	eukaryotic initiation factor 4E binding	-3.8466811897606	GO:0000014	single-stranded DNA endodeoxyribonuclease activity	-3.88436462834042
	GO:0008474	palmitoyl-(protein) hydrolase activity	-3.8466811897606	GO:0035615	clathrin adaptor activity	-3.88436462834042
	GO:0008641	ubiquitin-like modifier activating enzyme activity	-3.8466811897606	GO:0000182	rDNA binding	-3.88436462834042
	GO:0098599	palmitoyl hydrolase activity	-3.8466811897606	GO:0043014	alpha-tubulin binding	-3.87502806411136
	GO:0016303	1-phosphatidylinositol-3-kinase activity	-3.8466811897606	GO:0005543	phospholipid binding	-3.86250313448726
	GO:0098505	G-rich strand telomeric DNA binding	-3.8466811897606	GO:0015605	organophosphate ester transmembrane transporter activity	-3.85600802189118
	GO:0000014	single-stranded DNA endodeoxyribonuclease activity	-3.8466811897606	GO:0005088	Ras guanyl-nucleotide exchange factor activity	-3.84361627075991
	GO:0035615	clathrin adaptor activity	-3.8466811897606	GO:0016411	acylglycerol O-acyltransferase activity	-3.79174619873112
	GO:0000182	rDNA binding	-3.8466811897606	GO:0008187	poly-pyrimidine tract binding	-3.77482732096866
	GO:0060090	molecular adaptor activity	-3.73300395567483	GO:0016251	RNA polymerase II general transcription initiation factor activity	-3.75392102354201
	GO:0035325	Toll-like receptor binding	-3.71154257783922	GO:0106019	phosphatidylinositol-4,5-bisphosphate phosphatase activity	-3.75392102354201
	GO:0016208	AMP binding	-3.71154257783922	GO:0031434	mitogen-activated protein kinase kinase binding	-3.75392102354201
	GO:0016251	RNA polymerase II general transcription initiation factor activity	-3.71154257783922	GO:0034458	3'-5' RNA helicase activity	-3.74441601267812
	GO:0035613	RNA stem-loop binding	-3.71154257783922	GO:0032794	GTPase activating protein binding	-3.72463071090228
	GO:0106019	phosphatidylinositol-4,5-bisphosphate phosphatase activity	-3.71154257783922	GO:0016307	phosphatidylinositol phosphate kinase activity	-3.72463071090228
	GO:0004652	polynucleotide adenylyltransferase activity	-3.71154257783922	GO:0004697	protein kinase C activity	-3.72463071090228
	GO:0097617	annealing activity	-3.71154257783922	GO:0035259	glucocorticoid receptor binding	-3.72463071090228
	GO:0015036	disulfide oxidoreductase activity	-3.70507891988787	GO:0004708	MAP kinase kinase activity	-3.72463071090228
	GO:0051879	Hsp90 protein binding	-3.70507891988787	GO:0005521	lamin binding	-3.72463071090228
	GO:0140223	general transcription initiation factor activity	-3.69302974384295	GO:0032813	tumor necrosis factor receptor superfamily binding	-3.71804730006439
	GO:0016505	peptidase activator activity involved in apoptotic process	-3.69302974384295	GO:0016421	CoA carboxylase activity	-3.67877361174033
	GO:0000980	RNA polymerase II distal enhancer sequence-specific DNA binding	-3.68808775930584	GO:1990446	U1 snRNP binding	-3.67877361174033
	GO:0052742	phosphatidylinositol kinase activity	-3.67769693652731	GO:0043515	kinetochore binding	-3.67877361174033
	GO:1990404	protein ADP-ribosylase activity	-3.67769693652731	GO:0032552	deoxyribonucleotide binding	-3.67877361174033
	GO:0004697	protein kinase C activity	-3.67769693652731	GO:0005167	neurotrophin TRK receptor binding	-3.67877361174033
	GO:0035259	glucocorticoid receptor binding	-3.67769693652731	GO:0003916	DNA topoisomerase activity	-3.67877361174033
	GO:0000400	four-way junction DNA binding	-3.67769693652731	GO:0019103	pyrimidine nucleotide binding	-3.67877361174033
	GO:0008656	cysteine-type endopeptidase activator activity involved in apoptotic process	-3.67769693652731	GO:0019237	centromeric DNA binding	-3.67877361174033
	GO:0015095	magnesium ion transmembrane transporter activity	-3.67769693652731	GO:0005168	neurotrophin TRKA receptor binding	-3.67877361174033
	GO:0005521	lamin binding	-3.67769693652731	GO:0070883	pre-miRNA binding	-3.67877361174033
	GO:0035326	enhancer binding	-3.67250211321046	GO:0097100	supercoiled DNA binding	-3.67877361174033
	GO:0016421	CoA carboxylase activity	-3.65067201064085	GO:0009008	DNA-methyltransferase activity	-3.67877361174033
	GO:1990446	U1 snRNP binding	-3.65067201064085	GO:0070087	chromo shadow domain binding	-3.67877361174033
	GO:0055105	ubiquitin-protein transferase inhibitor activity	-3.65067201064085	GO:0003950	NAD+ ADP-ribosyltransferase activity	-3.58325052795874
	GO:0032135	DNA insertion or deletion binding	-3.65067201064085	GO:0046875	ephrin receptor binding	-3.58325052795874
	GO:0051998	protein carboxyl O-methyltransferase activity	-3.65067201064085	GO:0052866	phosphatidylinositol phosphate phosphatase activity	-3.58325052795874
	GO:0022889	serine transmembrane transporter activity	-3.65067201064085	GO:0005080	protein kinase C binding	-3.53230510685924
	GO:0010340	carboxyl-O-methyltransferase activity	-3.65067201064085	GO:0016655	oxidoreductase activity, acting on NAD(P)H, quinone or similar compound as acceptor	-3.53230510685924
	GO:0003916	DNA topoisomerase activity	-3.65067201064085	GO:0003688	DNA replication origin binding	-3.4946080595991
	GO:0019103	pyrimidine nucleotide binding	-3.65067201064085	GO:0070888	E-box binding	-3.41472116036513
	GO:0070883	pre-miRNA binding	-3.65067201064085	GO:0019789	SUMO transferase activity	-3.41395051245909
	GO:0047631	ADP-ribose diphosphatase activity	-3.65067201064085	GO:0140102	catalytic activity, acting on a rRNA	-3.41395051245909
	GO:0097100	supercoiled DNA binding	-3.65067201064085	GO:0004298	threonine-type endopeptidase activity	-3.41395051245909
	GO:0009008	DNA-methyltransferase activity	-3.65067201064085	GO:0008649	rRNA methyltransferase activity	-3.41395051245909
	GO:0070087	chromo shadow domain binding	-3.65067201064085	GO:0070003	threonine-type peptidase activity	-3.41395051245909
	GO:0043325	phosphatidylinositol-3,4-bisphosphate binding	-3.61307484388497	GO:0017162	aryl hydrocarbon receptor binding	-3.36470527894492
	GO:0097472	cyclin-dependent protein kinase activity	-3.61307484388497	GO:0000774	adenyl-nucleotide exchange factor activity	-3.36470527894492
	GO:0016504	peptidase activator activity	-3.60011154627955	GO:0035256	G protein-coupled glutamate receptor binding	-3.36470527894492
	GO:0016776	phosphotransferase activity, phosphate group as acceptor	-3.60011154627955	GO:0061575	cyclin-dependent protein serine/threonine kinase activator activity	-3.36470527894492
	GO:0016860	intramolecular oxidoreductase activity	-3.5920628308819	GO:0047372	acylglycerol lipase activity	-3.36470527894492
	GO:0016810	hydrolase activity, acting on carbon-nitrogen (but not peptide) bonds	-3.5722560717042	GO:0004439	phosphatidylinositol-4,5-bisphosphate 5-phosphatase activity	-3.36470527894492
	GO:0019829	ATPase-coupled cation transmembrane transporter activity	-3.53277140464764	GO:0003691	double-stranded telomeric DNA binding	-3.36470527894492
	GO:0001221	transcription cofactor binding	-3.52836847716799	GO:0043539	protein serine/threonine kinase activator activity	-3.34966900356828
	GO:0019707	protein-cysteine S-acyltransferase activity	-3.52333898593272	GO:0008353	RNA polymerase II CTD heptapeptide repeat kinase activity	-3.34584248668955
	GO:0019706	protein-cysteine S-palmitoyltransferase activity	-3.52333898593272	GO:0042813	Wnt-activated receptor activity	-3.34584248668955
	GO:0046914	transition metal ion binding	-3.48181124945097	GO:0030544	Hsp70 protein binding	-3.3260701189906
	GO:1990841	promoter-specific chromatin binding	-3.48020558043894	GO:0019894	kinesin binding	-3.3260701189906
	GO:0016675	oxidoreductase activity, acting on a heme group of donors	-3.43896386064772	GO:0070402	NADPH binding	-3.29875081537867
	GO:0000217	DNA secondary structure binding	-3.43896386064772	GO:0043047	single-stranded telomeric DNA binding	-3.29031780232341
	GO:0031624	ubiquitin conjugating enzyme binding	-3.39214971747681	GO:0004596	peptide alpha-N-acetyltransferase activity	-3.29031780232341
	GO:0051721	protein phosphatase 2A binding	-3.39214971747681	GO:0004526	ribonuclease P activity	-3.29031780232341
	GO:0019789	SUMO transferase activity	-3.36262819122723	GO:0016668	oxidoreductase activity, acting on a sulfur group of donors, NAD(P) as acceptor	-3.29031780232341
	GO:0004298	threonine-type endopeptidase activity	-3.36262819122723	GO:0034595	phosphatidylinositol phosphate 5-phosphatase activity	-3.29031780232341
	GO:0070003	threonine-type peptidase activity	-3.36262819122723	GO:0017110	nucleoside-diphosphatase activity	-3.29031780232341
	GO:0019200	carbohydrate kinase activity	-3.36262819122723	GO:0015165	pyrimidine nucleotide-sugar transmembrane transporter activity	-3.29031780232341
	GO:0015924	mannosyl-oligosaccharide mannosidase activity	-3.33160136642935	GO:0008175	tRNA methyltransferase activity	-3.2615708666709
	GO:0035612	AP-2 adaptor complex binding	-3.33160136642935	GO:0050145	nucleoside monophosphate kinase activity	-3.14388653155892
	GO:0003680	AT DNA binding	-3.33160136642935	GO:0019888	protein phosphatase regulator activity	-3.13790181003192
	GO:0033170	protein-DNA loading ATPase activity	-3.33160136642935	GO:0046915	transition metal ion transmembrane transporter activity	-3.08887686319762
	GO:0003689	DNA clamp loader activity	-3.33160136642935	GO:0016853	isomerase activity	-3.07673273544129
	GO:0071933	Arp2/3 complex binding	-3.33160136642935	GO:0030674	protein binding, bridging	-3.07045928809352
	GO:0016670	oxidoreductase activity, acting on a sulfur group of donors, oxygen as acceptor	-3.33160136642935	GO:0031802	type 5 metabotropic glutamate receptor binding	-3.06552240466408
	GO:0047372	acylglycerol lipase activity	-3.33160136642935	GO:0051575	5'-deoxyribose-5-phosphate lyase activity	-3.06552240466408
	GO:0004439	phosphatidylinositol-4,5-bisphosphate 5-phosphatase activity	-3.33160136642935	GO:0001727	lipid kinase activity	-3.06552240466408
	GO:0003691	double-stranded telomeric DNA binding	-3.33160136642935	GO:0034481	chondroitin sulfotransferase activity	-3.06552240466408
	GO:0070567	cytidylyltransferase activity	-3.33160136642935	GO:0042799	histone methyltransferase activity (H4-K20 specific)	-3.06552240466408
	GO:0016790	thiolester hydrolase activity	-3.30825666916243	GO:0031493	nucleosomal histone binding	-3.06552240466408
	GO:0042813	Wnt-activated receptor activity	-3.29891020475908	GO:0051766	inositol trisphosphate kinase activity	-3.06552240466408
	GO:0004693	cyclin-dependent protein serine/threonine kinase activity	-3.28992128650376	GO:0047184	1-acylglycerophosphocholine O-acyltransferase activity	-3.06552240466408
	GO:0043539	protein serine/threonine kinase activator activity	-3.28992128650376	GO:0003923	GPI-anchor transamidase activity	-3.06552240466408
	GO:0001056	RNA polymerase III activity	-3.25629608365887	GO:0043559	insulin binding	-3.06552240466408
	GO:0001222	transcription corepressor binding	-3.25629608365887	GO:0010856	adenylate cyclase activator activity	-3.06552240466408
	GO:0015037	peptide disulfide oxidoreductase activity	-3.25629608365887	GO:0003945	N-acetyllactosamine synthase activity	-3.06552240466408
	GO:0015923	mannosidase activity	-3.25629608365887	GO:0001032	RNA polymerase III type 3 promoter DNA binding	-3.06552240466408
	GO:0097153	cysteine-type endopeptidase activity involved in apoptotic process	-3.25629608365887	GO:0071532	ankyrin repeat binding	-3.06552240466408
	GO:0016857	racemase and epimerase activity, acting on carbohydrates and derivatives	-3.25245705692371	GO:0016426	tRNA (adenine) methyltransferase activity	-3.06552240466408
	GO:0004596	peptide alpha-N-acetyltransferase activity	-3.25245705692371	GO:0034513	box H/ACA snoRNA binding	-3.06552240466408
	GO:0034595	phosphatidylinositol phosphate 5-phosphatase activity	-3.25245705692371	GO:0035515	oxidative RNA demethylase activity	-3.06552240466408
	GO:0015165	pyrimidine nucleotide-sugar transmembrane transporter activity	-3.25245705692371	GO:0005007	fibroblast growth factor-activated receptor activity	-3.06552240466408
	GO:0000979	RNA polymerase II core promoter sequence-specific DNA binding	-3.19783987486306	GO:0098519	nucleotide phosphatase activity, acting on free nucleotides	-3.06552240466408
	GO:0016835	carbon-oxygen lyase activity	-3.1109317744602	GO:0032554	purine deoxyribonucleotide binding	-3.06552240466408
	GO:0022884	macromolecule transmembrane transporter activity	-3.09263698549681	GO:0036033	mediator complex binding	-3.06552240466408
	GO:0008171	O-methyltransferase activity	-3.09263698549681	GO:0046976	histone methyltransferase activity (H3-K27 specific)	-3.06552240466408
	GO:0051213	dioxygenase activity	-3.09200275329214	GO:0032184	SUMO polymer binding	-3.06552240466408
	GO:0051287	NAD binding	-3.07784783217702	GO:0048273	mitogen-activated protein kinase p38 binding	-3.06552240466408
	GO:0004661	protein geranylgeranyltransferase activity	-3.04210565029643	GO:0009374	biotin binding	-3.06552240466408
	GO:0051575	5'-deoxyribose-5-phosphate lyase activity	-3.04210565029643	GO:0033592	RNA strand annealing activity	-3.06552240466408
	GO:0001727	lipid kinase activity	-3.04210565029643	GO:0019238	cyclohydrolase activity	-3.06552240466408
	GO:0042799	histone methyltransferase activity (H4-K20 specific)	-3.04210565029643	GO:0034647	histone demethylase activity (H3-trimethyl-K4 specific)	-3.06552240466408
	GO:0031493	nucleosomal histone binding	-3.04210565029643	GO:0045569	TRAIL binding	-3.06552240466408
	GO:0051766	inositol trisphosphate kinase activity	-3.04210565029643	GO:0008186	RNA-dependent ATPase activity	-3.06552240466408
	GO:0047184	1-acylglycerophosphocholine O-acyltransferase activity	-3.04210565029643	GO:0043426	MRF binding	-3.06552240466408
	GO:1990948	ubiquitin ligase inhibitor activity	-3.04210565029643	GO:0015036	disulfide oxidoreductase activity	-3.05616503762785
	GO:0003923	GPI-anchor transamidase activity	-3.04210565029643	GO:0001085	RNA polymerase II transcription factor binding	-3.0525576100042
	GO:0043559	insulin binding	-3.04210565029643	GO:0001091	RNA polymerase II general transcription initiation factor binding	-3.04744537608015
	GO:0010856	adenylate cyclase activator activity	-3.04210565029643	GO:1901567	fatty acid derivative binding	-3.03228488026182
	GO:0001032	RNA polymerase III type 3 promoter DNA binding	-3.04210565029643	GO:0033613	activating transcription factor binding	-2.97410827813471
	GO:0001875	lipopolysaccharide receptor activity	-3.04210565029643	GO:0035014	phosphatidylinositol 3-kinase regulator activity	-2.95913197435725
	GO:0034513	box H/ACA snoRNA binding	-3.04210565029643	GO:0005123	death receptor binding	-2.95913197435725
	GO:0098519	nucleotide phosphatase activity, acting on free nucleotides	-3.04210565029643	GO:0070628	proteasome binding	-2.95913197435725
	GO:0016531	copper chaperone activity	-3.04210565029643	GO:0010314	phosphatidylinositol-5-phosphate binding	-2.95913197435725
	GO:0031698	beta-2 adrenergic receptor binding	-3.04210565029643	GO:0046965	retinoid X receptor binding	-2.95913197435725
	GO:0032184	SUMO polymer binding	-3.04210565029643	GO:0016504	peptidase activator activity	-2.93432994130242
	GO:0048273	mitogen-activated protein kinase p38 binding	-3.04210565029643	GO:0015932	nucleobase-containing compound transmembrane transporter activity	-2.91843611391333
	GO:0009374	biotin binding	-3.04210565029643	GO:0001671	ATPase activator activity	-2.91804326788218
	GO:0033592	RNA strand annealing activity	-3.04210565029643	GO:0003906	DNA-(apurinic or apyrimidinic site) endonuclease activity	-2.88511138235548
	GO:0015194	L-serine transmembrane transporter activity	-3.04210565029643	GO:0032454	histone demethylase activity (H3-K9 specific)	-2.88511138235548
	GO:0019238	cyclohydrolase activity	-3.04210565029643	GO:0000900	translation repressor activity, mRNA regulatory element binding	-2.88511138235548
	GO:0045569	TRAIL binding	-3.04210565029643	GO:0030983	mismatched DNA binding	-2.88511138235548
	GO:0008186	RNA-dependent ATPase activity	-3.04210565029643	GO:0008568	microtubule-severing ATPase activity	-2.85478673134589
	GO:0043426	MRF binding	-3.04210565029643	GO:0043008	ATP-dependent protein binding	-2.85478673134589
	GO:0019888	protein phosphatase regulator activity	-3.04165072902765	GO:0046975	histone methyltransferase activity (H3-K36 specific)	-2.85478673134589
	GO:0042169	SH2 domain binding	-3.02535165529198	GO:0016861	intramolecular oxidoreductase activity, interconverting aldoses and ketoses	-2.85478673134589
	GO:0016829	lyase activity	-3.00822903891619	GO:0008140	cAMP response element binding protein binding	-2.85478673134589
	GO:0008157	protein phosphatase 1 binding	-3.0005272337169	GO:0004726	non-membrane spanning protein tyrosine phosphatase activity	-2.85478673134589
	GO:0001091	RNA polymerase II general transcription initiation factor binding	-3.0005272337169	GO:0030881	beta-2-microglobulin binding	-2.85478673134589
	GO:0031418	L-ascorbic acid binding	-3.0005272337169	GO:0017151	DEAD/H-box RNA helicase binding	-2.85478673134589
	GO:0004683	calmodulin-dependent protein kinase activity	-2.97689017026547	GO:0004706	JUN kinase kinase kinase activity	-2.85478673134589
	GO:0043425	bHLH transcription factor binding	-2.97689017026547	GO:0097472	cyclin-dependent protein kinase activity	-2.84785594644061
	GO:0080025	phosphatidylinositol-3,5-bisphosphate binding	-2.97689017026547	GO:0008266	poly(U) RNA binding	-2.84785594644061
	GO:1901567	fatty acid derivative binding	-2.97689017026547	GO:0140104	molecular carrier activity	-2.83870373720689
	GO:0016859	cis-trans isomerase activity	-2.96923616821283	GO:0001094	TFIID-class transcription factor complex binding	-2.83870373720689
	GO:1901505	carbohydrate derivative transmembrane transporter activity	-2.96923616821283	GO:0017070	U6 snRNA binding	-2.83870373720689
	GO:0008013	beta-catenin binding	-2.95818191228443	GO:0017166	vinculin binding	-2.83870373720689
	GO:0001158	enhancer sequence-specific DNA binding	-2.94299260776058	GO:0016274	protein-arginine N-methyltransferase activity	-2.83870373720689
	GO:0005088	Ras guanyl-nucleotide exchange factor activity	-2.93927375954076	GO:0001016	RNA polymerase III regulatory region DNA binding	-2.83870373720689
	GO:0035014	phosphatidylinositol 3-kinase regulator activity	-2.91661952190405	GO:0004143	diacylglycerol kinase activity	-2.83870373720689
	GO:0034979	NAD-dependent protein deacetylase activity	-2.91661952190405	GO:0016273	arginine N-methyltransferase activity	-2.83870373720689
	GO:0035173	histone kinase activity	-2.91661952190405	GO:0120014	phospholipid transfer activity	-2.80472206616912
	GO:0008409	5'-3' exonuclease activity	-2.91661952190405	GO:0016877	ligase activity, forming carbon-sulfur bonds	-2.79506267680076
	GO:0046965	retinoid X receptor binding	-2.91661952190405	GO:0034062	5'-3' RNA polymerase activity	-2.79277548983043
	GO:0008187	poly-pyrimidine tract binding	-2.90947249233403	GO:0008138	protein tyrosine/serine/threonine phosphatase activity	-2.79277548983043
	GO:0004725	protein tyrosine phosphatase activity	-2.9017051430562	GO:0097747	RNA polymerase activity	-2.79277548983043
	GO:0016409	palmitoyltransferase activity	-2.87101299359336	GO:0046914	transition metal ion binding	-2.7730278548422
	GO:0015605	organophosphate ester transmembrane transporter activity	-2.8668745393824	GO:0051015	actin filament binding	-2.73455969409169
	GO:0003906	DNA-(apurinic or apyrimidinic site) endonuclease activity	-2.84710169183168	GO:0019707	protein-cysteine S-acyltransferase activity	-2.72573752514584
	GO:0032454	histone demethylase activity (H3-K9 specific)	-2.84710169183168	GO:0019706	protein-cysteine S-palmitoyltransferase activity	-2.72573752514584
	GO:0004559	alpha-mannosidase activity	-2.84710169183168	GO:0016835	carbon-oxygen lyase activity	-2.71683583112474
	GO:0030983	mismatched DNA binding	-2.84710169183168	GO:0140223	general transcription initiation factor activity	-2.69329617034958
	GO:0005095	GTPase inhibitor activity	-2.84710169183168	GO:0015215	nucleotide transmembrane transporter activity	-2.69329617034958
	GO:0048037	cofactor binding	-2.82913604177762	GO:0005086	ARF guanyl-nucleotide exchange factor activity	-2.69329617034958
	GO:0070878	primary miRNA binding	-2.82623859534018	GO:0016505	peptidase activator activity involved in apoptotic process	-2.69329617034958
	GO:0030306	ADP-ribosylation factor binding	-2.82623859534018	GO:0031690	adrenergic receptor binding	-2.69329617034958
	GO:0001163	RNA polymerase I regulatory region sequence-specific DNA binding	-2.82623859534018	GO:0098531	ligand-activated transcription factor activity	-2.67758596358213
	GO:0001013	RNA polymerase I regulatory region DNA binding	-2.82623859534018	GO:0004879	nuclear receptor activity	-2.67758596358213
	GO:0001164	RNA polymerase I CORE element sequence-specific DNA binding	-2.82623859534018	GO:0072509	divalent inorganic cation transmembrane transporter activity	-2.67007952984025
	GO:0004300	enoyl-CoA hydratase activity	-2.82623859534018	GO:0016893	endonuclease activity, active with either ribo- or deoxyribonucleic acids and producing 5'-phosphomonoesters	-2.6687986704418
	GO:0070990	snRNP binding	-2.82623859534018	GO:0000217	DNA secondary structure binding	-2.60248101440754
	GO:0004726	non-membrane spanning protein tyrosine phosphatase activity	-2.82623859534018	GO:0071837	HMG box domain binding	-2.58559728658778
	GO:0032453	histone demethylase activity (H3-K4 specific)	-2.82623859534018	GO:0052742	phosphatidylinositol kinase activity	-2.58559728658778
	GO:0034046	poly(G) binding	-2.82623859534018	GO:0070403	NAD+ binding	-2.58559728658778
	GO:0031545	peptidyl-proline 4-dioxygenase activity	-2.82623859534018	GO:0016881	acid-amino acid ligase activity	-2.58559728658778
	GO:0030881	beta-2-microglobulin binding	-2.82623859534018	GO:0008093	cytoskeletal adaptor activity	-2.58559728658778
	GO:0017151	DEAD/H-box RNA helicase binding	-2.82623859534018	GO:0000400	four-way junction DNA binding	-2.58559728658778
	GO:0051920	peroxiredoxin activity	-2.82623859534018	GO:0008656	cysteine-type endopeptidase activator activity involved in apoptotic process	-2.58559728658778
	GO:0003857	3-hydroxyacyl-CoA dehydrogenase activity	-2.82623859534018	GO:0015095	magnesium ion transmembrane transporter activity	-2.58559728658778
	GO:0016783	sulfurtransferase activity	-2.80532908550662	GO:0004713	protein tyrosine kinase activity	-2.57146714187126
	GO:0017166	vinculin binding	-2.80532908550662	GO:0000030	mannosyltransferase activity	-2.55957801912106
	GO:0035004	phosphatidylinositol 3-kinase activity	-2.80532908550662	GO:0035035	histone acetyltransferase binding	-2.55957801912106
	GO:0008429	phosphatidylethanolamine binding	-2.80532908550662	GO:0004693	cyclin-dependent protein serine/threonine kinase activity	-2.55957801912106
	GO:0003995	acyl-CoA dehydrogenase activity	-2.80532908550662	GO:0008375	acetylglucosaminyltransferase activity	-2.50256847807645
	GO:0004143	diacylglycerol kinase activity	-2.80532908550662	GO:0003707	steroid hormone receptor activity	-2.50256847807645
	GO:0001098	basal transcription machinery binding	-2.79787726903557	GO:0051011	microtubule minus-end binding	-2.48535063934765
	GO:0001099	basal RNA polymerase II transcription machinery binding	-2.79787726903557	GO:0035613	RNA stem-loop binding	-2.48535063934765
	GO:0046982	protein heterodimerization activity	-2.74994661090961	GO:0016423	tRNA (guanine) methyltransferase activity	-2.48535063934765
	GO:0003950	NAD+ ADP-ribosyltransferase activity	-2.67465696882454	GO:0004652	polynucleotide adenylyltransferase activity	-2.48535063934765
	GO:0016854	racemase and epimerase activity	-2.65074242911839	GO:0004535	poly(A)-specific ribonuclease activity	-2.48535063934765
	GO:0005086	ARF guanyl-nucleotide exchange factor activity	-2.65074242911839	GO:0017049	GTP-Rho binding	-2.47809508850132
	GO:1904680	peptide transmembrane transporter activity	-2.63112874249558	GO:0019200	carbohydrate kinase activity	-2.47809508850132
	GO:0019209	kinase activator activity	-2.62532314195415	GO:0000993	RNA polymerase II complex binding	-2.47355977946726
	GO:0019894	kinesin binding	-2.60590496764733	GO:0048029	monosaccharide binding	-2.45682077360977
	GO:0016651	oxidoreductase activity, acting on NAD(P)H	-2.56999370809172	GO:1905394	retromer complex binding	-2.45232011706685
	GO:0005545	1-phosphatidylinositol binding	-2.54746312799156	GO:0004525	ribonuclease III activity	-2.45232011706685
	GO:0000030	mannosyltransferase activity	-2.50859238280772	GO:0004583	dolichyl-phosphate-glucose-glycolipid alpha-glucosyltransferase activity	-2.45232011706685
	GO:0008175	tRNA methyltransferase activity	-2.488264230325	GO:0032558	adenyl deoxyribonucleotide binding	-2.45232011706685
	GO:0001085	RNA polymerase II transcription factor binding	-2.46090699571973	GO:0004594	pantothenate kinase activity	-2.45232011706685
	GO:0004536	deoxyribonuclease activity	-2.46090699571973	GO:0003917	DNA topoisomerase type I activity	-2.45232011706685
	GO:0016423	tRNA (guanine) methyltransferase activity	-2.45174360293845	GO:0004488	methylenetetrahydrofolate dehydrogenase (NADP+) activity	-2.45232011706685
	GO:0052744	phosphatidylinositol monophosphate phosphatase activity	-2.45174360293845	GO:0052832	inositol monophosphate 3-phosphatase activity	-2.45232011706685
	GO:0004467	long-chain fatty acid-CoA ligase activity	-2.45174360293845	GO:0004694	eukaryotic translation initiation factor 2alpha kinase activity	-2.45232011706685
	GO:0017017	MAP kinase tyrosine/serine/threonine phosphatase activity	-2.45174360293845	GO:0005047	signal recognition particle binding	-2.45232011706685
	GO:0031434	mitogen-activated protein kinase kinase binding	-2.45174360293845	GO:0004427	inorganic diphosphatase activity	-2.45232011706685
	GO:0034237	protein kinase A regulatory subunit binding	-2.43551471504499	GO:0034648	histone demethylase activity (H3-dimethyl-K4 specific)	-2.45232011706685
	GO:0016799	hydrolase activity, hydrolyzing N-glycosyl compounds	-2.43551471504499	GO:0102344	3-hydroxy-behenoyl-CoA dehydratase activity	-2.45232011706685
	GO:0070840	dynein complex binding	-2.43551471504499	GO:0008934	inositol monophosphate 1-phosphatase activity	-2.45232011706685
	GO:0052812	phosphatidylinositol-3,4-bisphosphate 5-kinase activity	-2.43358771067869	GO:0042731	PH domain binding	-2.45232011706685
	GO:1905394	retromer complex binding	-2.43358771067869	GO:0052833	inositol monophosphate 4-phosphatase activity	-2.45232011706685
	GO:0004594	pantothenate kinase activity	-2.43358771067869	GO:0045134	uridine-diphosphatase activity	-2.45232011706685
	GO:0003917	DNA topoisomerase type I activity	-2.43358771067869	GO:0000213	tRNA-intron endonuclease activity	-2.45232011706685
	GO:0004740	pyruvate dehydrogenase (acetyl-transferring) kinase activity	-2.43358771067869	GO:0031852	mu-type opioid receptor binding	-2.45232011706685
	GO:0004488	methylenetetrahydrofolate dehydrogenase (NADP+) activity	-2.43358771067869	GO:0097200	cysteine-type endopeptidase activity involved in execution phase of apoptosis	-2.45232011706685
	GO:0052832	inositol monophosphate 3-phosphatase activity	-2.43358771067869	GO:0015119	hexose phosphate transmembrane transporter activity	-2.45232011706685
	GO:0004694	eukaryotic translation initiation factor 2alpha kinase activity	-2.43358771067869	GO:0008169	C-methyltransferase activity	-2.45232011706685
	GO:0005047	signal recognition particle binding	-2.43358771067869	GO:0102345	3-hydroxy-lignoceroyl-CoA dehydratase activity	-2.45232011706685
	GO:0004427	inorganic diphosphatase activity	-2.43358771067869	GO:0042296	ISG15 transferase activity	-2.45232011706685
	GO:0034648	histone demethylase activity (H3-dimethyl-K4 specific)	-2.43358771067869	GO:0008440	inositol-1,4,5-trisphosphate 3-kinase activity	-2.45232011706685
	GO:0102344	3-hydroxy-behenoyl-CoA dehydratase activity	-2.43358771067869	GO:0008607	phosphorylase kinase regulator activity	-2.45232011706685
	GO:0008934	inositol monophosphate 1-phosphatase activity	-2.43358771067869	GO:0019136	deoxynucleoside kinase activity	-2.45232011706685
	GO:0042731	PH domain binding	-2.43358771067869	GO:0008330	protein tyrosine/threonine phosphatase activity	-2.45232011706685
	GO:0052833	inositol monophosphate 4-phosphatase activity	-2.43358771067869	GO:0070815	peptidyl-lysine 5-dioxygenase activity	-2.45232011706685
	GO:0045134	uridine-diphosphatase activity	-2.43358771067869	GO:0071077	adenosine 3',5'-bisphosphate transmembrane transporter activity	-2.45232011706685
	GO:0000213	tRNA-intron endonuclease activity	-2.43358771067869	GO:0004849	uridine kinase activity	-2.45232011706685
	GO:0097200	cysteine-type endopeptidase activity involved in execution phase of apoptosis	-2.43358771067869	GO:0005087	Ran guanyl-nucleotide exchange factor activity	-2.45232011706685
	GO:0015119	hexose phosphate transmembrane transporter activity	-2.43358771067869	GO:0046978	TAP1 binding	-2.45232011706685
	GO:0008169	C-methyltransferase activity	-2.43358771067869	GO:0071208	histone pre-mRNA DCP binding	-2.45232011706685
	GO:0102345	3-hydroxy-lignoceroyl-CoA dehydratase activity	-2.43358771067869	GO:0018812	3-hydroxyacyl-CoA dehydratase activity	-2.45232011706685
	GO:0042296	ISG15 transferase activity	-2.43358771067869	GO:0015526	hexose-phosphate:inorganic phosphate antiporter activity	-2.45232011706685
	GO:0008440	inositol-1,4,5-trisphosphate 3-kinase activity	-2.43358771067869	GO:0030292	protein tyrosine kinase inhibitor activity	-2.45232011706685
	GO:0019136	deoxynucleoside kinase activity	-2.43358771067869	GO:0004045	aminoacyl-tRNA hydrolase activity	-2.45232011706685
	GO:0008330	protein tyrosine/threonine phosphatase activity	-2.43358771067869	GO:0004839	ubiquitin activating enzyme activity	-2.45232011706685
	GO:0051731	polynucleotide 5'-hydroxyl-kinase activity	-2.43358771067869	GO:0071535	RING-like zinc finger domain binding	-2.45232011706685
	GO:0004663	Rab geranylgeranyltransferase activity	-2.43358771067869	GO:0033743	peptide-methionine (R)-S-oxide reductase activity	-2.45232011706685
	GO:0071077	adenosine 3',5'-bisphosphate transmembrane transporter activity	-2.43358771067869	GO:0046979	TAP2 binding	-2.45232011706685
	GO:0004849	uridine kinase activity	-2.43358771067869	GO:0102158	very-long-chain 3-hydroxyacyl-CoA dehydratase activity	-2.45232011706685
	GO:1905502	acetyl-CoA binding	-2.43358771067869	GO:1990269	RNA polymerase II C-terminal domain phosphoserine binding	-2.45232011706685
	GO:0005087	Ran guanyl-nucleotide exchange factor activity	-2.43358771067869	GO:0016972	thiol oxidase activity	-2.45232011706685
	GO:0046978	TAP1 binding	-2.43358771067869	GO:0030622	U4atac snRNA binding	-2.45232011706685
	GO:0042392	sphingosine-1-phosphate phosphatase activity	-2.43358771067869	GO:0032296	double-stranded RNA-specific ribonuclease activity	-2.45232011706685
	GO:0071208	histone pre-mRNA DCP binding	-2.43358771067869	GO:0035368	selenocysteine insertion sequence binding	-2.45232011706685
	GO:0018812	3-hydroxyacyl-CoA dehydratase activity	-2.43358771067869	GO:0001847	opsonin receptor activity	-2.45232011706685
	GO:0015526	hexose-phosphate:inorganic phosphate antiporter activity	-2.43358771067869	GO:1903135	cupric ion binding	-2.45232011706685
	GO:0030375	thyroid hormone receptor coactivator activity	-2.43358771067869	GO:0032137	guanine/thymine mispair binding	-2.45232011706685
	GO:0030292	protein tyrosine kinase inhibitor activity	-2.43358771067869	GO:0052834	inositol monophosphate phosphatase activity	-2.45232011706685
	GO:0004839	ubiquitin activating enzyme activity	-2.43358771067869	GO:0043532	angiostatin binding	-2.45232011706685
	GO:0071535	RING-like zinc finger domain binding	-2.43358771067869	GO:0005462	UDP-N-acetylglucosamine transmembrane transporter activity	-2.45232011706685
	GO:0033743	peptide-methionine (R)-S-oxide reductase activity	-2.43358771067869	GO:0032422	purine-rich negative regulatory element binding	-2.45232011706685
	GO:0046979	TAP2 binding	-2.43358771067869	GO:0102343	3-hydroxy-arachidoyl-CoA dehydratase activity	-2.45232011706685
	GO:0102158	very-long-chain 3-hydroxyacyl-CoA dehydratase activity	-2.43358771067869	GO:0017150	tRNA dihydrouridine synthase activity	-2.45232011706685
	GO:1990269	RNA polymerase II C-terminal domain phosphoserine binding	-2.43358771067869	GO:0061513	glucose 6-phosphate:inorganic phosphate antiporter activity	-2.45232011706685
	GO:0016972	thiol oxidase activity	-2.43358771067869	GO:0046977	TAP binding	-2.45232011706685
	GO:0035368	selenocysteine insertion sequence binding	-2.43358771067869	GO:0004826	phenylalanine-tRNA ligase activity	-2.45232011706685
	GO:0034338	short-chain carboxylesterase activity	-2.43358771067869	GO:0016429	tRNA (adenine-N1-)-methyltransferase activity	-2.45232011706685
	GO:0001847	opsonin receptor activity	-2.43358771067869	GO:0015315	organophosphate:inorganic phosphate antiporter activity	-2.45232011706685
	GO:1903135	cupric ion binding	-2.43358771067869	GO:0001730	2'-5'-oligoadenylate synthetase activity	-2.45232011706685
	GO:0047696	beta-adrenergic receptor kinase activity	-2.43358771067869	GO:0016807	cysteine-type carboxypeptidase activity	-2.45232011706685
	GO:0052834	inositol monophosphate phosphatase activity	-2.43358771067869	GO:0032138	single base insertion or deletion binding	-2.45232011706685
	GO:0043532	angiostatin binding	-2.43358771067869	GO:0070004	cysteine-type exopeptidase activity	-2.45232011706685
	GO:0005462	UDP-N-acetylglucosamine transmembrane transporter activity	-2.43358771067869	GO:0003899	DNA-directed 5'-3' RNA polymerase activity	-2.42821248077622
	GO:0015440	ATPase-coupled peptide transmembrane transporter activity	-2.43358771067869	GO:0016765	transferase activity, transferring alkyl or aryl (other than methyl) groups	-2.41666993334358
	GO:0032422	purine-rich negative regulatory element binding	-2.43358771067869	GO:0005164	tumor necrosis factor receptor binding	-2.41426109862516
	GO:0102343	3-hydroxy-arachidoyl-CoA dehydratase activity	-2.43358771067869	GO:0070513	death domain binding	-2.40110831197279
	GO:0017150	tRNA dihydrouridine synthase activity	-2.43358771067869	GO:0051400	BH domain binding	-2.40110831197279
	GO:0061513	glucose 6-phosphate:inorganic phosphate antiporter activity	-2.43358771067869	GO:0030957	Tat protein binding	-2.40110831197279
	GO:0046977	TAP binding	-2.43358771067869	GO:0016303	1-phosphatidylinositol-3-kinase activity	-2.40110831197279
	GO:0004826	phenylalanine-tRNA ligase activity	-2.43358771067869	GO:0035374	chondroitin sulfate binding	-2.40110831197279
	GO:1904288	BAT3 complex binding	-2.43358771067869	GO:0098505	G-rich strand telomeric DNA binding	-2.40110831197279
	GO:0015315	organophosphate:inorganic phosphate antiporter activity	-2.43358771067869	GO:0031078	histone deacetylase activity (H3-K14 specific)	-2.40110831197279
	GO:0016807	cysteine-type carboxypeptidase activity	-2.43358771067869	GO:0004576	oligosaccharyl transferase activity	-2.40110831197279
	GO:0032138	single base insertion or deletion binding	-2.43358771067869	GO:0140035	ubiquitination-like modification-dependent protein binding	-2.40110831197279
	GO:0070004	cysteine-type exopeptidase activity	-2.43358771067869	GO:0046974	histone methyltransferase activity (H3-K9 specific)	-2.40110831197279
	GO:0030295	protein kinase activator activity	-2.41494719541937	GO:0140036	ubiquitin-dependent protein binding	-2.40110831197279
	GO:0032813	tumor necrosis factor receptor superfamily binding	-2.38582358603978	GO:0032041	NAD-dependent histone deacetylase activity (H3-K14 specific)	-2.40110831197279
	GO:0043015	gamma-tubulin binding	-2.38395622297148	GO:0004723	calcium-dependent protein serine/threonine phosphatase activity	-2.3568482292908
	GO:0033204	ribonuclease P RNA binding	-2.37217896690734	GO:0015038	glutathione disulfide oxidoreductase activity	-2.3568482292908
	GO:0005072	transforming growth factor beta receptor, cytoplasmic mediator activity	-2.37217896690734	GO:0036435	K48-linked polyubiquitin modification-dependent protein binding	-2.3568482292908
	GO:0051880	G-quadruplex DNA binding	-2.37217896690734	GO:0042500	aspartic endopeptidase activity, intramembrane cleaving	-2.3568482292908
	GO:0030957	Tat protein binding	-2.37217896690734	GO:0019784	NEDD8-specific protease activity	-2.3568482292908
	GO:1904047	S-adenosyl-L-methionine binding	-2.37217896690734	GO:0008443	phosphofructokinase activity	-2.3568482292908
	GO:0070016	armadillo repeat domain binding	-2.37217896690734	GO:0003964	RNA-directed DNA polymerase activity	-2.3568482292908
	GO:0003899	DNA-directed 5'-3' RNA polymerase activity	-2.36952370179999	GO:0003720	telomerase activity	-2.3568482292908
	GO:0046915	transition metal ion transmembrane transporter activity	-2.36078479576346	GO:0003747	translation release factor activity	-2.3568482292908
	GO:0004723	calcium-dependent protein serine/threonine phosphatase activity	-2.33282360205224	GO:0008318	protein prenyltransferase activity	-2.3568482292908
	GO:0015038	glutathione disulfide oxidoreductase activity	-2.33282360205224	GO:0016842	amidine-lyase activity	-2.3568482292908
	GO:0042500	aspartic endopeptidase activity, intramembrane cleaving	-2.33282360205224	GO:0015232	heme transporter activity	-2.3568482292908
	GO:0002151	G-quadruplex RNA binding	-2.33282360205224	GO:0032407	MutSalpha complex binding	-2.3568482292908
	GO:0019784	NEDD8-specific protease activity	-2.33282360205224	GO:0008079	translation termination factor activity	-2.3568482292908
	GO:0003964	RNA-directed DNA polymerase activity	-2.33282360205224	GO:1990756	protein binding, bridging involved in substrate recognition for ubiquitination	-2.3568482292908
	GO:0003720	telomerase activity	-2.33282360205224	GO:0070569	uridylyltransferase activity	-2.3568482292908
	GO:0015173	aromatic amino acid transmembrane transporter activity	-2.33282360205224	GO:0097322	7SK snRNA binding	-2.3568482292908
	GO:0070728	leucine binding	-2.33282360205224	GO:1902387	ceramide 1-phosphate binding	-2.3568482292908
	GO:0016530	metallochaperone activity	-2.33282360205224	GO:0004791	thioredoxin-disulfide reductase activity	-2.3568482292908
	GO:1990756	protein binding, bridging involved in substrate recognition for ubiquitination	-2.33282360205224	GO:0004711	ribosomal protein S6 kinase activity	-2.3568482292908
	GO:0070569	uridylyltransferase activity	-2.33282360205224	GO:0070064	proline-rich region binding	-2.35271332952516
	GO:0004571	mannosyl-oligosaccharide 1,2-alpha-mannosidase activity	-2.33282360205224	GO:0004550	nucleoside diphosphate kinase activity	-2.35271332952516
	GO:0031821	G protein-coupled serotonin receptor binding	-2.33282360205224	GO:0070006	metalloaminopeptidase activity	-2.29944131370855
	GO:1902387	ceramide 1-phosphate binding	-2.33282360205224	GO:0008171	O-methyltransferase activity	-2.29944131370855
	GO:0035005	1-phosphatidylinositol-4-phosphate 3-kinase activity	-2.33282360205224	GO:0016829	lyase activity	-2.29229304379639
	GO:0004711	ribosomal protein S6 kinase activity	-2.33282360205224	GO:0001056	RNA polymerase III activity	-2.2267669296541
	GO:0003756	protein disulfide isomerase activity	-2.31447607742829	GO:0001222	transcription corepressor binding	-2.2267669296541
	GO:0016864	intramolecular oxidoreductase activity, transposing S-S bonds	-2.31447607742829	GO:0015037	peptide disulfide oxidoreductase activity	-2.2267669296541
	GO:0070064	proline-rich region binding	-2.31447607742829	GO:0003779	actin binding	-2.19764046220893
	GO:0004550	nucleoside diphosphate kinase activity	-2.31447607742829	GO:0044769	ATPase activity, coupled to transmembrane movement of ions, rotational mechanism	-2.17143042678943
	GO:0070006	metalloaminopeptidase activity	-2.25684746759827	GO:0008157	protein phosphatase 1 binding	-2.16510063273546
	GO:0070412	R-SMAD binding	-2.25684746759827	GO:0043325	phosphatidylinositol-3,4-bisphosphate binding	-2.1535174109693
	GO:0015035	protein disulfide oxidoreductase activity	-2.25684746759827	GO:0004529	exodeoxyribonuclease activity	-2.14818108246983
	GO:0070402	NADPH binding	-2.19295995154617	GO:0043175	RNA polymerase core enzyme binding	-2.14553236045914
	GO:0033549	MAP kinase phosphatase activity	-2.19295995154617	GO:0051287	NAD binding	-2.14553236045914
	GO:0017136	NAD-dependent histone deacetylase activity	-2.19295995154617	GO:0035591	signaling adaptor activity	-2.1436338066658
	GO:0005092	GDP-dissociation inhibitor activity	-2.19295995154617	GO:0003755	peptidyl-prolyl cis-trans isomerase activity	-2.10258482722462
	GO:0034062	5'-3' RNA polymerase activity	-2.16939493443845	GO:0070410	co-SMAD binding	-2.10144370710756
	GO:0097747	RNA polymerase activity	-2.16939493443845	GO:0016857	racemase and epimerase activity, acting on carbohydrates and derivatives	-2.10144370710756
	GO:0004713	protein tyrosine kinase activity	-2.15544123894821	GO:0031543	peptidyl-proline dioxygenase activity	-2.10144370710756
	GO:0044325	ion channel binding	-2.14972646254062	GO:0034452	dynactin binding	-2.10144370710756
	GO:0140318	protein transporter activity	-2.12677913602622	GO:0004536	deoxyribonuclease activity	-2.07634669671727
	GO:0008320	protein transmembrane transporter activity	-2.12677913602622	GO:0016790	thiolester hydrolase activity	-2.06865658303458
	GO:0005548	phospholipid transporter activity	-2.11694295955237	GO:1902936	phosphatidylinositol bisphosphate binding	-2.0554384536667
	GO:0070717	poly-purine tract binding	-2.10682119844628	GO:0046933	proton-transporting ATP synthase activity, rotational mechanism	-2.02707527656026
	GO:0016878	acid-thiol ligase activity	-2.10682119844628	GO:0030275	LRR domain binding	-2.02707527656026
	GO:0008266	poly(U) RNA binding	-2.10682119844628	GO:0051184	cofactor transmembrane transporter activity	-2.00990485271993
	GO:0070273	phosphatidylinositol-4-phosphate binding	-2.10682119844628	GO:0005158	insulin receptor binding	-2.00990485271993
	GO:0004529	exodeoxyribonuclease activity	-2.10558564693965	GO:0000062	fatty-acyl-CoA binding	-2.00990485271993
	GO:0051015	actin filament binding	-2.087446686133	GO:0016679	oxidoreductase activity, acting on diphenols and related substances as donors	-1.98011236113658
	GO:0004526	ribonuclease P activity	-2.0721856323815	GO:0016634	oxidoreductase activity, acting on the CH-CH group of donors, oxygen as acceptor	-1.98011236113658
	GO:0016668	oxidoreductase activity, acting on a sulfur group of donors, NAD(P) as acceptor	-2.0721856323815	GO:0035612	AP-2 adaptor complex binding	-1.98011236113658
	GO:0042975	peroxisome proliferator activated receptor binding	-2.0721856323815	GO:0004579	dolichyl-diphosphooligosaccharide-protein glycotransferase activity	-1.98011236113658
	GO:0031543	peptidyl-proline dioxygenase activity	-2.0721856323815	GO:0120017	ceramide transfer activity	-1.98011236113658
	GO:0004438	phosphatidylinositol-3-phosphatase activity	-2.0721856323815	GO:0033170	protein-DNA loading ATPase activity	-1.98011236113658
	GO:0034452	dynactin binding	-2.0721856323815	GO:0004385	guanylate kinase activity	-1.98011236113658
	GO:0033613	activating transcription factor binding	-2.07039390384959	GO:0120016	sphingolipid transfer activity	-1.98011236113658
	GO:0035591	signaling adaptor activity	-2.05938293046679	GO:0003689	DNA clamp loader activity	-1.98011236113658
	GO:0071617	lysophospholipid acyltransferase activity	-1.99309622393927	GO:0016670	oxidoreductase activity, acting on a sulfur group of donors, oxygen as acceptor	-1.98011236113658
	GO:0005123	death receptor binding	-1.99309622393927	GO:0016624	oxidoreductase activity, acting on the aldehyde or oxo group of donors, disulfide as acceptor	-1.98011236113658
	GO:0010314	phosphatidylinositol-5-phosphate binding	-1.99309622393927	GO:0008469	histone-arginine N-methyltransferase activity	-1.98011236113658
	GO:0046875	ephrin receptor binding	-1.97548152650454	GO:0070567	cytidylyltransferase activity	-1.98011236113658
	GO:0005158	insulin receptor binding	-1.97151587077514	GO:0019209	kinase activator activity	-1.94386437621931
	GO:0030742	GTP-dependent protein binding	-1.97151587077514	GO:0016757	transferase activity, transferring glycosyl groups	-1.94183159601658
	GO:0000062	fatty-acyl-CoA binding	-1.97151587077514	GO:1901505	carbohydrate derivative transmembrane transporter activity	-1.93677714367257
	GO:0008375	acetylglucosaminyltransferase activity	-1.96823009178906	GO:0015078	proton transmembrane transporter activity	-1.906604839583
	GO:0030627	pre-mRNA 5'-splice site binding	-1.95557445771142	GO:0001162	RNA polymerase II intronic transcription regulatory region sequence-specific DNA binding	-1.8844290114063
	GO:0004169	dolichyl-phosphate-mannose-protein mannosyltransferase activity	-1.95557445771142	GO:0046935	1-phosphatidylinositol-3-kinase regulator activity	-1.8844290114063
	GO:0004579	dolichyl-diphosphooligosaccharide-protein glycotransferase activity	-1.95557445771142	GO:0048185	activin binding	-1.8844290114063
	GO:0017162	aryl hydrocarbon receptor binding	-1.95557445771142	GO:0005095	GTPase inhibitor activity	-1.8844290114063
	GO:0035256	G protein-coupled glutamate receptor binding	-1.95557445771142	GO:0015295	solute:proton symporter activity	-1.87885087108912
	GO:0031957	very long-chain fatty acid-CoA ligase activity	-1.95557445771142	GO:1990226	histone methyltransferase binding	-1.87400766808354
	GO:0016624	oxidoreductase activity, acting on the aldehyde or oxo group of donors, disulfide as acceptor	-1.95557445771142	GO:0055105	ubiquitin-protein transferase inhibitor activity	-1.87400766808354
	GO:0048256	flap endonuclease activity	-1.95557445771142	GO:0032135	DNA insertion or deletion binding	-1.87400766808354
	GO:0008469	histone-arginine N-methyltransferase activity	-1.95557445771142	GO:0051998	protein carboxyl O-methyltransferase activity	-1.87400766808354
	GO:0030674	protein binding, bridging	-1.91589401269934	GO:0051185	coenzyme transmembrane transporter activity	-1.87400766808354
	GO:0009055	electron transfer activity	-1.8796148925697	GO:0022889	serine transmembrane transporter activity	-1.87400766808354
	GO:0050660	flavin adenine dinucleotide binding	-1.87139176812474	GO:0004645	phosphorylase activity	-1.87400766808354
	GO:0035035	histone acetyltransferase binding	-1.86210497525786	GO:0061676	importin-alpha family protein binding	-1.87400766808354
	GO:0005070	SH3/SH2 adaptor activity	-1.85545455506166	GO:0016635	oxidoreductase activity, acting on the CH-CH group of donors, quinone or related compound as acceptor	-1.87400766808354
	GO:0035497	cAMP response element binding	-1.85488549314255	GO:0008310	single-stranded DNA 3'-5' exodeoxyribonuclease activity	-1.87400766808354
	GO:0046935	1-phosphatidylinositol-3-kinase regulator activity	-1.85488549314255	GO:0019788	NEDD8 transferase activity	-1.87400766808354
	GO:0019104	DNA N-glycosylase activity	-1.85488549314255	GO:0010340	carboxyl-O-methyltransferase activity	-1.87400766808354
	GO:0000900	translation repressor activity, mRNA regulatory element binding	-1.85488549314255	GO:0050542	icosanoid binding	-1.87400766808354
	GO:0051185	coenzyme transmembrane transporter activity	-1.85446102373449	GO:0055131	C3HC4-type RING finger domain binding	-1.87400766808354
	GO:0043515	kinetochore binding	-1.85446102373449	GO:0052743	inositol tetrakisphosphate phosphatase activity	-1.87400766808354
	GO:0061676	importin-alpha family protein binding	-1.85446102373449	GO:0001134	transcription regulator recruiting activity	-1.87400766808354
	GO:0016635	oxidoreductase activity, acting on the CH-CH group of donors, quinone or related compound as acceptor	-1.85446102373449	GO:0016778	diphosphotransferase activity	-1.87400766808354
	GO:0019788	NEDD8 transferase activity	-1.85446102373449	GO:0044323	retinoic acid-responsive element binding	-1.87400766808354
	GO:0032552	deoxyribonucleotide binding	-1.85446102373449	GO:0046030	inositol trisphosphate phosphatase activity	-1.87400766808354
	GO:0050542	icosanoid binding	-1.85446102373449	GO:0034511	U3 snoRNA binding	-1.87400766808354
	GO:0005167	neurotrophin TRK receptor binding	-1.85446102373449	GO:0047631	ADP-ribose diphosphatase activity	-1.87400766808354
	GO:0019237	centromeric DNA binding	-1.85446102373449	GO:0005384	manganese ion transmembrane transporter activity	-1.87400766808354
	GO:0052743	inositol tetrakisphosphate phosphatase activity	-1.85446102373449	GO:0016854	racemase and epimerase activity	-1.86696172114675
	GO:0047499	calcium-independent phospholipase A2 activity	-1.85446102373449	GO:0042169	SH2 domain binding	-1.84694164450323
	GO:0001134	transcription regulator recruiting activity	-1.85446102373449	GO:0016802	trialkylsulfonium hydrolase activity	-1.83916674081411
	GO:0016778	diphosphotransferase activity	-1.85446102373449	GO:0004534	5'-3' exoribonuclease activity	-1.83916674081411
	GO:0005168	neurotrophin TRKA receptor binding	-1.85446102373449	GO:0000026	alpha-1,2-mannosyltransferase activity	-1.83916674081411
	GO:0008420	RNA polymerase II CTD heptapeptide repeat phosphatase activity	-1.85446102373449	GO:0032557	pyrimidine ribonucleotide binding	-1.83916674081411
	GO:0046030	inositol trisphosphate phosphatase activity	-1.85446102373449	GO:0008988	rRNA (adenine-N6-)-methyltransferase activity	-1.83916674081411
	GO:1903136	cuprous ion binding	-1.85446102373449	GO:0036402	proteasome-activating ATPase activity	-1.83916674081411
	GO:0034511	U3 snoRNA binding	-1.85446102373449	GO:0034739	histone deacetylase activity (H4-K16 specific)	-1.83916674081411
	GO:0001042	RNA polymerase I core binding	-1.85446102373449	GO:0008670	2,4-dienoyl-CoA reductase (NADPH) activity	-1.83916674081411
	GO:0043139	5'-3' DNA helicase activity	-1.85446102373449	GO:0061731	ribonucleoside-diphosphate reductase activity	-1.83916674081411
	GO:0004523	RNA-DNA hybrid ribonuclease activity	-1.85446102373449	GO:0003976	UDP-N-acetylglucosamine-lysosomal-enzyme N-acetylglucosaminephosphotransferase activity	-1.83916674081411
	GO:0005384	manganese ion transmembrane transporter activity	-1.85446102373449	GO:0047237	glucuronylgalactosylproteoglycan 4-beta-N-acetylgalactosaminyltransferase activity	-1.83916674081411
	GO:0120013	lipid transfer activity	-1.8409490226053	GO:0004487	methylenetetrahydrofolate dehydrogenase (NAD+) activity	-1.83916674081411
	GO:0034458	3'-5' RNA helicase activity	-1.83283483190036	GO:0003839	gamma-glutamylcyclotransferase activity	-1.83916674081411
	GO:0015215	nucleotide transmembrane transporter activity	-1.83283483190036	GO:0043262	adenosine-diphosphatase activity	-1.83916674081411
	GO:0015299	solute:proton antiporter activity	-1.83283483190036	GO:0031871	proteinase activated receptor binding	-1.83916674081411
	GO:0031690	adrenergic receptor binding	-1.83283483190036	GO:0008184	glycogen phosphorylase activity	-1.83916674081411
	GO:0016802	trialkylsulfonium hydrolase activity	-1.82511818374041	GO:0004719	protein-L-isoaspartate (D-aspartate) O-methyltransferase activity	-1.83916674081411
	GO:0004534	5'-3' exoribonuclease activity	-1.82511818374041	GO:0016262	protein N-acetylglucosaminyltransferase activity	-1.83916674081411
	GO:0000026	alpha-1,2-mannosyltransferase activity	-1.82511818374041	GO:0015433	ATPase-coupled peptide antigen transmembrane transporter activity	-1.83916674081411
	GO:0032557	pyrimidine ribonucleotide binding	-1.82511818374041	GO:1990460	leptin receptor binding	-1.83916674081411
	GO:0008988	rRNA (adenine-N6-)-methyltransferase activity	-1.82511818374041	GO:0016422	mRNA (2'-O-methyladenosine-N6-)-methyltransferase activity	-1.83916674081411
	GO:0036402	proteasome-activating ATPase activity	-1.82511818374041	GO:0097177	mitochondrial ribosome binding	-1.83916674081411
	GO:0015319	sodium:inorganic phosphate symporter activity	-1.82511818374041	GO:0061628	H3K27me3 modified histone binding	-1.83916674081411
	GO:0004566	beta-glucuronidase activity	-1.82511818374041	GO:0030614	oxidoreductase activity, acting on phosphorus or arsenic in donors, disulfide as acceptor	-1.83916674081411
	GO:0061731	ribonucleoside-diphosphate reductase activity	-1.82511818374041	GO:0033823	procollagen glucosyltransferase activity	-1.83916674081411
	GO:0003976	UDP-N-acetylglucosamine-lysosomal-enzyme N-acetylglucosaminephosphotransferase activity	-1.82511818374041	GO:0070644	vitamin D response element binding	-1.83916674081411
	GO:0004487	methylenetetrahydrofolate dehydrogenase (NAD+) activity	-1.82511818374041	GO:0047192	1-alkylglycerophosphocholine O-acetyltransferase activity	-1.83916674081411
	GO:0035663	Toll-like receptor 2 binding	-1.82511818374041	GO:0003886	DNA (cytosine-5-)-methyltransferase activity	-1.83916674081411
	GO:0003839	gamma-glutamylcyclotransferase activity	-1.82511818374041	GO:0019166	trans-2-enoyl-CoA reductase (NADPH) activity	-1.83916674081411
	GO:0043262	adenosine-diphosphatase activity	-1.82511818374041	GO:0070137	ubiquitin-like protein-specific endopeptidase activity	-1.83916674081411
	GO:0051032	nucleic acid transmembrane transporter activity	-1.82511818374041	GO:0015117	thiosulfate transmembrane transporter activity	-1.83916674081411
	GO:0004719	protein-L-isoaspartate (D-aspartate) O-methyltransferase activity	-1.82511818374041	GO:0008597	calcium-dependent protein serine/threonine phosphatase regulator activity	-1.83916674081411
	GO:0016262	protein N-acetylglucosaminyltransferase activity	-1.82511818374041	GO:0008428	ribonuclease inhibitor activity	-1.83916674081411
	GO:0015433	ATPase-coupled peptide antigen transmembrane transporter activity	-1.82511818374041	GO:0008475	procollagen-lysine 5-dioxygenase activity	-1.83916674081411
	GO:1990460	leptin receptor binding	-1.82511818374041	GO:0102250	linear malto-oligosaccharide phosphorylase activity	-1.83916674081411
	GO:0017099	very-long-chain-acyl-CoA dehydrogenase activity	-1.82511818374041	GO:0000386	second spliceosomal transesterification activity	-1.83916674081411
	GO:0016422	mRNA (2'-O-methyladenosine-N6-)-methyltransferase activity	-1.82511818374041	GO:0016309	1-phosphatidylinositol-5-phosphate 4-kinase activity	-1.83916674081411
	GO:0097177	mitochondrial ribosome binding	-1.82511818374041	GO:0016149	translation release factor activity, codon specific	-1.83916674081411
	GO:0030614	oxidoreductase activity, acting on phosphorus or arsenic in donors, disulfide as acceptor	-1.82511818374041	GO:0002950	ceramide phosphoethanolamine synthase activity	-1.83916674081411
	GO:0070644	vitamin D response element binding	-1.82511818374041	GO:0004307	ethanolaminephosphotransferase activity	-1.83916674081411
	GO:0047192	1-alkylglycerophosphocholine O-acetyltransferase activity	-1.82511818374041	GO:0004075	biotin carboxylase activity	-1.83916674081411
	GO:0003886	DNA (cytosine-5-)-methyltransferase activity	-1.82511818374041	GO:0004311	farnesyltranstransferase activity	-1.83916674081411
	GO:0051033	RNA transmembrane transporter activity	-1.82511818374041	GO:0051538	3 iron, 4 sulfur cluster binding	-1.83916674081411
	GO:0070137	ubiquitin-like protein-specific endopeptidase activity	-1.82511818374041	GO:0050265	RNA uridylyltransferase activity	-1.83916674081411
	GO:0004829	threonine-tRNA ligase activity	-1.82511818374041	GO:0015410	manganese transmembrane transporter activity, phosphorylative mechanism	-1.83916674081411
	GO:0000386	second spliceosomal transesterification activity	-1.82511818374041	GO:0030226	apolipoprotein receptor activity	-1.83916674081411
	GO:0016309	1-phosphatidylinositol-5-phosphate 4-kinase activity	-1.82511818374041	GO:0004505	phenylalanine 4-monooxygenase activity	-1.83916674081411
	GO:0016149	translation release factor activity, codon specific	-1.82511818374041	GO:0003836	beta-galactoside (CMP) alpha-2,3-sialyltransferase activity	-1.83916674081411
	GO:0016532	superoxide dismutase copper chaperone activity	-1.82511818374041	GO:0071209	U7 snRNA binding	-1.83916674081411
	GO:0002950	ceramide phosphoethanolamine synthase activity	-1.82511818374041	GO:0061649	ubiquitin modification-dependent histone binding	-1.83916674081411
	GO:0004307	ethanolaminephosphotransferase activity	-1.82511818374041	GO:0043398	HLH domain binding	-1.83916674081411
	GO:0004075	biotin carboxylase activity	-1.82511818374041	GO:1990599	3' overhang single-stranded DNA endodeoxyribonuclease activity	-1.83916674081411
	GO:0004311	farnesyltranstransferase activity	-1.82511818374041	GO:0003872	6-phosphofructokinase activity	-1.83916674081411
	GO:0015190	L-leucine transmembrane transporter activity	-1.82511818374041	GO:0016434	rRNA (cytosine) methyltransferase activity	-1.83916674081411
	GO:0051538	3 iron, 4 sulfur cluster binding	-1.82511818374041	GO:0001025	RNA polymerase III general transcription initiation factor binding	-1.83916674081411
	GO:0050265	RNA uridylyltransferase activity	-1.82511818374041	GO:0030942	endoplasmic reticulum signal peptide binding	-1.83916674081411
	GO:0015410	manganese transmembrane transporter activity, phosphorylative mechanism	-1.82511818374041	GO:0032142	single guanine insertion binding	-1.83916674081411
	GO:0030226	apolipoprotein receptor activity	-1.82511818374041	GO:0005010	insulin-like growth factor-activated receptor activity	-1.83916674081411
	GO:0015420	ATPase-coupled vitamin B12 transmembrane transporter activity	-1.82511818374041	GO:0008192	RNA guanylyltransferase activity	-1.83916674081411
	GO:0003910	DNA ligase (ATP) activity	-1.82511818374041	GO:0001018	mitochondrial promoter sequence-specific DNA binding	-1.83916674081411
	GO:0070740	tubulin-glutamic acid ligase activity	-1.82511818374041	GO:0004586	ornithine decarboxylase activity	-1.83916674081411
	GO:0003836	beta-galactoside (CMP) alpha-2,3-sialyltransferase activity	-1.82511818374041	GO:0101006	protein histidine phosphatase activity	-1.83916674081411
	GO:0071209	U7 snRNA binding	-1.82511818374041	GO:0002060	purine nucleobase binding	-1.83916674081411
	GO:0061649	ubiquitin modification-dependent histone binding	-1.82511818374041	GO:0005483	soluble NSF attachment protein activity	-1.83916674081411
	GO:0043398	HLH domain binding	-1.82511818374041	GO:0050682	AF-2 domain binding	-1.83916674081411
	GO:1990599	3' overhang single-stranded DNA endodeoxyribonuclease activity	-1.82511818374041	GO:0004605	phosphatidate cytidylyltransferase activity	-1.83916674081411
	GO:0032139	dinucleotide insertion or deletion binding	-1.82511818374041	GO:0047493	ceramide cholinephosphotransferase activity	-1.83916674081411
	GO:0016434	rRNA (cytosine) methyltransferase activity	-1.82511818374041	GO:0004477	methenyltetrahydrofolate cyclohydrolase activity	-1.83916674081411
	GO:0001025	RNA polymerase III general transcription initiation factor binding	-1.82511818374041	GO:0050567	glutaminyl-tRNA synthase (glutamine-hydrolyzing) activity	-1.83916674081411
	GO:0030942	endoplasmic reticulum signal peptide binding	-1.82511818374041	GO:0033188	sphingomyelin synthase activity	-1.83916674081411
	GO:0032142	single guanine insertion binding	-1.82511818374041	GO:0051425	PTB domain binding	-1.83916674081411
	GO:0005010	insulin-like growth factor-activated receptor activity	-1.82511818374041	GO:0016971	flavin-linked sulfhydryl oxidase activity	-1.83916674081411
	GO:0008192	RNA guanylyltransferase activity	-1.82511818374041	GO:0102499	SHG alpha-glucan phosphorylase activity	-1.83916674081411
	GO:0001018	mitochondrial promoter sequence-specific DNA binding	-1.82511818374041	GO:0016672	oxidoreductase activity, acting on a sulfur group of donors, quinone or similar compound as acceptor	-1.83916674081411
	GO:0051734	ATP-dependent polynucleotide kinase activity	-1.82511818374041	GO:0099184	structural constituent of postsynaptic intermediate filament cytoskeleton	-1.83916674081411
	GO:0004586	ornithine decarboxylase activity	-1.82511818374041	GO:0033149	FFAT motif binding	-1.83916674081411
	GO:0101006	protein histidine phosphatase activity	-1.82511818374041	GO:0098518	polynucleotide phosphatase activity	-1.83916674081411
	GO:0015658	branched-chain amino acid transmembrane transporter activity	-1.82511818374041	GO:0032767	copper-dependent protein binding	-1.83916674081411
	GO:0002060	purine nucleobase binding	-1.82511818374041	GO:0070012	oligopeptidase activity	-1.83916674081411
	GO:0046404	ATP-dependent polydeoxyribonucleotide 5'-hydroxyl-kinase activity	-1.82511818374041	GO:0015131	oxaloacetate transmembrane transporter activity	-1.83916674081411
	GO:0008426	protein kinase C inhibitor activity	-1.82511818374041	GO:0001156	TFIIIC-class transcription factor complex binding	-1.83916674081411
	GO:0005483	soluble NSF attachment protein activity	-1.82511818374041	GO:0000171	ribonuclease MRP activity	-1.83916674081411
	GO:1904928	coreceptor activity involved in canonical Wnt signaling pathway	-1.82511818374041	GO:0004792	thiosulfate sulfurtransferase activity	-1.83916674081411
	GO:0004605	phosphatidate cytidylyltransferase activity	-1.82511818374041	GO:0061953	mRNA (adenine-N1-)-methyltransferase activity	-1.83916674081411
	GO:0004774	succinate-CoA ligase activity	-1.82511818374041	GO:0070139	SUMO-specific endopeptidase activity	-1.83916674081411
	GO:0047493	ceramide cholinephosphotransferase activity	-1.82511818374041	GO:0030613	oxidoreductase activity, acting on phosphorus or arsenic in donors	-1.83916674081411
	GO:0004477	methenyltetrahydrofolate cyclohydrolase activity	-1.82511818374041	GO:0106140	P-TEFb complex binding	-1.83916674081411
	GO:0033188	sphingomyelin synthase activity	-1.82511818374041	GO:0004748	ribonucleoside-diphosphate reductase activity, thioredoxin disulfide as acceptor	-1.83916674081411
	GO:0051425	PTB domain binding	-1.82511818374041	GO:0016728	oxidoreductase activity, acting on CH or CH2 groups, disulfide as acceptor	-1.83916674081411
	GO:0016971	flavin-linked sulfhydryl oxidase activity	-1.82511818374041	GO:0003994	aconitate hydratase activity	-1.83916674081411
	GO:0016672	oxidoreductase activity, acting on a sulfur group of donors, quinone or similar compound as acceptor	-1.82511818374041	GO:0050816	phosphothreonine residue binding	-1.83916674081411
	GO:0033149	FFAT motif binding	-1.82511818374041	GO:0033745	L-methionine-(R)-S-oxide reductase activity	-1.83916674081411
	GO:0004775	succinate-CoA ligase (ADP-forming) activity	-1.82511818374041	GO:0008117	sphinganine-1-phosphate aldolase activity	-1.83916674081411
	GO:0098518	polynucleotide phosphatase activity	-1.82511818374041	GO:0004013	adenosylhomocysteinase activity	-1.83916674081411
	GO:0032767	copper-dependent protein binding	-1.82511818374041	GO:0047756	chondroitin 4-sulfotransferase activity	-1.83916674081411
	GO:0070012	oligopeptidase activity	-1.82511818374041	GO:0000033	alpha-1,3-mannosyltransferase activity	-1.83916674081411
	GO:0001156	TFIIIC-class transcription factor complex binding	-1.82511818374041	GO:0052905	tRNA (guanine(9)-N(1))-methyltransferase activity	-1.83916674081411
	GO:0003909	DNA ligase activity	-1.82511818374041	GO:0033829	O-fucosylpeptide 3-beta-N-acetylglucosaminyltransferase activity	-1.83916674081411
	GO:0061953	mRNA (adenine-N1-)-methyltransferase activity	-1.82511818374041	GO:0032564	dATP binding	-1.83916674081411
	GO:0070139	SUMO-specific endopeptidase activity	-1.82511818374041	GO:0004813	alanine-tRNA ligase activity	-1.83916674081411
	GO:0030613	oxidoreductase activity, acting on phosphorus or arsenic in donors	-1.82511818374041	GO:1990174	phosphodiesterase decapping endonuclease activity	-1.83916674081411
	GO:0106140	P-TEFb complex binding	-1.82511818374041	GO:0004142	diacylglycerol cholinephosphotransferase activity	-1.83916674081411
	GO:0004748	ribonucleoside-diphosphate reductase activity, thioredoxin disulfide as acceptor	-1.82511818374041	GO:0031997	N-terminal myristoylation domain binding	-1.83916674081411
	GO:0051733	polydeoxyribonucleotide kinase activity	-1.82511818374041	GO:0016628	oxidoreductase activity, acting on the CH-CH group of donors, NAD or NADP as acceptor	-1.76633581767893
	GO:0016728	oxidoreductase activity, acting on CH or CH2 groups, disulfide as acceptor	-1.82511818374041	GO:0035925	mRNA 3'-UTR AU-rich region binding	-1.76633581767893
	GO:0003994	aconitate hydratase activity	-1.82511818374041	GO:0048037	cofactor binding	-1.7659285004862
	GO:0050816	phosphothreonine residue binding	-1.82511818374041	GO:0016409	palmitoyltransferase activity	-1.76466712862941
	GO:0033745	L-methionine-(R)-S-oxide reductase activity	-1.82511818374041	GO:0030295	protein kinase activator activity	-1.74453282852457
	GO:0008117	sphinganine-1-phosphate aldolase activity	-1.82511818374041	GO:0035252	UDP-xylosyltransferase activity	-1.73579412468705
	GO:0004013	adenosylhomocysteinase activity	-1.82511818374041	GO:0042285	xylosyltransferase activity	-1.73579412468705
	GO:0047756	chondroitin 4-sulfotransferase activity	-1.82511818374041	GO:0004312	fatty acid synthase activity	-1.73579412468705
	GO:0031826	type 2A serotonin receptor binding	-1.82511818374041	GO:0032404	mismatch repair complex binding	-1.73579412468705
	GO:0052905	tRNA (guanine(9)-N(1))-methyltransferase activity	-1.82511818374041	GO:0035004	phosphatidylinositol 3-kinase activity	-1.73579412468705
	GO:0032564	dATP binding	-1.82511818374041	GO:0031386	protein tag	-1.73579412468705
	GO:0004813	alanine-tRNA ligase activity	-1.82511818374041	GO:0008429	phosphatidylethanolamine binding	-1.73579412468705
	GO:1990174	phosphodiesterase decapping endonuclease activity	-1.82511818374041	GO:0043522	leucine zipper domain binding	-1.73579412468705
	GO:0070991	medium-chain-acyl-CoA dehydrogenase activity	-1.82511818374041	GO:0030955	potassium ion binding	-1.73579412468705
	GO:0004142	diacylglycerol cholinephosphotransferase activity	-1.82511818374041	GO:0008525	phosphatidylcholine transporter activity	-1.73579412468705
	GO:0031997	N-terminal myristoylation domain binding	-1.82511818374041	GO:0042910	xenobiotic transmembrane transporter activity	-1.73579412468705
	GO:0003777	microtubule motor activity	-1.77379070186644	GO:0034237	protein kinase A regulatory subunit binding	-1.73494807214241
	GO:0005164	tumor necrosis factor receptor binding	-1.76221606525608	GO:0016799	hydrolase activity, hydrolyzing N-glycosyl compounds	-1.73494807214241
	GO:0003779	actin binding	-1.7176367571781	GO:0051537	2 iron, 2 sulfur cluster binding	-1.73494807214241
	GO:0043295	glutathione binding	-1.71081577211193	GO:0070840	dynein complex binding	-1.73494807214241
	GO:0050786	RAGE receptor binding	-1.71081577211193	GO:0005545	1-phosphatidylinositol binding	-1.71795387291943
	GO:0017070	U6 snRNA binding	-1.71081577211193	GO:0048038	quinone binding	-1.71795387291943
	GO:0034713	type I transforming growth factor beta receptor binding	-1.71081577211193	GO:0005159	insulin-like growth factor receptor binding	-1.71795387291943
	GO:0004312	fatty acid synthase activity	-1.71081577211193	GO:0031420	alkali metal ion binding	-1.71795387291943
	GO:0005522	profilin binding	-1.71081577211193	GO:0016810	hydrolase activity, acting on carbon-nitrogen (but not peptide) bonds	-1.6872474138358
	GO:0050072	m7G(5')pppN diphosphatase activity	-1.71081577211193	GO:0017091	AU-rich element binding	-1.66841339408927
	GO:0031386	protein tag	-1.71081577211193	GO:0009055	electron transfer activity	-1.66670469504941
	GO:0005536	glucose binding	-1.71081577211193	GO:0016651	oxidoreductase activity, acting on NAD(P)H	-1.64990779486089
	GO:0016274	protein-arginine N-methyltransferase activity	-1.71081577211193	GO:1990782	protein tyrosine kinase binding	-1.63360280714154
	GO:0001016	RNA polymerase III regulatory region DNA binding	-1.71081577211193	GO:0015035	protein disulfide oxidoreductase activity	-1.62372089199317
	GO:0030955	potassium ion binding	-1.71081577211193	GO:0022884	macromolecule transmembrane transporter activity	-1.62372089199317
	GO:0008525	phosphatidylcholine transporter activity	-1.71081577211193	GO:0016895	exodeoxyribonuclease activity, producing 5'-phosphomonoesters	-1.62372089199317
	GO:0016273	arginine N-methyltransferase activity	-1.71081577211193	GO:0043621	protein self-association	-1.61900184985893
	GO:0005225	volume-sensitive anion channel activity	-1.71081577211193	GO:0003756	protein disulfide isomerase activity	-1.5850423171849
	GO:0004622	lysophospholipase activity	-1.70069464734802	GO:0016864	intramolecular oxidoreductase activity, transposing S-S bonds	-1.5850423171849
	GO:0051537	2 iron, 2 sulfur cluster binding	-1.70069464734802	GO:0016646	oxidoreductase activity, acting on the CH-NH group of donors, NAD or NADP as acceptor	-1.5850423171849
	GO:0043274	phospholipase binding	-1.68816134758983	GO:0031435	mitogen-activated protein kinase kinase kinase binding	-1.5850423171849
	GO:0048038	quinone binding	-1.68816134758983	GO:0070717	poly-purine tract binding	-1.58221407730353
	GO:0003841	1-acylglycerol-3-phosphate O-acyltransferase activity	-1.68816134758983	GO:0019798	procollagen-proline dioxygenase activity	-1.57905982273563
	GO:0042171	lysophosphatidic acid acyltransferase activity	-1.68816134758983	GO:0106018	phosphatidylinositol-3,5-bisphosphate phosphatase activity	-1.57905982273563
	GO:0031420	alkali metal ion binding	-1.68816134758983	GO:0016433	rRNA (adenine) methyltransferase activity	-1.57905982273563
	GO:0000149	SNARE binding	-1.6762173758454	GO:1902388	ceramide 1-phosphate transfer activity	-1.57905982273563
	GO:1902936	phosphatidylinositol bisphosphate binding	-1.6762173758454	GO:0030306	ADP-ribosylation factor binding	-1.57905982273563
	GO:0043175	RNA polymerase core enzyme binding	-1.67257333299888	GO:0031701	angiotensin receptor binding	-1.57905982273563
	GO:0098531	ligand-activated transcription factor activity	-1.62775479092975	GO:0001163	RNA polymerase I regulatory region sequence-specific DNA binding	-1.57905982273563
	GO:0004879	nuclear receptor activity	-1.62775479092975	GO:0001013	RNA polymerase I regulatory region DNA binding	-1.57905982273563
	GO:0048029	monosaccharide binding	-1.6267547471505	GO:0001164	RNA polymerase I CORE element sequence-specific DNA binding	-1.57905982273563
	GO:0017134	fibroblast growth factor binding	-1.5893598161884	GO:0004300	enoyl-CoA hydratase activity	-1.57905982273563
	GO:0050145	nucleoside monophosphate kinase activity	-1.5893598161884	GO:0051379	epinephrine binding	-1.57905982273563
	GO:0016895	exodeoxyribonuclease activity, producing 5'-phosphomonoesters	-1.5893598161884	GO:0035242	protein-arginine omega-N asymmetric methyltransferase activity	-1.57905982273563
	GO:0008198	ferrous iron binding	-1.5893598161884	GO:0008297	single-stranded DNA exodeoxyribonuclease activity	-1.57905982273563
	GO:0004520	endodeoxyribonuclease activity	-1.57536751412773	GO:0031545	peptidyl-proline 4-dioxygenase activity	-1.57905982273563
	GO:0043028	cysteine-type endopeptidase regulator activity involved in apoptotic process	-1.57536751412773	GO:0034596	phosphatidylinositol phosphate 4-phosphatase activity	-1.57905982273563
	GO:0008568	microtubule-severing ATPase activity	-1.55884027886071	GO:0005078	MAP-kinase scaffold activity	-1.57905982273563
	GO:0015450	P-P-bond-hydrolysis-driven protein transmembrane transporter activity	-1.55884027886071	GO:0008526	phosphatidylinositol transfer activity	-1.57905982273563
	GO:0019798	procollagen-proline dioxygenase activity	-1.55884027886071	GO:0030235	nitric-oxide synthase regulator activity	-1.57905982273563
	GO:0106018	phosphatidylinositol-3,5-bisphosphate phosphatase activity	-1.55884027886071	GO:0051920	peroxiredoxin activity	-1.57905982273563
	GO:0016433	rRNA (adenine) methyltransferase activity	-1.55884027886071	GO:0008121	ubiquinol-cytochrome-c reductase activity	-1.57905982273563
	GO:1902388	ceramide 1-phosphate transfer activity	-1.55884027886071	GO:0016681	oxidoreductase activity, acting on diphenols and related substances as donors, cytochrome as acceptor	-1.57905982273563
	GO:0097677	STAT family protein binding	-1.55884027886071	GO:0097371	MDM2/MDM4 family protein binding	-1.57905982273563
	GO:0017108	5'-flap endonuclease activity	-1.55884027886071	GO:0016860	intramolecular oxidoreductase activity	-1.56081901308948
	GO:0008140	cAMP response element binding protein binding	-1.55884027886071	GO:0035325	Toll-like receptor binding	-1.56068363217082
	GO:0031956	medium-chain fatty acid-CoA ligase activity	-1.55884027886071	GO:0005068	transmembrane receptor protein tyrosine kinase adaptor activity	-1.56068363217082
	GO:0015405	P-P-bond-hydrolysis-driven transmembrane transporter activity	-1.55884027886071	GO:0052744	phosphatidylinositol monophosphate phosphatase activity	-1.56068363217082
[truncated: 15,655 more rows]

## Sheet: cellular component
		Supplementary Tabel 4.
		legend
[truncated: 2,033 more rows]

## Sheet: pathways interaction
	Supplementary Tabel 4.
	legend
[truncated: 193 more rows]
