# Supplementary material for: H3K4me3 Histone ChIP-Seq Analysis Reveals Molecular Mechanisms Responsible for Neutrophil Dysfunction in HIV-Infected Individuals
Source: Front Immunol. 2021 Jul 15;12:682094. doi: 10.3389/fimmu.2021.682094 (PMC8320512; doi:10.3389/fimmu.2021.682094)
Supplement: Supplementary Table 5 — The list of all tested mRNA for genes associated with activation of neutrophil via NF-κB. Data are presented as the relative fold differences between HIV and HC group. [file Table_5.xlsx]

## Sheet: Arkusz1
	Supplementary Tabel 5.
	Relative fold differences. Red color indicate ststistic signifficancle
			RefSeq ID	HIV vs. HC	p value
	AGT	Adrenomedullin	NM_001124	2.93158	0.0299127
	ADM	Angiotensinogen (serpin peptidase inhibitor, clade A, member 8)	NM_000029	1.01722	0.727482
	AKT1	V-akt murine thymoma viral oncogene homolog 1	NM_005163	-1.03659	0.362587
	ATF1	Activating transcription factor 1	NM_005171	1.02314	0.888517
	ALDH3A2	Aldehyde dehydrogenase 3 family, member A2	NM_000382	1.5092	0.000742026
	BCL10	BCL2-related protein A1	NM_004049	1.02854	0.953877
	BCL2A1	BCL2-like 1	NM_138578	-1.0811	0.369836
	BCL2L1	BCL2-like 1	NM_138578	1.0058	0.905458
	BCL3	B-cell CLL/lymphoma 3	NM_005178	-1.0049	0.882585
	BIRC2	Baculoviral IAP repeat containing 2	NM_001166	2.01738	0.003829
	BIRC3	Baculoviral IAP repeat containing 3	NM_001165	5.94934	<0,00001
	C3	Complement component 3	NM_000064	4.38638	0.00146268
	CARD11	Caspase recruitment domain family, member 11	NM_032415	1.08561	0.509663
	CASP1	Caspase 1, apoptosis-related cysteine peptidase (interleukin 1, beta, convertase)	NM_033292	-1.0127	0.813839
	CASP8	Caspase 8, apoptosis-related cysteine peptidase	NM_001228	-1.04034	0.689704
	CCL11	Chemokine (C-C motif) ligand 11	NM_002986	2.34718	4.45342e-05
	CCL2	Chemokine (C-C motif) ligand 2	NM_002982	7.81383	<0,00001
	CCL22	Chemokine (C-C motif) ligand 22	NM_002990	1.42472	0.123896
	CCL5	Chemokine (C-C motif) ligand 5	NM_002985	1.07229	0.36062
	CCND1	Cyclin D1	NM_053056	-1.14399	0.422296
	CCR5	Chemokine (C-C motif) receptor 5	NM_000579	1.60762	0.0593571
	CD27	CD27 molecule	NM_001242	1.0329	0.737619
	CD40	CD40 molecule, TNF receptor superfamily member 5	NM_001250	1.60857	0.010909
	CD69	CD69 molecule	NM_001781	9.14875	8.42691e-06
	CD80	CD80 molecule	NM_005191	3.71119	0.000161894
	CD83	CD83 molecule	NM_004233	5.50877	<0,00001
	CDKN1A	Cyclin-dependent kinase inhibitor 1A (p21, Cip1)	NM_000389	1.17922	0.893828
	CFB	Complement factor B	NM_001710	-1.21354	0.0980507
	CFLAR	CASP8 and FADD-like apoptosis regulator	NM_003879	1.05874	0.773448
	CHUK	Conserved helix-loop-helix ubiquitous kinase	NM_001278	-1.00118	0.894753
	CSF1	Colony stimulating factor 1 (macrophage)	NM_000757	3.86704	<0,00001
	CSF2	Colony stimulating factor 2 (granulocyte-macrophage)	NM_000758	1.46599	0.219821
	CSF2RB	Colony stimulating factor 2 receptor, beta, low-affinity (granulocyte-macrophage)	NM_000395	1.00631	0.996384
	CSF3	Colony stimulating factor 3 (granulocyte)	NM_000759	-1.15465	0.177976
	EGFR	Epidermal growth factor receptor	NM_005228	5.56866	5.44722e-05
	EGR1	Early growth response 1	NM_001964	-1.00198	0.838989
	EGR2	Early growth response 2	NM_000399	1.52603	0.0528721
	ELK1	ELK1, member of ETS oncogene family	NM_005229	1.04848	0.757677
	F3	Coagulation factor III (thromboplastin, tissue factor)	NM_001993	2.54891	0.0285174
	F8	Coagulation factor VIII, procoagulant component	NM_000132	1.27866	0.283663
	F2R	Coagulation factor II (thrombin) receptor	NM_001992	-1.00326	0.902815
	FADD	Fas (TNFRSF6)-associated via death domain	NM_003824	1.02754	0.935062
	FAS	Fas (TNF receptor superfamily, member 6)	NM_000043	1.99492	<0,00001
	FASLG	Fas ligand (TNF superfamily, member 6)	NM_000639	1.12183	0.410931
	FOS	FBJ murine osteosarcoma viral oncogene homolog	NM_005252	-1.02002	0.786782
	GADD45B	Growth arrest and DNA-damage-inducible, beta	NM_015675	1.23497	0.119651
	HMOX1	Heme oxygenase (decycling) 1	NM_002133	1.03462	0.765151
	ICAM1	Intercellular adhesion molecule 1	NM_000201	1.27432	0.00643486
	IFNA1	Interferon, alpha 1	NM_024013	-1.08802	0.289458
	IFNG	Interferon, gamma	NM_000619	4.27516	0.000101898
	IFNB1	Interferon, beta 1, fibroblast	NM_002176	1.10759	0.36483
	IKBKB	Inhibitor of kappa light polypeptide gene enhancer in B-cells, kinase beta	NM_001556	-1.06947	0.549135
	IKBKE	Inhibitor of kappa light polypeptide gene enhancer in B-cells, kinase epsilon	NM_014002	-1.12428	0.258195
	IKBKG	Inhibitor of kappa light polypeptide gene enhancer in B-cells, kinase gamma	NM_003639	-4.01361	0.0485238
	IL10	Interleukin 10	NM_000572	-9.64605	0.0401213
	IL1A	Interleukin 1, alpha	NM_000575	1.99741	0.0322953
	IL1B	Interleukin 1, beta	NM_000576	1.68498	0.000671449
	IL1R1	Interleukin 1 receptor, type I	NM_000877	1.03566	0.902662
	IL1R2	Interleukin 1 receptor, type II	NM_004633	-1.90828	3.09814e-05
	IL1RN	Interleukin 1 receptor antagonist	NM_000577	4.44391	<0,00001
	IL12B	Interleukin 12B (natural killer cell stimulatory factor 2, cytotoxic lymphocyte maturation factor 2, p40)	NM_002187	6.90064	<0,00001
	IL15	Interleukin 15	NM_000585	2.60517	0.000896935
	IL2	Interleukin 2	NM_000586	3.03854	0.00413896
	IL2RA	Interleukin 2 receptor, alpha	NM_000417	1.62662	0.59153
	IL4	Interleukin 4	NM_000589	3.37767	0.00572685
	IL6	Interleukin 6 (interferon, beta 2)	NM_000600	2.08151	0.00620299
	CXCL1	Chemokine (C-X-C motif) ligand 1 (melanoma growth stimulating activity, alpha)	NM_001511	-1.51338	0.000727333
	CXCL10	Chemokine (C-X-C motif) ligand 10	NM_001565	1.67438	0.169916
	CXCL2	Chemokine (C-X-C motif) ligand 2	NM_002089	-1.31989	0.0608382
	CXCL8	Interleukin 8	NM_000584	-2.38117	0.000388667
	CXCL9	Chemokine (C-X-C motif) ligand 9	NM_002416	1.46087	0.821853
	IRAK1	Interleukin-1 receptor-associated kinase 1	NM_001569	-1.28009	0.0720074
	IRAK2	Interleukin-1 receptor-associated kinase 2	NM_001570	1.04384	0.603787
	INS	Insulin	NM_000207	1.16994	0.128504
	IRF1	Interferon regulatory factor 1	NM_002198	1.55421	2.20271e-07
	JUN	Jun proto-oncogene	NM_002228	1.01967	0.996315
	LTA	Lymphotoxin alpha (TNF superfamily, member 1)	NM_000595	2.00775	0.0117577
	LTB	Lymphotoxin beta (TNF superfamily, member 3)	NM_002341	1.26434	0.039513
	LTBR	Lymphotoxin beta receptor (TNFR superfamily, member 3)	NM_002342	-1.1382	0.199745
	MALT1	Mucosa associated lymphoid tissue lymphoma translocation gene 1	NM_173844	1.02165	0.957344
	MAP3K1	Mitogen-activated protein kinase kinase kinase 1	NM_005921	-1.02161	0.746845
	MAP2K6	Mitogen-activated protein kinase kinase 6	NM_002758	5.61361	<0,00001
	MMP9	Matrix metallopeptidase 9 (gelatinase B, 92kDa gelatinase, 92kDa type IV collagenase)	NM_004994	1.11225	0.954585
	MYC	V-myc myelocytomatosis viral oncogene homolog (avian)	NM_002467	1.41832	7.32507e-06
	MYD88	Myeloid differentiation primary response gene (88)	NM_002468	2.06534	0.000261116
	NCOA3	Nuclear receptor coactivator 3	NM_181659	2.00025	0.00466293
	NFKB1	Nuclear factor of kappa light polypeptide gene enhancer in B-cells 1	NM_003998	1.15343	0.306015
	NFKB2	Nuclear factor of kappa light polypeptide gene enhancer in B-cells 2 (p49/p100)	NM_002502	1.33823	0.0275837
	NFKBIA	Nuclear factor of kappa light polypeptide gene enhancer in B-cells inhibitor, alpha	NM_020529	1.20356	0.0923695
	NFKBIB	Nuclear factor of kappa light polypeptide gene enhancer in B-cells inhibitor, beta	NM_002503	-1.06707	0.423553
	NFKBIE	Nuclear factor of kappa light polypeptide gene enhancer in B-cells inhibitor, epsilon	NM_004556	-1.03083	0.655058
	NOD1	Nucleotide-binding oligomerization domain containing 1	NM_006092	1.00521	0.986677
	NQO1	NAD(P)H dehydrogenase, quinone 1	NM_000903	2.54962	0.00559075
	NR4A2	Nuclear receptor subfamily 4, group A, member 2	NM_006186	1.40764	0.0142981
	PDGFB	Platelet-derived growth factor beta polypeptide	NM_002608	-1.05557	0.580386
	PLAU	Plasminogen activator, urokinase	NM_002658	1.05222	0.373458
	PTGS2	Prostaglandin-endoperoxide synthase 2 (prostaglandin G/H synthase and cyclooxygenase)	NM_000963	1.17152	0.569091
	PSIP1	PC4 and SFRS1 interacting protein 1	NM_021144	-1.09407	0.41853
	RAF1	V-raf-1 murine leukemia viral oncogene homolog 1	NM_002880	-1.07304	0.46503
	REL	V-rel reticuloendotheliosis viral oncogene homolog (avian)	NM_002908	2.64915	0.000522285
	RELA	V-rel reticuloendotheliosis viral oncogene homolog A (avian)	NM_021975	-2.38097	9.22748e-05
	RELB	V-rel reticuloendotheliosis viral oncogene homolog B	NM_006509	1.62533	0.0119578
	RHOA	Ras homolog gene family, member A	NM_001664	-1.08013	0.342653
	RIPK1	Receptor (TNFRSF)-interacting serine-threonine kinase 1	NM_003804	-1.02673	0.722737
	SELE	Selectin E	NM_000450	2.6935	0.00237358
	SELP	Selectin P (granule membrane protein 140kDa, antigen CD62)	NM_003005	4.23271	<0,00001
	SNAP25	Synaptosomal-associated protein, 25kDa	NM_003081	2.4171	1.22658e-05
	SOD2	Superoxide dismutase 2, mitochondrial	NM_000636	-1.13892	0.0731184
	STAT1	Signal transducer and activator of transcription 1, 91kDa	NM_007315	5.55805	1.25371e-05
	STAT3	Signal transducer and activator of transcription 3 (acute-phase response factor)	NM_003150	1.4666	0.0079806
	STAT5B	Signal transducer and activator of transcription 5B	NM_012448	-1.017	0.763553
	TBK1	TANK-binding kinase 1	NM_013254	1.13859	0.17891
	TICAM1	Toll-like receptor adaptor molecule 1	NM_182919	-1.01203	0.803774
	TICAM2	Toll-like receptor adaptor molecule 2	NM_021649	-1.13453	0.293422
	TIMP1	TIMP metallopeptidase inhibitor 1	NM_003254	-1.01199	0.79865
	TLR1	Toll-like receptor 1	NM_003263	-1.0121	0.796167
	TLR2	Toll-like receptor 2	NM_003264	1.08373	0.704155
	TLR3	Toll-like receptor 3	NM_003265	-1.14021	0.362979
	TLR4	Toll-like receptor 4	NM_138554	-3.42229	0.0432083
	TLR6	Toll-like receptor 6	NM_006068	1.06751	0.576431
	TLR9	Toll-like receptor 9	NM_017442	1.00326	0.939435
	TNF	Tumor necrosis factor	NM_000594	-3.37588	0.0120619
	TNFAIP3	Tumor necrosis factor receptor superfamily, member 1B	NM_001066	1.02569	0.956836
	TNFRSF10A	Tumor necrosis factor (ligand) superfamily, member 10	NM_003810	-1.0072	0.831278
	TNFRSF10B	Tumor necrosis factor receptor superfamily, member 10b	NM_003842	1.0733	0.685847
	TNFRSF1A	Tumor necrosis factor receptor superfamily, member 1A	NM_001065	1.01035	0.935704
	TNFRSF1B	Tumor necrosis factor receptor superfamily, member 1B	NM_001066	2.5743	0.00178292
	TNFSF10	Tumor necrosis factor (ligand) superfamily, member 10	NM_003810	6.75816	3.61065e-09
	TNFSF14	Tumor necrosis factor (ligand) superfamily, member 14	NM_003807	1.02122	0.954971
	TP53	Tumor protein p53	NM_000546	1.27799	0.00340487
	TRADD	TNFRSF1A-associated via death domain	NM_003789	1.97527	1.36751e-05
	TRAF2	TNF receptor-associated factor 2	NM_021138	-1.01033	0.697512
	TRAF3	TNF receptor-associated factor 3	NM_003300	-1.00825	0.837916
	TRAF6	TNF receptor-associated factor 6	NM_004620	-3.0042	0.0347035
	VCAM1	Vascular cell adhesion molecule 1	NM_001078	5.67504	<0,00001
	XIAP	X-linked inhibitor of apoptosis	NM_001167	1.61315	0.000283375
